# Supplementary material for: Breaking solvation dominance of ethylene carbonate via molecular charge engineering enables lower temperature battery
Source: Nat Commun. 2023 Dec 14;14:8326. doi: 10.1038/s41467-023-43163-9 (PMC10721867; doi:10.1038/s41467-023-43163-9)
Supplement: Supplementary file 16 — Source Data [file 41467_2023_43163_MOESM16_ESM.zip]

Archive with 2 entries (2 files):
- Souce data of supplementary figures.xlsx
- Source data of main figures.xlsx
