# Supplementary material for: Breaking solvation dominance of ethylene carbonate via molecular charge engineering enables lower temperature battery
Source: Nat Commun. 2023 Dec 14;14:8326. doi: 10.1038/s41467-023-43163-9 (PMC10721867; doi:10.1038/s41467-023-43163-9)
Supplement: Supplementary file 16 — Source Data [file 41467_2023_43163_MOESM16_ESM.zip › Souce data of supplementary figures.xlsx]

## Sheet: Fig. S8a
Fig. S8a	Li-PF6-		Li-EC		Li-PC		Li-DEC		Li-EMC			Li-PF6-		Li-EC		Li-PC		Li-DEC		Li-EMC
	r(Å)	gLi-X(r)	r(Å)	gLi-X(r)	r(Å)	gLi-X(r)	r(Å)	gLi-X(r)	r(Å)	gLi-X(r)		r(Å)	nLi-X(r)	r(Å)	nLi-X(r)	r(Å)	nLi-X(r)	r(Å)	nLi-X(r)	r(Å)	nLi-X(r)
	0.05	0	0.025	0	0.05	0	0.025	0	0.025	0		0.05	0	0.025	0	0.05	0	0.025	0	0.025	0
	0.15	0	0.075	0	0.15	0	0.075	0	0.075	0		0.15	0	0.075	0	0.15	0	0.075	0	0.075	0
	0.25	0	0.125	0	0.25	0	0.125	0	0.125	0		0.25	0	0.125	0	0.25	0	0.125	0	0.125	0
	0.35	0	0.175	0	0.35	0	0.175	0	0.175	0		0.35	0	0.175	0	0.35	0	0.175	0	0.175	0
	0.45	0	0.225	0	0.45	0	0.225	0	0.225	0		0.45	0	0.225	0	0.45	0	0.225	0	0.225	0
	0.55	0	0.275	0	0.55	0	0.275	0	0.275	0		0.55	0	0.275	0	0.55	0	0.275	0	0.275	0
	0.65	0	0.325	0	0.65	0	0.325	0	0.325	0		0.65	0	0.325	0	0.65	0	0.325	0	0.325	0
	0.75	0	0.375	0	0.75	0	0.375	0	0.375	0		0.75	0	0.375	0	0.75	0	0.375	0	0.375	0
	0.85	0	0.425	0	0.85	0	0.425	0	0.425	0		0.85	0	0.425	0	0.85	0	0.425	0	0.425	0
	0.95	0	0.475	0	0.95	0	0.475	0	0.475	0		0.95	0	0.475	0	0.95	0	0.475	0	0.475	0
	1.05	0	0.525	0	1.05	0	0.525	0	0.525	0		1.05	0	0.525	0	1.05	0	0.525	0	0.525	0
	1.15	0	0.575	0	1.15	0	0.575	0	0.575	0		1.15	0	0.575	0	1.15	0	0.575	0	0.575	0
	1.25	0	0.625	0	1.25	0	0.625	0	0.625	0		1.25	0	0.625	0	1.25	0	0.625	0	0.625	0
	1.35	0	0.675	0	1.35	0	0.675	0	0.675	0		1.35	0	0.675	0	1.35	0	0.675	0	0.675	0
	1.45	0	0.725	0	1.45	0	0.725	0	0.725	0		1.45	0	0.725	0	1.45	0	0.725	0	0.725	0
	1.55	0	0.775	0	1.55	0	0.775	0	0.775	0		1.55	0	0.775	0	1.55	0	0.775	0	0.775	0
	1.65	0	0.825	0	1.65	0	0.825	0	0.825	0		1.65	0	0.825	0	1.65	0	0.825	0	0.825	0
	1.75	0	0.875	0	1.75	0.18472	0.875	0	0.875	0		1.75	0	0.875	0	1.75	0.0004925	0.875	0	0.875	0
	1.85	0	0.925	0	1.85	2.27272	0.925	0	0.925	0		1.85	0	0.925	0	1.85	0.00778	0.925	0	0.925	0
	1.95	0	0.975	0	1.95	6.21132	0.975	0	0.975	0		1.95	0	0.975	0	1.95	0.03516	0.975	0	0.975	0
	2.05	0	1.025	0	2.05	7.13467	1.025	0	1.025	0		2.05	0	1.025	0	2.05	0.08192	1.025	0	1.025	0
	2.15	0	1.075	0	2.15	5.29326	1.075	0	1.075	0		2.15	0	1.075	0	2.15	0.12942	1.075	0	1.075	0
	2.25	0	1.125	0	2.25	3.52019	1.125	0	1.125	0		2.25	0	1.125	0	2.25	0.16631	1.125	0	1.125	0
	2.35	0	1.175	0	2.35	2.53552	1.175	0	1.175	0		2.35	0	1.175	0	2.35	0.19407	1.175	0	1.175	0
	2.45	0.02278	1.225	0	2.45	1.57876	1.225	0	1.225	0		2.45	3.57998e-05	1.225	0	2.45	0.21455	1.225	0	1.225	0
	2.55	0.21027	1.275	0	2.55	0.73956	1.275	0	1.275	0		2.55	0.000429375	1.275	0	2.55	0.22701	1.275	0	1.275	0
	2.65	0.99297	1.325	0	2.65	0.80566	1.325	0	1.325	0		2.65	0.00261	1.325	0	2.65	0.23614	1.325	0	1.325	0
	2.75	3.16398	1.375	0	2.75	0.5798	1.375	0	1.375	0		2.75	0.0107	1.375	0	2.75	0.2449	1.375	0	1.375	0
	2.85	6.26206	1.425	0	2.85	0.41794	1.425	0	1.425	0		2.85	0.03027	1.425	0	2.85	0.25169	1.425	0	1.425	0
	2.95	8.39005	1.475	0	2.95	0.37384	1.475	0	1.475	0		2.95	0.06269	1.475	0	2.95	0.25749	1.475	0	1.475	0
	3.05	8.334	1.525	0	3.05	0.25849	1.525	0	1.525	0		3.05	0.10209	1.525	0	3.05	0.26242	1.525	0	1.525	0
	3.15	8.83302	1.575	0	3.15	0.37063	1.575	0	1.575	0		3.15	0.14531	1.575	0	3.15	0.26773	1.575	0	1.575	0
	3.25	10.7963	1.625	0	3.25	0.37496	1.625	0	1.625	0		3.25	0.19809	1.625	0	3.25	0.27439	1.625	0	1.625	0
	3.35	16.1071	1.675	0.2201	3.35	0.23947	1.675	0	1.675	0.0505		3.35	0.27524	1.675	0.000324	3.35	0.28019	1.675	0.000276136	1.675	7.3845e-05
	3.45	22.4244	1.725	2.87568	3.45	0.24956	1.725	0.47103	1.725	1.11903		3.45	0.39239	1.725	0.00513	3.45	0.28513	1.725	0.00437	1.725	0.00189
	3.55	21.2331	1.775	17.1638	3.55	0.31427	1.775	5.0913	1.775	7.84787		3.55	0.53227	1.775	0.03791	3.55	0.29117	1.775	0.03231	1.775	0.01652
	3.65	14.8616	1.825	44.4443	3.65	0.33976	1.825	24.4549	1.825	22.6116		3.65	0.65411	1.825	0.14369	3.65	0.29858	1.825	0.12246	1.825	0.06869
	3.75	8.91641	1.875	63.2338	3.75	0.35206	1.875	50.1015	1.875	36.8181		3.75	0.73873	1.875	0.33752	3.75	0.30684	1.875	0.28765	1.875	0.17547
	3.85	5.22131	1.925	67.0861	3.85	0.27674	1.925	54.2992	1.925	42.9031		3.85	0.7918	1.925	0.58398	3.85	0.31474	1.925	0.49771	1.925	0.32588
	3.95	2.90958	1.975	54.0754	3.95	0.36264	1.975	44.3581	1.975	37.8704		3.95	0.82393	1.975	0.82449	3.95	0.32325	1.975	0.70269	1.975	0.48583
	4.05	1.62559	2.025	34.8514	4.05	0.56054	2.025	26.4714	2.025	28.9052		4.05	0.84279	2.025	1.00969	4.05	0.33621	2.025	0.86054	2.025	0.62467
	4.15	1.00831	2.075	21.1446	4.15	0.47636	2.075	13.9258	2.075	18.2649		4.15	0.85431	2.075	1.13214	4.15	0.35139	2.075	0.96489	2.075	0.7275
	4.25	0.80245	2.125	12.3859	4.25	0.57168	2.125	7.03572	2.125	12.0654		4.25	0.86265	2.125	1.20906	4.25	0.36755	2.125	1.03045	2.125	0.79693
	4.35	0.62868	2.175	6.30313	4.35	0.52328	2.175	3.55551	2.175	7.48831		4.35	0.86956	2.175	1.25394	4.35	0.3852	2.175	1.0687	2.175	0.84381
	4.45	0.35216	2.225	4.33017	4.45	0.71432	2.225	1.95043	2.225	4.79422		4.45	0.8745	2.225	1.28077	4.45	0.40617	2.225	1.09156	2.225	0.87466
	4.55	0.45574	2.275	2.60789	4.55	0.6901	2.275	0.78237	2.275	3.06633		4.55	0.87879	2.275	1.29905	4.55	0.43097	2.275	1.10715	2.275	0.89532
	4.65	0.36046	2.325	1.7299	4.65	0.6869	2.325	0.37453	2.325	1.91356		4.65	0.8833	2.325	1.31101	4.65	0.45639	2.325	1.11734	2.325	0.90899
	4.75	0.2606	2.375	0.82891	4.75	0.72726	2.375	0.30372	2.375	1.24349		4.75	0.88688	2.375	1.31835	4.75	0.48366	2.375	1.12359	2.375	0.91804
	4.85	0.26159	2.425	0.52506	4.85	0.73967	2.425	0.05297	2.425	0.89155		4.85	0.89003	2.425	1.32241	4.85	0.51315	2.425	1.12705	2.425	0.92443
	4.95	0.25671	2.475	0.43205	4.95	0.76782	2.475	0.07628	2.475	0.65927		4.95	0.89328	2.475	1.32541	4.95	0.54474	2.475	1.12962	2.475	0.92927
	5.05	0.23592	2.525	0.30442	5.05	0.79318	2.525	0.02443	2.525	0.45562		5.05	0.8965	2.525	1.32781	5.05	0.5788	2.525	1.13166	2.525	0.93289
	5.15	0.19591	2.575	0.21288	5.15	0.62401	2.575	0.04698	2.575	0.27782		5.15	0.89944	2.575	1.32957	5.15	0.61088	2.575	1.13315	2.575	0.93537
	5.25	0.27286	2.625	0.14083	5.25	0.67231	2.625	0.02261	2.625	0.18508		5.25	0.90276	2.625	1.33082	5.25	0.64148	2.625	1.13422	2.625	0.937
	5.35	0.22931	2.675	0.12329	5.35	0.7512	2.675	0	2.675	0.14852		5.35	0.90645	2.675	1.33179	5.35	0.6764	2.675	1.13505	2.675	0.93821
	5.45	0.31765	2.725	0.10692	5.45	0.87152	2.725	0.02097	2.725	0.20991		5.45	0.91064	2.725	1.33266	5.45	0.71774	2.725	1.13579	2.725	0.93958
	5.55	0.31075	2.775	0.06874	5.55	0.82662	2.775	0	2.775	0.17481		5.55	0.91561	2.775	1.33336	5.55	0.76253	2.775	1.13638	2.775	0.9411
	5.65	0.34268	2.825	0.06633	5.65	0.74887	2.825	0.01952	2.825	0.11541		5.65	0.92098	2.825	1.33391	5.65	0.8056	2.825	1.13685	2.825	0.94228
	5.75	0.40531	2.875	0.06404	5.75	0.74873	2.875	0	2.875	0.10286		5.75	0.92735	2.875	1.33447	5.75	0.84804	2.875	1.13733	2.875	0.9432
	5.85	0.38758	2.925	0.03094	5.85	0.77296	2.925	0	2.925	0.07453		5.85	0.93433	2.925	1.33488	5.85	0.89271	2.925	1.13768	2.925	0.94398
	5.95	0.32058	2.975	0.05981	5.95	0.81911	2.975	0	2.975	0.12008		5.95	0.94077	2.975	1.33529	5.95	0.94108	2.975	1.13804	2.975	0.94487
	6.05	0.36611	3.025	0.04821	6.05	0.80384	3.025	0	3.025	0.06194		6.05	0.94724	3.025	1.3358	6.05	0.99205	3.025	1.13847	3.025	0.94572
	6.15	0.47722	3.075	0.01866	6.15	0.8602	3.075	0	3.075	0.05994		6.15	0.95547	3.075	1.33613	6.15	1.04609	3.075	1.13875	3.075	0.94631
	6.25	0.44807	3.125	0	6.25	0.88722	3.125	0.01594	3.125	0.07981		6.25	0.96478	3.125	1.33622	6.25	1.1047	3.125	1.13883	3.125	0.94701
	6.35	0.4612	3.175	0.04376	6.35	0.89808	3.175	0	3.175	0.03514		6.35	0.97423	3.175	1.33645	6.35	1.16653	3.175	1.13902	3.175	0.9476
	6.45	0.46673	3.225	0.00848	6.45	0.88405	3.225	0	3.225	0.08175		6.45	0.98417	3.225	1.33673	6.45	1.2302	3.225	1.13925	3.225	0.94823
	6.55	0.4749	3.275	0.02467	6.55	0.85397	3.275	0.01452	3.275	0.07927		6.55	0.99459	3.275	1.33691	6.55	1.29424	3.275	1.13942	3.275	0.94911
	6.65	0.58132	3.325	0.00798	6.65	0.91804	3.325	0.01408	3.325	0.04486		6.65	1.00665	3.325	1.3371	6.65	1.36161	3.325	1.13957	3.325	0.94982
	6.75	0.63025	3.375	0.00774	6.75	0.89414	3.375	0.01368	3.375	0.0933		6.75	1.02089	3.375	1.33719	6.75	1.43256	3.375	1.13965	3.375	0.95063
	6.85	0.64112	3.425	0.0376	6.85	0.87125	3.425	0.02655	3.425	0.05436		6.85	1.03628	3.425	1.33747	6.85	1.50376	3.425	1.13989	3.425	0.95152
	6.95	0.66244	3.475	0.04383	6.95	0.87271	3.475	0.0129	3.475	0.05281		6.95	1.05252	3.475	1.33797	6.95	1.5762	3.475	1.14032	3.475	0.95218
	7.05	0.73457	3.525	0.0213	7.05	0.94205	3.525	0.02507	3.525	0.03421		7.05	1.07045	3.525	1.33839	7.05	1.65381	3.525	1.14067	3.525	0.95274
	7.15	0.82918	3.575	0.02761	7.15	0.98506	3.575	0.02438	3.575	0.08315		7.15	1.0911	3.575	1.33871	7.15	1.73858	3.575	1.14095	3.575	0.95351
	7.25	0.80387	3.625	0.02686	7.25	1.13569	3.625	0.07112	3.625	0.08088		7.25	1.11325	3.625	1.33908	7.25	1.83459	3.625	1.14126	3.625	0.95462
	7.35	0.72899	3.675	0.07838	7.35	1.12856	3.675	0.05766	3.675	0.08394		7.35	1.13461	3.675	1.33982	7.35	1.93984	3.675	1.14189	3.675	0.95577
	7.45	0.781	3.725	0.0445	7.45	1.07809	3.725	0.15714	3.725	0.07149		7.45	1.15626	3.725	1.3407	7.45	2.04522	3.725	1.14265	3.725	0.95687
	7.55	0.67648	3.775	0.09905	7.55	1.17876	3.775	0.20764	3.775	0.05966		7.55	1.1777	3.775	1.34176	7.55	2.15603	3.775	1.14355	3.775	0.95783
	7.65	0.82247	3.825	0.09045	7.65	1.12156	3.825	0.42581	3.825	0.04358		7.65	1.20038	3.825	1.34319	7.65	2.2719	3.825	1.14476	3.825	0.95861
	7.75	0.73309	3.875	0.15276	7.75	1.17994	3.875	0.53936	3.875	0.09909		7.75	1.2245	3.875	1.34509	7.75	2.39098	3.875	1.14638	3.875	0.95972
	7.85	0.83214	3.925	0.10881	7.85	1.27633	3.925	0.738	3.925	0.09198		7.85	1.24944	3.925	1.34716	7.85	2.5214	3.925	1.14815	3.925	0.96123
	7.95	0.88273	3.975	0.11166	7.95	1.28694	3.975	0.75897	3.975	0.08968		7.95	1.27746	3.975	1.34896	7.95	2.66097	3.975	1.14968	3.975	0.96271
	8.05	0.87782	4.025	0.11436	8.05	1.33157	4.025	0.82676	4.025	0.12683		8.05	1.30695	4.025	1.35086	8.05	2.80719	4.025	1.1513	4.025	0.96452
	8.15	0.76789	4.075	0.18063	8.15	1.38002	4.075	0.83473	4.075	0.1664		8.15	1.33519	4.075	1.35339	8.15	2.96242	4.075	1.15346	4.075	0.96703
	8.25	0.92016	4.125	0.1037	8.25	1.37587	4.125	0.71394	4.125	0.14157		8.25	1.36492	4.125	1.35589	8.25	3.12407	4.125	1.15559	4.125	0.96973
	8.35	0.93943	4.175	0.14171	8.35	1.37354	4.175	0.67907	4.175	0.14633		8.35	1.39845	4.175	1.35811	8.35	3.2893	4.175	1.15748	4.175	0.97232
	8.45	0.94797	4.225	0.07414	8.45	1.40462	4.225	0.67182	4.225	0.1151		8.45	1.43331	4.225	1.36009	8.45	3.46032	4.225	1.15917	4.225	0.97472
	8.55	0.89974	4.275	0.11102	8.55	1.32745	4.275	0.40905	4.275	0.20935		8.55	1.46823	4.275	1.36185	8.55	3.63246	4.275	1.16066	4.275	0.97779
	8.65	0.97592	4.325	0.06131	8.65	1.41415	4.325	0.32472	4.325	0.12121		8.65	1.50455	4.325	1.36351	8.65	3.80941	4.325	1.16208	4.325	0.98096
	8.75	1.04304	4.375	0.11984	8.75	1.37832	4.375	0.28479	4.375	0.15547		8.75	1.54456	4.375	1.36531	8.75	3.99376	4.375	1.16362	4.375	0.9837
	8.85	1.16276	4.425	0.12165	8.85	1.24982	4.425	0.3102	4.425	0.15921		8.85	1.58929	4.425	1.36775	8.85	4.17121	4.425	1.1657	4.425	0.98688
	8.95	1.26154	4.475	0.10573	8.95	1.26796	4.475	0.23331	4.475	0.16983		8.95	1.63957	4.475	1.37011	8.95	4.3452	4.475	1.16771	4.475	0.99028
	9.05	1.26554	4.525	0.09479	9.05	1.37827	4.525	0.31947	4.525	0.17993		9.05	1.69314	4.525	1.37223	9.05	4.53226	4.525	1.16952	4.525	0.99397
	9.15	1.37359	4.575	0.10959	9.15	1.24355	4.575	0.27531	4.575	0.17602		9.15	1.75036	4.575	1.37445	9.15	4.72155	4.575	1.17141	4.575	0.99781
	9.25	1.32807	4.625	0.1361	9.25	1.29286	4.625	0.25483	4.625	0.21198		9.25	1.81019	4.625	1.37717	9.25	4.90887	4.625	1.17373	4.625	1.0021
	9.35	1.33736	4.675	0.08073	9.35	1.27668	4.675	0.29217	4.675	0.23341		9.35	1.87053	4.675	1.37962	9.35	5.10272	4.675	1.17582	4.675	1.00712
	9.45	1.20508	4.725	0.1304	9.45	1.19911	4.725	0.29299	4.725	0.23802		9.45	1.92928	4.725	1.38207	9.45	5.29349	4.725	1.1779	4.725	1.01256
	9.55	1.30592	4.775	0.11608	9.55	1.26409	4.775	0.40301	4.775	0.2113		9.55	1.98862	4.775	1.38498	9.55	5.48747	4.775	1.18038	4.775	1.01784
	9.65	1.13803	4.825	0.12126	9.65	1.29424	4.825	0.35457	4.825	0.23434		9.65	2.04752	4.825	1.38784	9.65	5.69317	4.825	1.18282	4.825	1.0232
	9.75	1.11768	4.875	0.14106	9.75	1.19342	4.875	0.39319	4.875	0.24148		9.75	2.10306	4.875	1.39107	9.75	5.89727	4.875	1.18557	4.875	1.02904
	9.85	1.10356	4.925	0.17458	9.85	1.23347	4.925	0.366	4.925	0.23368		9.85	2.15888	4.925	1.39505	9.85	6.10063	4.925	1.18896	4.925	1.03498
	9.95	1.00828	4.975	0.14614	9.95	1.28738	4.975	0.42161	4.975	0.28054		9.95	2.21302	4.975	1.39915	9.95	6.3162	4.975	1.19246	4.975	1.04156
	10.05	1.03029	5.025	0.14674	10.05	1.26889	5.025	0.36392	5.025	0.31707		10.05	2.26638	5.025	1.40299	10.05	6.53918	5.025	1.19573	5.025	1.04936
	10.15	0.98885	5.075	0.19867	10.15	1.2495	5.075	0.39306	5.075	0.31085		10.15	2.32027	5.075	1.40761	10.15	6.76327	5.075	1.19966	5.075	1.05771
	10.25	0.92409	5.125	0.16458	10.25	1.19293	5.125	0.44472	5.125	0.31021		10.25	2.37234	5.125	1.41255	10.25	6.98489	5.125	1.20387	5.125	1.06613
	10.35	0.98164	5.175	0.17459	10.35	1.23601	5.175	0.46524	5.175	0.32012		10.35	2.42526	5.175	1.41725	10.35	7.20972	5.175	1.20789	5.175	1.07485
	10.45	0.97296	5.225	0.19389	10.45	1.24356	5.225	0.59329	5.225	0.32181		10.45	2.48059	5.225	1.42247	10.45	7.44367	5.225	1.21234	5.225	1.08391
	10.55	0.93986	5.275	0.23145	10.55	1.2722	5.275	0.58211	5.275	0.33865		10.55	2.53577	5.275	1.42861	10.55	7.68565	5.275	1.21757	5.275	1.0934
	10.65	0.92711	5.325	0.20223	10.65	1.2584	5.325	0.50532	5.325	0.35481		10.65	2.59066	5.325	1.43499	10.65	7.93368	5.325	1.223	5.325	1.10356
	10.75	0.93361	5.375	0.24734	10.75	1.21184	5.375	0.58759	5.375	0.3605		10.75	2.64642	5.375	1.44173	10.75	8.18035	5.375	1.22875	5.375	1.11424
	10.85	0.88163	5.425	0.20683	10.85	1.21004	5.425	0.53448	5.425	0.41167		10.85	2.70181	5.425	1.44865	10.85	8.42677	5.425	1.23465	5.425	1.12599
	10.95	0.95684	5.475	0.25605	10.95	1.20456	5.475	0.6027	5.475	0.43255		10.95	2.75899	5.475	1.45586	10.95	8.67702	5.475	1.24079	5.475	1.13907
	11.05	1.01799	5.525	0.22254	11.05	1.09249	5.525	0.57654	5.525	0.42939		11.05	2.82155	5.525	1.46343	11.05	8.91937	5.525	1.24725	5.525	1.15267
	11.15	0.89203	5.575	0.26682	11.15	1.27778	5.575	0.62136	5.575	0.42857		11.15	2.8831	5.575	1.47133	11.15	9.17431	5.575	1.25397	5.575	1.16645
	11.25	0.9281	5.625	0.32622	11.25	1.17917	5.625	0.52668	5.625	0.37843		11.25	2.94286	5.625	1.48107	11.25	9.44307	5.625	1.26227	5.625	1.17964
	11.35	0.98081	5.675	0.38898	11.35	1.23974	5.675	0.81728	5.675	0.45759		11.35	3.00666	5.675	1.49303	11.35	9.71257	5.675	1.27246	5.675	1.19357
	11.45	0.96271	5.725	0.34454	11.45	1.15128	5.725	0.66527	5.725	0.50584		11.45	3.07276	5.725	1.50549	11.45	9.98354	5.725	1.28309	5.725	1.2099
	11.55	0.95637	5.775	0.30685	11.55	1.20248	5.775	0.66313	5.775	0.43551		11.55	3.13917	5.775	1.51676	11.55	10.2551	5.775	1.2927	5.775	1.22612
	11.65	0.98032	5.825	0.35881	11.65	1.14961	5.825	0.70228	5.825	0.48445		11.65	3.20738	5.825	1.52849	11.65	10.5312	5.825	1.30269	5.825	1.24227
	11.75	1.01719	5.875	0.41918	11.75	1.19058	5.875	0.83027	5.875	0.48239		11.75	3.27895	5.875	1.54243	11.75	10.8107	5.875	1.31457	5.875	1.25953
	11.85	1.00399	5.925	0.40962	11.85	1.15748	5.925	0.78969	5.925	0.56712		11.85	3.3526	5.925	1.55753	11.85	11.0958	5.925	1.32745	5.925	1.27859
	11.95	0.993	5.975	0.41021	11.95	1.1263	5.975	0.78525	5.975	0.55966		11.95	3.4266	5.975	1.57272	11.95	11.3779	5.975	1.34039	5.975	1.29939
	12.05	0.97376	6.025	0.47391	12.05	1.09502	6.025	0.92244	6.025	0.55821		12.05	3.50071	6.025	1.58939	12.05	11.6569	6.025	1.3546	6.025	1.32038
	12.15	1.04858	6.075	0.48048	12.15	1.22368	6.075	1.00438	6.075	0.56826		12.15	3.57822	6.075	1.60768	12.15	11.9532	6.075	1.37018	6.075	1.34189
	12.25	1.00783	6.125	0.42564	12.25	1.13026	6.125	0.98805	6.125	0.5458		12.25	3.65831	6.125	1.62531	12.25	12.2587	6.125	1.38521	6.125	1.3635
	12.35	1.00055	6.175	0.43497	12.35	1.20478	6.175	1.10691	6.175	0.60947		12.35	3.73782	6.175	1.64235	12.35	12.567	6.175	1.39974	6.175	1.3863
	12.45	1.01983	6.225	0.48265	12.45	1.18458	6.225	1.09723	6.225	0.62348		12.45	3.81913	6.225	1.66082	12.45	12.8874	6.225	1.41547	6.225	1.41102
	12.55	1.04618	6.275	0.51308	12.55	1.17296	6.275	1.24594	6.275	0.62438		12.55	3.90362	6.275	1.68119	12.55	13.2088	6.275	1.43283	6.275	1.43644
	12.65	1.03141	6.325	0.55792	12.65	1.19074	6.325	1.12121	6.325	0.64643		12.65	3.98993	6.325	1.70344	12.65	13.5361	6.325	1.4518	6.325	1.46275
	12.75	1.0767	6.375	0.6013	12.75	1.1321	6.375	1.24548	6.375	0.6712		12.75	4.07893	6.375	1.72791	12.75	13.8629	6.375	1.47265	6.375	1.49046
	12.85	0.93745	6.425	0.59198	12.85	1.19594	6.425	1.24503	6.425	0.65736		12.85	4.16524	6.425	1.75349	12.85	14.1957	6.425	1.49445	6.425	1.51884
	12.95	1.05104	6.475	0.5429	12.95	1.18934	6.475	1.21845	6.475	0.63204		12.95	4.25187	6.475	1.7782	12.95	14.5419	6.475	1.51551	6.475	1.54681
	13.05	1.07193	6.525	0.5719	13.05	1.1579	6.525	1.39007	6.525	0.66066		13.05	4.34577	6.525	1.80285	13.05	14.8879	6.525	1.53653	6.525	1.57529
	13.15	1.00508	6.575	0.68364	13.15	1.13627	6.575	1.31858	6.575	0.71457		13.15	4.43903	6.575	1.83107	13.15	15.2314	6.575	1.56057	6.575	1.60607
	13.25	0.99542	6.625	0.58693	13.25	1.18525	6.625	1.50101	6.625	0.71997		13.25	4.53025	6.625	1.86002	13.25	15.5843	6.625	1.58525	6.625	1.63866
	13.35	1.04348	6.675	0.61777	13.35	1.17947	6.675	1.40171	6.675	0.69332		13.35	4.62465	6.675	1.88791	13.35	15.9491	6.675	1.60902	6.675	1.67125
	13.45	0.99552	6.725	0.62227	13.45	1.20344	6.725	1.51181	6.725	0.67365		13.45	4.72044	6.725	1.91705	13.45	16.3224	6.725	1.63385	6.725	1.70325
	13.55	0.9913	6.775	0.62081	13.55	1.18498	6.775	1.41831	6.775	0.7224		13.55	4.8152	6.775	1.94669	13.55	16.7021	6.775	1.65911	6.775	1.73643
	13.65	1.00986	6.825	0.67235	13.65	1.20412	6.825	1.38758	6.825	0.71794		13.65	4.91207	6.825	1.97799	13.65	17.0876	6.825	1.68579	6.825	1.77116
	13.75	0.96557	6.875	0.62714	13.75	1.16422	6.875	1.35429	6.875	0.77199		13.75	5.00909	6.875	2.0099	13.75	17.4753	6.875	1.71298	6.875	1.80763
	13.85	0.98233	6.925	0.631	13.85	1.20868	6.925	1.40301	6.925	0.78452		13.85	5.10617	6.925	2.04125	13.85	17.8696	6.925	1.73971	6.925	1.84628
	13.95	0.98727	6.975	0.68546	13.95	1.2154	6.975	1.43098	6.975	0.84613		13.95	5.20576	6.975	2.07455	13.95	18.2781	6.975	1.76808	6.975	1.88737
	14.05	0.95525	7.025	0.61138	14.05	1.22395	7.025	1.42647	7.025	0.86715		14.05	5.30539	7.025	2.10779	14.05	18.6952	7.025	1.79641	7.025	1.93115
	14.15	1.00531	7.075	0.62391	14.15	1.2159	7.075	1.31925	7.075	0.84078		14.15	5.40741	7.075	2.13993	14.15	19.1183	7.075	1.8238	7.075	1.97542
	14.25	0.98519	7.125	0.67949	14.25	1.16825	7.125	1.36523	7.125	0.78017		14.25	5.51244	7.125	2.17433	14.25	19.5377	7.125	1.85312	7.125	2.01802
	14.35	0.95358	7.175	0.63406	14.35	1.19736	7.175	1.48241	7.175	0.82852		14.35	5.61618	7.175	2.20947	14.35	19.9597	7.175	1.88307	7.175	2.06092
	14.45	0.98169	7.225	0.68278	14.45	1.21336	7.225	1.45301	7.225	0.8741		14.45	5.72121	7.225	2.24521	14.45	20.3958	7.225	1.91353	7.225	2.10696
	14.55	0.92561	7.275	0.67176	14.55	1.22681	7.275	1.46841	7.275	0.87417		14.55	5.82613	7.275	2.28247	14.55	20.8433	7.275	1.94528	7.275	2.15488
	14.65	0.98756	7.325	0.68729	14.65	1.21144	7.325	1.46295	7.325	0.9217		14.65	5.93288	7.325	2.32038	14.65	21.2967	7.325	1.9776	7.325	2.2048
	14.75	0.94656	7.375	0.65205	14.75	1.23408	7.375	1.44318	7.375	0.89752		14.75	6.04224	7.375	2.35824	14.75	21.7577	7.375	2.00986	7.375	2.25605
	14.85	0.93696	7.425	0.6673	14.85	1.18544	7.425	1.46901	7.425	0.89961		14.85	6.1502	7.425	2.39606	14.85	22.2199	7.425	2.0421	7.425	2.30737
	14.95	1.00155	7.475	0.70577	14.95	1.19558	7.475	1.41876	7.475	0.90157		14.95	6.26285	7.475	2.43595	14.95	22.6811	7.475	2.07609	7.475	2.35951
	15.05	1.01968	7.525	0.68084	15.05	1.19348	7.525	1.46323	7.525	0.91465		15.05	6.38187	7.525	2.47677	15.05	23.15	7.525	2.11088	7.525	2.41279
	15.15	0.98184	7.575	0.71646	15.15	1.2314	7.575	1.49826	7.575	1.02609		15.15	6.50129	7.575	2.51847	15.15	23.6323	7.575	2.14642	7.575	2.47051
	15.25	1.0325	7.625	0.71772	15.25	1.2658	7.625	1.5135	7.625	1.00658		15.25	6.6231	7.625	2.56182	15.25	24.1357	7.625	2.18337	7.625	2.53173
	15.35	0.98195	7.675	0.65898	15.35	1.23614	7.675	1.58903	7.675	1.00674		15.35	6.74649	7.675	2.60398	15.35	24.6465	7.675	2.2193	7.675	2.59318
	15.45	0.99965	7.725	0.72144	15.45	1.22731	7.725	1.62333	7.725	0.98425		15.45	6.86948	7.725	2.64683	15.45	25.1562	7.725	2.25582	7.725	2.65473
	15.55	0.99757	7.775	0.72532	15.55	1.24375	7.775	1.57161	7.775	0.96695		15.55	6.99505	7.775	2.69231	15.55	25.6741	7.775	2.29458	7.775	2.71585
	15.65	0.98822	7.825	0.69159	15.65	1.15051	7.825	1.58211	7.825	1.00554		15.65	7.12152	7.825	2.73742	15.65	26.1822	7.825	2.33303	7.825	2.77844
	15.75	0.97626	7.875	0.70275	15.75	1.14736	7.875	1.60729	7.875	1.01338		15.75	7.24823	7.875	2.7824	15.75	26.6763	7.875	2.37136	7.875	2.84332
	15.85	1.00426	7.925	0.70796	15.85	1.18416	7.925	1.61187	7.925	1.01079		15.85	7.37763	7.925	2.82848	15.85	27.1841	7.925	2.41064	7.925	2.90921
	15.95	0.95623	7.975	0.75321	15.95	1.20884	7.975	1.62356	7.975	1.07056		15.95	7.50732	7.975	2.87682	15.95	27.7118	7.975	2.45184	7.975	2.97782
	16.05	0.95231	8.025	0.72056	16.05	1.21085	8.025	1.59855	8.025	0.99565		16.05	7.63518	8.025	2.92618	16.05	28.2522	8.025	2.49391	8.025	3.04677
	16.15	0.97359	8.075	0.67514	16.15	1.22356	8.075	1.4976	8.075	0.99423		16.15	7.76583	8.075	2.97351	16.15	28.8027	8.075	2.53425	8.075	3.11402
	16.25	0.9461	8.125	0.69224	16.25	1.14104	8.125	1.71279	8.125	1.08292		16.25	7.89766	8.125	3.02047	16.25	29.3439	8.125	2.57426	8.125	3.18511
	16.35	1.00823	8.175	0.697	16.35	1.17952	8.175	1.65229	8.175	1.11954		16.35	8.03357	8.175	3.06877	16.35	29.8818	8.175	2.61543	8.175	3.26141
	16.45	1.03593	8.225	0.67682	16.45	1.2013	8.225	1.69673	8.225	1.02532		16.45	8.17746	8.225	3.11711	16.45	30.4404	8.225	2.65664	8.225	3.3366
	16.55	0.97951	8.275	0.72664	16.55	1.21936	8.275	1.74223	8.275	1.02435		16.55	8.32103	8.275	3.16712	16.55	31.0153	8.275	2.69925	8.275	3.40935
	16.65	0.95742	8.325	0.72176	16.65	1.21037	8.325	1.59553	8.325	1.08058		16.65	8.4607	8.325	3.21935	16.65	31.5993	8.325	2.74376	8.325	3.48499
	16.75	0.98209	8.375	0.72574	16.75	1.17024	8.375	1.73863	8.375	1.04953		16.75	8.60227	8.375	3.27217	16.75	32.1784	8.375	2.78878	8.375	3.56243
	16.85	0.97625	8.425	0.7097	16.85	1.23412	8.425	1.62152	8.425	1.07904		16.85	8.74691	8.425	3.32518	16.85	32.7705	8.425	2.83396	8.425	3.64077
	16.95	0.97809	8.475	0.73082	16.95	1.21468	8.475	1.64147	8.475	1.05944		16.95	8.89298	8.475	3.37901	16.95	33.3806	8.475	2.87985	8.475	3.72039
	17.05	0.95301	8.525	0.73442	17.05	1.18879	8.525	1.78513	8.525	1.0529		17.05	9.03902	8.525	3.43443	17.05	33.9864	8.525	2.92707	8.525	3.79998
	17.15	0.91915	8.575	0.65269	17.15	1.21633	8.575	1.60976	8.575	1.04547		17.15	9.18227	8.575	3.48748	17.15	34.6	8.575	2.97228	8.575	3.87998
	17.25	0.98113	8.625	0.72816	17.25	1.23079	8.625	1.66652	8.625	1.03338		17.25	9.32942	8.625	3.54095	17.25	35.2315	8.625	3.01785	8.625	3.96016
	17.35	0.95714	8.675	0.6518	17.35	1.14709	8.675	1.69083	8.675	1.07046		17.35	9.48122	8.675	3.59497	17.35	35.8522	8.675	3.0639	8.675	4.04226
	17.45	0.97179	8.725	0.76951	17.45	1.18973	8.725	1.54056	8.725	1.05544		17.45	9.63406	8.725	3.65131	17.45	36.4694	8.725	3.11191	8.725	4.12617
	17.55	0.95764	8.775	0.72639	17.55	1.18081	8.775	1.62015	8.775	1.05173		17.55	9.78869	8.775	3.71124	17.55	37.1027	8.775	3.16299	8.775	4.21031
	17.65	0.98501	8.825	0.69213	17.65	1.21606	8.825	1.49985	8.825	1.11717		17.65	9.94618	8.825	3.76873	17.65	37.7504	8.825	3.21198	8.825	4.29791
	17.75	0.97264	8.875	0.71123	17.75	1.19566	8.875	1.53243	8.875	1.02186		17.75	10.1067	8.875	3.82626	17.75	38.4095	8.875	3.26102	8.875	4.38526
	17.85	0.97637	8.925	0.72101	17.85	1.20582	8.925	1.60916	8.925	1.07004		17.85	10.2683	8.925	3.88564	17.85	39.0732	8.925	3.31163	8.925	4.47169
	17.95	0.91926	8.975	0.77652	17.95	1.17575	8.975	1.53908	8.975	1.0388		17.95	10.4272	8.975	3.94844	17.95	39.7388	8.975	3.36515	8.975	4.55978
	18.05	0.99724	9.025	0.72895	18.05	1.19836	9.025	1.51633	9.025	1.05516		18.05	10.5897	9.025	4.01225	18.05	40.4099	9.025	3.41954	9.025	4.64823
	18.15	0.98379	9.075	0.70915	18.15	1.21439	9.075	1.44483	9.075	1.05561		18.15	10.7596	9.075	4.07389	18.15	41.0994	9.075	3.47207	9.075	4.73839
	18.25	0.93404	9.125	0.77875	18.25	1.20791	9.125	1.61796	9.125	1.09087		18.25	10.9258	9.125	4.1384	18.25	41.7993	9.125	3.52705	9.125	4.8311
	18.35	0.97221	9.175	0.73466	18.35	1.1931	9.175	1.42091	9.175	1.09164		18.35	11.0929	9.175	4.20471	18.35	42.5007	9.175	3.58355	9.175	4.92639
	18.45	0.98138	9.225	0.79513	18.45	1.23962	9.225	1.47143	9.225	1.06985		18.45	11.266	9.225	4.27249	18.45	43.2193	9.225	3.64133	9.225	5.02179
	18.55	0.98712	9.275	0.7271	18.55	1.22507	9.275	1.55698	9.275	1.05587		18.55	11.4423	9.275	4.34064	18.55	43.9551	9.275	3.69941	9.275	5.11664
	18.65	0.95219	9.325	0.75585	18.65	1.18268	9.325	1.48123	9.325	1.08124		18.65	11.6178	9.325	4.40778	18.65	44.6816	9.325	3.75664	9.325	5.21304
	18.75	0.93545	9.375	0.82811	18.75	1.22924	9.375	1.53103	9.375	1.0641		18.75	11.7906	9.375	4.48027	18.75	45.4174	9.375	3.81842	9.375	5.31085
	18.85	0.93787	9.425	0.76373	18.85	1.23535	9.425	1.58673	9.425	1.09112		18.85	11.9639	9.425	4.55388	18.85	46.1773	9.425	3.88115	9.425	5.41017
	18.95	0.98054	9.475	0.78026	18.95	1.20778	9.475	1.60819	9.475	1.00861		18.95	12.1432	9.475	4.62605	18.95	46.9386	9.475	3.94265	9.475	5.50794
	19.05	0.97517	9.525	0.80126	19.05	1.24463	9.525	1.56903	9.525	1.08005		19.05	12.328	9.525	4.70076	19.05	47.7109	9.525	4.00633	9.525	5.60626
	19.15	1.00752	9.575	0.76694	19.15	1.21932	9.575	1.50003	9.575	1.02397		19.15	12.5173	9.575	4.77561	19.15	48.495	9.575	4.07012	9.575	5.70632
	19.25	0.98528	9.625	0.80946	19.25	1.175	9.625	1.63242	9.625	1.04472		19.25	12.7095	9.625	4.85165	19.25	49.2648	9.625	4.13494	9.625	5.80575
	19.35	0.95065	9.675	0.8209	19.35	1.22183	9.675	1.60728	9.675	1.0892		19.35	12.8982	9.675	4.93112	19.35	50.0437	9.675	4.20266	9.675	5.90939
	19.45	0.98789	9.725	0.81994	19.45	1.25118	9.725	1.54962	9.725	1.07579		19.45	13.0892	9.725	5.01193	19.45	50.8557	9.725	4.27153	9.725	6.01562
	19.55	1.00393	9.775	0.81527	19.55	1.2236	9.775	1.64139	9.775	1.06184		19.55	13.2874	9.775	5.09329	19.55	51.6765	9.775	4.34087	9.775	6.12159
	19.65	0.98063	9.825	0.76404	19.65	1.19359	9.825	1.64569	9.825	1.12446		19.65	13.4869	9.825	5.17266	19.65	52.4865	9.825	4.40852	9.825	6.23111
	19.75	0.97598	9.875	0.84951	19.75	1.2276	9.875	1.60353	9.875	1.08695		19.75	13.6856	9.875	5.25462	19.75	53.3062	9.875	4.47837	9.875	6.343
	19.85	0.97485	9.925	0.82664	19.85	1.21562	9.925	1.63643	9.925	1.08609		19.85	13.8857	9.925	5.34059	19.85	54.1418	9.925	4.55165	9.925	6.45407
	19.95	0.98537	9.975	0.84674	19.95	1.22479	9.975	1.66076	9.975	1.05957		19.95	14.0889	9.975	5.42731	19.95	54.9848	9.975	4.62555	9.975	6.56484
			10.025	0.86114			10.025	1.72637	10.025	1.09062		--	--	10.025	5.5167	--	--	10.025	4.70174	10.025	6.67698
			10.075	0.80047			10.075	1.76604	10.075	1.07005		--	--	10.075	5.60453	--	--	10.075	4.77658	10.075	6.79079
			10.125	0.83992			10.125	1.6347	10.125	1.05328		--	--	10.125	5.69212	--	--	10.125	4.85125	10.125	6.90374
			10.175	0.8419			10.175	1.71797	10.175	1.0847		--	--	10.175	5.78281	--	--	10.175	4.92853	10.175	7.01862
			10.225	0.8185			10.225	1.63268	10.225	1.0504		--	--	10.225	5.87322	--	--	10.225	5.00558	10.225	7.13445
			10.275	0.80471			10.275	1.62273	10.275	1.04826		--	--	10.275	5.96247	--	--	10.275	5.08165	10.275	7.24944
			10.325	0.835			10.325	1.69178	10.325	1.0574		--	--	10.325	6.05353	--	--	10.325	5.15925	10.325	7.36594
			10.375	0.8409			10.375	1.70301	10.375	1.02881		--	--	10.375	6.14749	--	--	10.375	5.23934	10.375	7.48248
			10.425	0.85153			10.425	1.69961	10.425	1.04373		--	--	10.425	6.2433	--	--	10.425	5.321	10.425	7.59939
			10.475	0.90372			10.475	1.58832	10.475	1.04994		--	--	10.475	6.34364	--	--	10.475	5.40652	10.475	7.71863
			10.525	0.82109			10.525	1.58029	10.525	1.02847		--	--	10.525	6.44315	--	--	10.525	5.49132	10.525	7.83812
			10.575	0.85358			10.575	1.5612	10.575	1.04728		--	--	10.575	6.54071	--	--	10.575	5.57447	10.575	7.95861
			10.625	0.82525			10.625	1.60311	10.625	1.03494		--	--	10.625	6.63943	--	--	10.625	5.65861	10.625	8.08062
			10.675	0.84153			10.675	1.56489	10.675	0.97925		--	--	10.675	6.73839	--	--	10.675	5.74295	10.675	8.19975
			10.725	0.87666			10.725	1.5219	10.725	0.99602		--	--	10.725	6.84135	--	--	10.725	5.8307	10.725	8.31769
			10.775	0.8503			10.775	1.44208	10.775	1.03439		--	--	10.775	6.9458	--	--	10.775	5.91972	10.775	8.44007
			10.825	0.86354			10.825	1.50056	10.825	1.043		--	--	10.825	7.05043	--	--	10.825	6.00889	10.825	8.56643
			10.875	0.84966			10.875	1.43544	10.875	1.03103		--	--	10.875	7.15599	--	--	10.875	6.09885	10.875	8.69376
			10.925	0.81898			10.925	1.53716	10.925	1.04893		--	--	10.925	7.25974	--	--	10.925	6.18728	10.925	8.82264
			10.975	0.82472			10.975	1.42879	10.975	1.02939		--	--	10.975	7.36289	--	--	10.975	6.27519	10.975	8.95259
			11.025	0.8833			11.025	1.53759	11.025	1.00608		--	--	11.025	7.47108	--	--	11.025	6.3674	11.025	9.08103
			11.075	0.8365			11.075	1.47675	11.075	1.02475		--	--	11.075	7.58097	--	--	11.075	6.46105	11.075	9.21035
			11.125	0.83328			11.125	1.53523	11.125	1.06708		--	--	11.125	7.68865	--	--	11.125	6.55283	11.125	9.34477
			11.175	0.8654			11.175	1.48785	11.175	0.97699		--	--	11.175	7.79919	--	--	11.175	6.64705	11.175	9.47728
			11.225	0.8367			11.225	1.43383	11.225	1.00654		--	--	11.225	7.91094	--	--	11.225	6.74228	11.225	9.60704
			11.275	0.78697			11.275	1.51181	11.275	1.03219		--	--	11.275	8.01848	--	--	11.275	6.83393	11.275	9.74161
			11.325	0.84675			11.325	1.44992	11.325	1.06784		--	--	11.325	8.12768	--	--	11.325	6.927	11.325	9.88147
			11.375	0.85024			11.375	1.55757	11.375	0.99386		--	--	11.375	8.2421	--	--	11.375	7.02452	11.375	10.0199
			11.425	0.8543			11.425	1.5213	11.425	1.05466		--	--	11.425	8.35805	--	--	11.425	7.12334	11.425	10.1588
			11.475	0.8911			11.475	1.48204	11.475	1.04495		--	--	11.475	8.47782	--	--	11.475	7.22542	11.475	10.3024
			11.525	0.87076			11.525	1.5255	11.525	1.0199		--	--	11.525	8.59977	--	--	11.525	7.32935	11.525	10.4448
			11.575	0.90144			11.575	1.60534	11.575	1.03226		--	--	11.575	8.72351	--	--	11.575	7.43482	11.575	10.5875
			11.625	0.84866			11.625	1.47978	11.625	1.0255		--	--	11.625	8.84675	--	--	11.625	7.53985	11.625	10.7319
			11.675	0.84464			11.675	1.62138	11.675	1.00945		--	--	11.675	8.96704	--	--	11.675	7.64236	11.675	10.876
			11.725	0.8721			11.725	1.53168	11.725	1.02096		--	--	11.725	9.09005	--	--	11.725	7.7472	11.725	11.0209
			11.775	0.87362			11.775	1.51083	11.775	1.05012		--	--	11.775	9.2162	--	--	11.775	7.85472	11.775	11.17
			11.825	0.88014			11.825	1.66738	11.825	1.05545		--	--	11.825	9.34401	--	--	11.825	7.96365	11.825	11.3229
			11.875	0.85835			11.875	1.56392	11.875	1.00789		--	--	11.875	9.47177	--	--	11.875	8.07254	11.875	11.474
			11.925	0.88342			11.925	1.57821	11.925	1.0448		--	--	11.925	9.60087	--	--	11.925	8.18256	11.925	11.6256
			11.975	0.91051			11.975	1.49663	11.975	1.01089		--	--	11.975	9.73497	--	--	11.975	8.29685	11.975	11.7787
			12.025	0.84256			12.025	1.57577	12.025	1.00397		--	--	12.025	9.86707	--	--	12.025	8.40944	12.025	11.93
			12.075	0.83983			12.075	1.56488	12.075	1.05496		--	--	12.075	9.99493	--	--	12.075	8.5184	12.075	12.086
			12.125	0.83232			12.125	1.62827	12.125	1.04339		--	--	12.125	10.1231	--	--	12.125	8.62761	12.125	12.2462
			12.175	0.89394			12.175	1.53612	12.175	1.04678		--	--	12.175	10.2565	--	--	12.175	8.7413	12.175	12.4071
			12.225	0.86421			12.225	1.54129	12.225	1.01738		--	--	12.225	10.3934	--	--	12.225	8.85803	12.225	12.5673
			12.275	0.85718			12.275	1.59596	12.275	1.03732		--	--	12.275	10.5286	--	--	12.275	8.97325	12.275	12.7281
			12.325	0.88799			12.325	1.52357	12.325	1.01213		--	--	12.325	10.6668	--	--	12.325	9.09104	12.325	12.8898
			12.375	0.89005			12.375	1.5306	12.375	1.05394		--	--	12.375	10.8087	--	--	12.375	9.212	12.375	13.0541
			12.425	0.88462			12.425	1.55764	12.425	1.02115		--	--	12.425	10.9516	--	--	12.425	9.33373	12.425	13.2205
			12.475	0.87074			12.475	1.50317	12.475	1.06397		--	--	12.475	11.094	--	--	12.475	9.45509	12.475	13.3891
			12.525	0.8638			12.525	1.5309	12.525	1.05865		--	--	12.525	11.2358	--	--	12.525	9.57598	12.525	13.562
			12.575	0.84578			12.575	1.52663	12.575	1.05204		--	--	12.575	11.3767	--	--	12.575	9.69609	12.575	13.7354
			12.625	0.84408			12.625	1.50478	12.625	1.00283		--	--	12.625	11.5172	--	--	12.625	9.81576	12.625	13.9055
			12.675	0.85171			12.675	1.55886	12.675	1.04565		--	--	12.675	11.6592	--	--	12.675	9.93682	12.675	14.0765
			12.725	0.83522			12.725	1.53894	12.725	1.04007		--	--	12.725	11.8016	--	--	12.725	10.0582	12.725	14.2519
			12.775	0.86924			12.775	1.51737	12.775	1.04193		--	--	12.775	11.9466	--	--	12.775	10.1818	12.775	14.4284
			12.825	0.80079			12.825	1.54913	12.825	1.011		--	--	12.825	12.0898	--	--	12.825	10.3038	12.825	14.6038
			12.875	0.83717			12.875	1.47792	12.875	1.05787		--	--	12.875	12.2314	--	--	12.875	10.4245	12.875	14.782
			12.925	0.82014			12.925	1.48888	12.925	1.07557		--	--	12.925	12.3757	--	--	12.925	10.5475	12.925	14.9672
			12.975	0.84789			12.975	1.50333	12.975	1.07193		--	--	12.975	12.5221	--	--	12.975	10.6723	12.975	15.155
			13.025	0.85491			13.025	1.51843	13.025	1.06622		--	--	13.025	12.6728	--	--	13.025	10.8006	13.025	15.3434
			13.075	0.8391			13.075	1.43031	13.075	1.01		--	--	13.075	12.8238	--	--	13.075	10.9293	13.075	15.5278
			13.125	0.82402			13.125	1.48543	13.125	1.0451		--	--	13.125	12.9731	--	--	13.125	11.0566	13.125	15.7117
			13.175	0.8193			13.175	1.47957	13.175	1.01881		--	--	13.175	13.1219	--	--	13.175	11.1834	13.175	15.8979
			13.225	0.80554			13.225	1.51738	13.225	0.98641		--	--	13.225	13.27	--	--	13.225	11.3097	13.225	16.08
			13.275	0.83603			13.275	1.49448	13.275	1.02121		--	--	13.275	13.4209	--	--	13.275	11.4383	13.275	16.2639
			13.325	0.79798			13.325	1.45609	13.325	1.02992		--	--	13.325	13.5722	--	--	13.325	11.5672	13.325	16.4531
			13.375	0.81421			13.375	1.54534	13.375	1.00798		--	--	13.375	13.7225	--	--	13.375	11.6953	13.375	16.6425
			13.425	0.79151			13.425	1.52177	13.425	1.00245		--	--	13.425	13.8734	--	--	13.425	11.8239	13.425	16.8307
			13.475	0.80509			13.475	1.50105	13.475	1.00166		--	--	13.475	14.0246	--	--	13.475	11.9528	13.475	17.0198
			13.525	0.8358			13.525	1.48658	13.525	1.02758		--	--	13.525	14.1812	--	--	13.525	12.0862	13.525	17.2127
			13.575	0.79997			13.575	1.50692	13.575	1.01771		--	--	13.575	14.3383	--	--	13.575	12.2202	13.575	17.4085
			13.625	0.80171			13.625	1.50258	13.625	1.01904		--	--	13.625	14.4934	--	--	13.625	12.3523	13.625	17.605
			13.675	0.79586			13.675	1.4733	13.675	0.98886		--	--	13.675	14.6492	--	--	13.675	12.4851	13.675	17.8001
			13.725	0.80927			13.725	1.48077	13.725	0.98844		--	--	13.725	14.8069	--	--	13.725	12.6195	13.725	17.9936
			13.775	0.78993			13.775	1.48481	13.775	1.01302		--	--	13.775	14.9651	--	--	13.775	12.7544	13.775	18.191
			13.825	0.81422			13.825	1.51158	13.825	0.98976		--	--	13.825	15.125	--	--	13.825	12.8906	13.825	18.3899
			13.875	0.77812			13.875	1.49584	13.875	0.99921		--	--	13.875	15.2849	--	--	13.875	13.0269	13.875	18.5888
			13.925	0.80849			13.925	1.59034	13.925	1.01908		--	--	13.925	15.4453	--	--	13.925	13.1636	13.925	18.7922
			13.975	0.80136			13.975	1.49844	13.975	0.98314		--	--	13.975	15.6093	--	--	13.975	13.3034	13.975	18.9954
			14.025	0.78444			14.025	1.54399	14.025	0.98803		--	--	14.025	15.772	--	--	14.025	13.442	14.025	19.1969
			14.075	0.76463			14.075	1.46622	14.075	0.99211		--	--	14.075	15.932	--	--	14.075	13.5784	14.075	19.4007
			14.125	0.77382			14.125	1.50034	14.125	0.98865		--	--	14.125	16.0921	--	--	14.125	13.7148	14.125	19.6061
			14.175	0.7811			14.175	1.52157	14.175	1.00955		--	--	14.175	16.255	--	--	14.175	13.8537	14.175	19.8148
			14.225	0.8009			14.225	1.50011	14.225	1.00456		--	--	14.225	16.422	--	--	14.225	13.996	14.225	20.0266
			14.275	0.7611			14.275	1.51485	14.275	1.00275		--	--	14.275	16.588	--	--	14.275	14.1375	14.275	20.2391
			14.325	0.81942			14.325	1.48911	14.325	0.97539		--	--	14.325	16.7572	--	--	14.325	14.2817	14.325	20.4501
			14.375	0.81032			14.375	1.52097	14.375	1.00359		--	--	14.375	16.9328	--	--	14.375	14.4314	14.375	20.6626
			14.425	0.78606			14.425	1.47677	14.425	1.00789		--	--	14.425	17.1061	--	--	14.425	14.579	14.425	20.8801
			14.475	0.78232			14.475	1.57659	14.475	0.9962		--	--	14.475	17.2775	--	--	14.475	14.7251	14.475	21.0983
			14.525	0.75311			14.525	1.52958	14.525	0.97995		--	--	14.525	17.4464	--	--	14.525	14.8691	14.525	21.315
			14.575	0.78741			14.575	1.55724	14.575	0.99058		--	--	14.575	17.6171	--	--	14.575	15.0146	14.575	21.5326
			14.625	0.77048			14.625	1.59248	14.625	1.02788		--	--	14.625	17.7909	--	--	14.625	15.1627	14.625	21.757
			14.675	0.78326			14.675	1.56501	14.675	0.97877		--	--	14.675	17.9655	--	--	14.675	15.3115	14.675	21.9815
			14.725	0.79952			14.725	1.5738	14.725	0.98717		--	--	14.725	18.1445	--	--	14.725	15.4641	14.725	22.2031
			14.775	0.76219			14.775	1.59669	14.775	0.99997		--	--	14.775	18.3223	--	--	14.775	15.6156	14.775	22.4286
			14.825	0.77633			14.825	1.54059	14.825	1.01645		--	--	14.825	18.4987	--	--	14.825	15.7659	14.825	22.6589
			14.875	0.7747			14.875	1.53094	14.875	1.00418		--	--	14.875	18.6777	--	--	14.875	15.9185	14.875	22.8913
			14.925	0.7925			14.925	1.48995	14.925	0.95516		--	--	14.925	18.8598	--	--	14.925	16.0737	14.925	23.1181
			14.975	0.77462			14.975	1.55433	14.975	0.9826		--	--	14.975	19.0431	--	--	14.975	16.2299	14.975	23.344
			15.025	0.73313			15.025	1.57988	15.025	1.00401		--	--	15.025	19.2207	--	--	15.025	16.3813	15.025	23.5771
			15.075	0.76903			15.075	1.50773	15.075	1.00328		--	--	15.075	19.3988	--	--	15.075	16.533	15.075	23.8142
			15.125	0.79906			15.125	1.57268	15.125	0.98706		--	--	15.125	19.5859	--	--	15.125	16.6925	15.125	24.0509
			15.175	0.75625			15.175	1.54338	15.175	0.99872		--	--	15.175	19.7727	--	--	15.175	16.8518	15.175	24.2886
			15.225	0.78669			15.225	1.57962	15.225	1.02365		--	--	15.225	19.9593	--	--	15.225	17.0108	15.225	24.5323
			15.275	0.78457			15.275	1.53993	15.275	0.97475		--	--	15.275	20.1506	--	--	15.275	17.1738	15.275	24.7746
			15.325	0.79186			15.325	1.53123	15.325	0.99978		--	--	15.325	20.3437	--	--	15.325	17.3384	15.325	25.0157
			15.375	0.77589			15.375	1.53709	15.375	0.9771		--	--	15.375	20.5371	--	--	15.375	17.5032	15.375	25.2586
			15.425	0.78644			15.425	1.52715	15.425	1.01961		--	--	15.425	20.731	--	--	15.425	17.6684	15.425	25.5055
			15.475	0.77106			15.475	1.53551	15.475	1.00238		--	--	15.475	20.9256	--	--	15.475	17.8343	15.475	25.7572
			15.525	0.79758			15.525	1.56634	15.525	0.97742		--	--	15.525	21.1228	--	--	15.525	18.0024	15.525	26.0053
			15.575	0.79574			15.575	1.53253	15.575	1.01642		--	--	15.575	21.3245	--	--	15.575	18.1743	15.575	26.2567
			15.625	0.77222			15.625	1.55082	15.625	0.9899		--	--	15.625	21.5242	--	--	15.625	18.3445	15.625	26.5113
			15.675	0.78885			15.675	1.56123	15.675	0.9911		--	--	15.675	21.7243	--	--	15.675	18.515	15.675	26.7644
			15.725	0.78098			15.725	1.54502	15.725	0.98337		--	--	15.725	21.9268	--	--	15.725	18.6876	15.725	27.0182
			15.775	0.76398			15.775	1.53711	15.775	0.98341		--	--	15.775	22.1274	--	--	15.775	18.8586	15.775	27.2726
			15.825	0.78418			15.825	1.54669	15.825	0.97381		--	--	15.825	22.3297	--	--	15.825	19.031	15.825	27.5274
			15.875	0.79745			15.875	1.54748	15.875	0.98231		--	--	15.875	22.5377	--	--	15.875	19.2082	15.875	27.7837
			15.925	0.77158			15.925	1.52487	15.925	1.00492		--	--	15.925	22.7453	--	--	15.925	19.3852	15.925	28.0457
			15.975	0.75327			15.975	1.55013	15.975	0.9806		--	--	15.975	22.9483	--	--	15.975	19.5582	15.975	28.3091
			16.025	0.78981			16.025	1.51984	16.025	0.97973		--	--	16.025	23.155	--	--	16.025	19.7344	16.025	28.5708
			16.075	0.78149			16.075	1.56527	16.075	0.98324		--	--	16.075	23.3669	--	--	16.075	19.915	16.075	28.8345
			16.125	0.7814			16.125	1.51065	16.125	1.01367		--	--	16.125	23.5789	--	--	16.125	20.0957	16.125	29.1045
			16.175	0.77792			16.175	1.52037	16.175	1.00226		--	--	16.175	23.7918	--	--	16.175	20.2771	16.175	29.3787
			16.225	0.80296			16.225	1.53822	16.225	1.00336		--	--	16.225	24.009	--	--	16.225	20.4622	16.225	29.6532
			16.275	0.78938			16.275	1.56289	16.275	0.97233		--	--	16.275	24.229	--	--	16.275	20.6498	16.275	29.9253
			16.325	0.7915			16.325	1.57378	16.325	0.99882		--	--	16.325	24.4489	--	--	16.325	20.8371	16.325	30.1984
			16.375	0.78108			16.375	1.52702	16.375	0.99669		--	--	16.375	24.6689	--	--	16.375	21.0246	16.375	30.4766
			16.425	0.8074			16.425	1.5414	16.425	0.98853		--	--	16.425	24.8925	--	--	16.425	21.2152	16.425	30.755
			16.475	0.78593			16.475	1.53148	16.475	0.99716		--	--	16.475	25.1182	--	--	16.475	21.4075	16.475	31.0353
			16.525	0.79572			16.525	1.57356	16.525	0.96545		--	--	16.525	25.3435	--	--	16.525	21.5996	16.525	31.3139
			16.575	0.7678			16.575	1.55445	16.575	0.98336		--	--	16.575	25.5677	--	--	16.575	21.7906	16.575	31.5923
			16.625	0.78522			16.625	1.50679	16.625	0.99463		--	--	16.625	25.7917	--	--	16.625	21.9815	16.625	31.8765
			16.675	0.78971			16.675	1.52353	16.675	0.99759		--	--	16.675	26.0202	--	--	16.675	22.1763	16.675	32.1645
			16.725	0.79414			16.725	1.51611	16.725	1.0048		--	--	16.725	26.2514	--	--	16.725	22.3733	16.725	32.4558
			16.775	0.80791			16.775	1.49492	16.775	0.9958		--	--	16.775	26.4866	--	--	16.775	22.5738	16.775	32.7485
			16.825	0.75855			16.825	1.51519	16.825	0.99139		--	--	16.825	26.718	--	--	16.825	22.771	16.825	33.041
			16.875	0.79372			16.875	1.50842	16.875	1.0221		--	--	16.875	26.9487	--	--	16.875	22.9676	16.875	33.3391
			16.925	0.78318			16.925	1.54193	16.925	1.01657		--	--	16.925	27.1844	--	--	16.925	23.1685	16.925	33.6428
			16.975	0.7997			16.975	1.52637	16.975	1.01895		--	--	16.975	27.4225	--	--	16.975	23.3714	16.975	33.9478
			17.025	0.8078			17.025	1.51958	17.025	1.00808		--	--	17.025	27.6656	--	--	17.025	23.5786	17.025	34.2533
			17.075	0.81397			17.075	1.52404	17.075	0.99149		--	--	17.075	27.9124	--	--	17.075	23.7889	17.075	34.5564
			17.125	0.77072			17.125	1.51622	17.125	0.99369		--	--	17.125	28.1549	--	--	17.125	23.9956	17.125	34.8591
			17.175	0.78448			17.175	1.55598	17.175	0.98791		--	--	17.175	28.3943	--	--	17.175	24.1997	17.175	35.1631
			17.225	0.76953			17.225	1.48187	17.225	0.9626		--	--	17.225	28.6349	--	--	17.225	24.4047	17.225	35.464
			17.275	0.80114			17.275	1.48478	17.275	1.01235		--	--	17.275	28.8795	--	--	17.275	24.6132	17.275	35.7705
			17.325	0.82034			17.325	1.54678	17.325	1.03012		--	--	17.325	29.1335	--	--	17.325	24.8297	17.325	36.0893
			17.375	0.78815			17.375	1.57557	17.375	0.97633		--	--	17.375	29.3869	--	--	17.375	25.0457	17.375	36.4042
			17.425	0.78334			17.425	1.52756	17.425	0.98987		--	--	17.425	29.636	--	--	17.425	25.2579	17.425	36.7147
			17.475	0.78666			17.475	1.49893	17.475	1.00532		--	--	17.475	29.8862	--	--	17.475	25.4712	17.475	37.0316
			17.525	0.76897			17.525	1.5558	17.525	1.00859		--	--	17.525	30.1355	--	--	17.525	25.6837	17.525	37.3532
			17.575	0.81173			17.575	1.52226	17.575	0.993		--	--	17.575	30.3904	--	--	17.575	25.9009	17.575	37.6747
			17.625	0.77816			17.625	1.53619	17.625	0.97779		--	--	17.625	30.6481	--	--	17.625	26.1206	17.625	37.993
			17.675	0.76445			17.675	1.59582	17.675	0.98293		--	--	17.675	30.8996	--	--	17.675	26.3349	17.675	38.3116
			17.725	0.80956			17.725	1.55262	17.725	0.99701		--	--	17.725	31.1577	--	--	17.725	26.5549	17.725	38.6351
			17.775	0.79831			17.775	1.61094	17.775	0.97706		--	--	17.775	31.4229	--	--	17.775	26.7809	17.775	38.9594
			17.825	0.7583			17.825	1.54995	17.825	0.99968		--	--	17.825	31.681	--	--	17.825	27.0008	17.825	39.2861
			17.875	0.76483			17.875	1.54179	17.875	0.99986		--	--	17.875	31.935	--	--	17.875	27.2173	17.875	39.6183
			17.925	0.79352			17.925	1.55646	17.925	0.98591		--	--	17.925	32.1963	--	--	17.925	27.4401	17.925	39.9501
			17.975	0.78119			17.975	1.53432	17.975	0.97736		--	--	17.975	32.4619	--	--	17.975	27.6664	17.975	40.28
			18.025	0.78338			18.025	1.56657	18.025	0.97238		--	--	18.025	32.7272	--	--	18.025	27.8925	18.025	40.6094
			18.075	0.7939			18.075	1.57937	18.075	1.00301		--	--	18.075	32.9962	--	--	18.075	28.1217	18.075	40.9451
			18.125	0.7949			18.125	1.57918	18.125	1.01625		--	--	18.125	33.2686	--	--	18.125	28.3539	18.125	41.2901
			18.175	0.8111			18.175	1.50498	18.175	1.00895		--	--	18.175	33.5455	--	--	18.175	28.5899	18.175	41.638
			18.225	0.80904			18.225	1.57644	18.225	0.99958		--	--	18.225	33.8264	--	--	18.225	28.8293	18.225	41.985
			18.275	0.7819			18.275	1.50954	18.275	1.02424		--	--	18.275	34.1037	--	--	18.275	29.0657	18.275	42.3365
			18.325	0.80024			18.325	1.53471	18.325	1.01993		--	--	18.325	34.381	--	--	18.325	29.302	18.325	42.6935
			18.375	0.78858			18.375	1.52037	18.375	1.00222		--	--	18.375	34.661	--	--	18.375	29.5407	18.375	43.0486
			18.425	0.78664			18.425	1.51718	18.425	1.00889		--	--	18.425	34.9402	--	--	18.425	29.7785	18.425	43.4037
			18.475	0.78626			18.475	1.51856	18.475	1.00759		--	--	18.475	35.2204	--	--	18.475	30.0174	18.475	43.7617
			18.525	0.82315			18.525	1.52217	18.525	1.00484		--	--	18.525	35.5087	--	--	18.525	30.2631	18.525	44.1208
			18.575	0.78779			18.575	1.51038	18.575	0.99102		--	--	18.575	35.7988	--	--	18.575	30.5104	18.575	44.479
			18.625	0.78204			18.625	1.50722	18.625	1.019		--	--	18.625	36.0831	--	--	18.625	30.7526	18.625	44.8417
			18.675	0.79658			18.675	1.52773	18.675	1.02533		--	--	18.675	36.3705	--	--	18.675	30.9976	18.675	45.2125
			18.725	0.80617			18.725	1.51558	18.725	1.01885		--	--	18.725	36.6638	--	--	18.725	31.2476	18.725	45.5853
			18.775	0.78361			18.775	1.58308	18.775	1.01001		--	--	18.775	36.9563	--	--	18.775	31.4969	18.775	45.9572
			18.825	0.78916			18.825	1.55403	18.825	0.97906		--	--	18.825	37.2473	--	--	18.825	31.7448	18.825	46.3238
			18.875	0.81817			18.875	1.53837	18.875	0.99994		--	--	18.875	37.5462	--	--	18.875	31.9996	18.875	46.6906
			18.925	0.78282			18.925	1.50199	18.925	1.00989		--	--	18.925	37.8455	--	--	18.925	32.2547	18.925	47.065
			18.975	0.78751			18.975	1.52523	18.975	0.9971		--	--	18.975	38.1407	--	--	18.975	32.5062	18.975	47.4408
			19.025	0.77924			19.025	1.53099	19.025	1.00087		--	--	19.025	38.4367	--	--	19.025	32.7585	19.025	47.817
			19.075	0.80158			19.075	1.51442	19.075	0.99797		--	--	19.075	38.737	--	--	19.075	33.0144	19.075	48.1953
			19.125	0.79644			19.125	1.53206	19.125	0.99276		--	--	19.125	39.0421	--	--	19.125	33.2745	19.125	48.574
			19.175	0.79037			19.175	1.44825	19.175	1.02497		--	--	19.175	39.3466	--	--	19.175	33.5341	19.175	48.9599
			19.225	0.80966			19.225	1.51699	19.225	1.00546		--	--	19.225	39.6554	--	--	19.225	33.7972	19.225	49.3502
			19.275	0.79905			19.275	1.50411	19.275	0.9972		--	--	19.275	39.9674	--	--	19.275	34.0631	19.275	49.7373
			19.325	0.79398			19.325	1.52012	19.325	1.02012		--	--	19.325	40.2779	--	--	19.325	34.3278	19.325	50.1291
			19.375	0.78636			19.375	1.50315	19.375	1.01788		--	--	19.375	40.5876	--	--	19.375	34.5917	19.375	50.5271
			19.425	0.81154			19.425	1.51482	19.425	0.98955		--	--	19.425	40.9024	--	--	19.425	34.86	19.425	50.9211
			19.475	0.80202			19.475	1.59083	19.475	1.0196		--	--	19.475	41.2219	--	--	19.475	35.1323	19.475	51.3175
			19.525	0.7852			19.525	1.51363	19.525	1.00286		--	--	19.525	41.5378	--	--	19.525	35.4015	19.525	51.7185
			19.575	0.78258			19.575	1.50998	19.575	0.99608		--	--	19.575	41.8514	--	--	19.575	35.6688	19.575	52.1169
			19.625	0.7795			19.625	1.52979	19.625	0.99414		--	--	19.625	42.1654	--	--	19.625	35.9365	19.625	52.5157
			19.675	0.77441			19.675	1.53933	19.675	1.00923		--	--	19.675	42.4795	--	--	19.675	36.2041	19.675	52.9191
			19.725	0.77457			19.725	1.4811	19.725	0.98755		--	--	19.725	42.7941	--	--	19.725	36.4723	19.725	53.3232
			19.775	0.77855			19.775	1.47919	19.775	1.00901		--	--	19.775	43.1112	--	--	19.775	36.7425	19.775	53.7293
			19.825	0.77957			19.825	1.55694	19.825	1.00465		--	--	19.825	43.4309	--	--	19.825	37.015	19.825	54.141
			19.875	0.80134			19.875	1.53768	19.875	1.00749		--	--	19.875	43.7569	--	--	19.875	37.2929	19.875	54.5545
			19.925	0.78754			19.925	1.50408	19.925	0.99798		--	--	19.925	44.0863	--	--	19.925	37.5735	19.925	54.9687
			19.975	0.80947			19.975	1.49383	19.975	0.98322		--	--	19.975	44.419	--	--	19.975	37.8571	19.975	55.3799

## Sheet: Fig. S8b
Fig. S8b	Li-PF6-		Li-EC		Li-PC		Li-DEC		Li-EMC		Li-EB			Li-PF6-		Li-EC		Li-PC		Li-DEC		Li-EMC		Li-EB
	r(Å)	gLi-X(r)	r(Å)	gLi-X(r)	r(Å)	gLi-X(r)	r(Å)	gLi-X(r)	r(Å)	gLi-X(r)	r(Å)	gLi-X(r)		r(Å)	nLi-X(r)	r(Å)	nLi-X(r)	r(Å)	nLi-X(r)	r(Å)	nLi-X(r)	r(Å)	nLi-X(r)	r(Å)	nLi-X(r)
	0.05	0	0.025	0	0.05	0	0.025	0	0.01	0	0.025	0		0.05	0	0.025	0	0.05	0	0.025	0	0.01	0	0.025	0
	0.15	0	0.075	0	0.15	0	0.075	0	0.03	0	0.075	0		0.15	0	0.075	0	0.15	0	0.075	0	0.03	0	0.075	0
	0.25	0	0.125	0	0.25	0	0.125	0	0.05	0	0.125	0		0.25	0	0.125	0	0.25	0	0.125	0	0.05	0	0.125	0
	0.35	0	0.175	0	0.35	0	0.175	0	0.07	0	0.175	0		0.35	0	0.175	0	0.35	0	0.175	0	0.07	0	0.175	0
	0.45	0	0.225	0	0.45	0	0.225	0	0.09	0	0.225	0		0.45	0	0.225	0	0.45	0	0.225	0	0.09	0	0.225	0
	0.55	0	0.275	0	0.55	0	0.275	0	0.11	0	0.275	0		0.55	0	0.275	0	0.55	0	0.275	0	0.11	0	0.275	0
	0.65	0	0.325	0	0.65	0	0.325	0	0.13	0	0.325	0		0.65	0	0.325	0	0.65	0	0.325	0	0.13	0	0.325	0
	0.75	0	0.375	0	0.75	0	0.375	0	0.15	0	0.375	0		0.75	0	0.375	0	0.75	0	0.375	0	0.15	0	0.375	0
	0.85	0	0.425	0	0.85	0	0.425	0	0.17	0	0.425	0		0.85	0	0.425	0	0.85	0	0.425	0	0.17	0	0.425	0
	0.95	0	0.475	0	0.95	0	0.475	0	0.19	0	0.475	0		0.95	0	0.475	0	0.95	0	0.475	0	0.19	0	0.475	0
	1.05	0	0.525	0	1.05	0	0.525	0	0.21	0	0.525	0		1.05	0	0.525	0	1.05	0	0.525	0	0.21	0	0.525	0
	1.15	0	0.575	0	1.15	0	0.575	0	0.23	0	0.575	0		1.15	0	0.575	0	1.15	0	0.575	0	0.23	0	0.575	0
	1.25	0	0.625	0	1.25	0	0.625	0	0.25	0	0.625	0		1.25	0	0.625	0	1.25	0	0.625	0	0.25	0	0.625	0
	1.35	0	0.675	0	1.35	0	0.675	0	0.27	0	0.675	0		1.35	0	0.675	0	1.35	0	0.675	0	0.27	0	0.675	0
	1.45	0	0.725	0	1.45	0	0.725	0	0.29	0	0.725	0		1.45	0	0.725	0	1.45	0	0.725	0	0.29	0	0.725	0
	1.55	0	0.775	0	1.55	0	0.775	0	0.31	0	0.775	0		1.55	0	0.775	0	1.55	0	0.775	0	0.31	0	0.775	0
	1.65	0	0.825	0	1.65	0	0.825	0	0.33	0	0.825	0		1.65	0	0.825	0	1.65	0	0.825	0	0.33	0	0.825	0
	1.75	0	0.875	0	1.75	0.1129	0.875	0	0.35	0	0.875	0		1.75	0	0.875	0	1.75	0.000294	0.875	0	0.35	0	0.875	0
	1.85	0	0.925	0	1.85	1.6838	0.925	0	0.37	0	0.925	0		1.85	0	0.925	0	1.85	0.00549	0.925	0	0.37	0	0.925	0
	1.95	0	0.975	0	1.95	5.54696	0.975	0	0.39	0	0.975	0		1.95	0	0.975	0	1.95	0.02834	0.975	0	0.39	0	0.975	0
	2.05	0	1.025	0	2.05	6.19845	1.025	0	0.41	0	1.025	0		2.05	0	1.025	0	2.05	0.06844	1.025	0	0.41	0	1.025	0
	2.15	0	1.075	0	2.15	5.33614	1.075	0	0.43	0	1.075	0		2.15	0	1.075	0	2.15	0.11159	1.075	0	0.43	0	1.075	0
	2.25	0	1.125	0	2.25	3.73401	1.125	0	0.45	0	1.125	0		2.25	0	1.125	0	2.25	0.14866	1.125	0	0.45	0	1.125	0
	2.35	0	1.175	0	2.35	1.77413	1.175	0	0.47	0	1.175	0		2.35	0	1.175	0	2.35	0.17307	1.175	0	0.47	0	1.175	0
	2.45	0	1.225	0	2.45	1.32503	1.225	0	0.49	0	1.225	0		2.45	0	1.225	0	2.45	0.18818	1.225	0	0.49	0	1.225	0
	2.55	0.10282	1.275	0	2.55	0.77998	1.275	0	0.51	0	1.275	0		2.55	0.000189333	1.275	0	2.55	0.19926	1.275	0	0.51	0	1.275	0
	2.65	0.72355	1.325	0	2.65	0.62375	1.325	0	0.53	0	1.325	0		2.65	0.00182	1.325	0	2.65	0.2073	1.325	0	0.53	0	1.325	0
	2.75	2.68755	1.375	0	2.75	0.45727	1.375	0	0.55	0	1.375	0		2.75	0.00902	1.375	0	2.75	0.21397	1.375	0	0.55	0	1.375	0
	2.85	5.41612	1.425	0	2.85	0.31222	1.425	0	0.57	0	1.425	0		2.85	0.02726	1.425	0	2.85	0.21906	1.425	0	0.57	0	1.425	0
	2.95	6.60708	1.475	0	2.95	0.30466	1.475	0	0.59	0	1.475	0		2.95	0.05604	1.475	0	2.95	0.22348	1.475	0	0.59	0	1.475	0
	3.05	7.0578	1.525	0	3.05	0.30979	1.525	0	0.61	0	1.525	0		3.05	0.09097	1.525	0	3.05	0.22819	1.525	0	0.61	0	1.525	0
	3.15	8.24746	1.575	0	3.15	0.25558	1.575	0	0.63	0	1.575	0		3.15	0.1328	1.575	0	3.15	0.2328	1.575	0	0.63	0	1.575	0
	3.25	10.2291	1.625	0	3.25	0.18553	1.625	0	0.65	0	1.625	0		3.25	0.18664	1.625	0	3.25	0.23662	1.625	0	0.65	0	1.625	0
	3.35	14.2864	1.675	0	3.35	0.21571	1.675	0	0.67	0	1.675	0.16435		3.35	0.26275	1.675	0	3.35	0.24035	1.675	0	0.67	0	1.675	0.000196182
	3.45	20.638	1.725	0.55459	3.45	0.27118	1.725	0.58428	0.69	0	1.725	1.937		3.45	0.37787	1.725	0.000555	3.45	0.24515	1.725	0.00091	0.69	0	1.725	0.00284
	3.55	19.6509	1.775	2.92452	3.55	0.22868	1.775	7.41021	0.71	0	1.775	13.684		3.55	0.51776	1.775	0.0042	3.55	0.25035	1.775	0.01405	0.71	0	1.775	0.02364
	3.65	13.3194	1.825	13.5433	3.65	0.32015	1.825	29.8287	0.73	0	1.825	39.7336		3.65	0.63831	1.825	0.02244	3.65	0.25643	1.825	0.0783	0.73	0	1.825	0.09827
	3.75	8.99559	1.875	29.7296	3.75	0.28691	1.875	62.5234	0.75	0	1.875	63.4813		3.75	0.7245	1.875	0.07267	3.75	0.26349	1.875	0.24545	0.75	0	1.875	0.24949
	3.85	4.64609	1.925	45.5369	3.85	0.26442	1.925	66.0204	0.77	0	1.925	72.4834		3.85	0.77991	1.925	0.16441	3.85	0.27026	1.925	0.48869	0.77	0	1.925	0.45868
	3.95	2.94827	1.975	49.9947	3.95	0.33248	1.975	57.9444	0.79	0	1.975	66.5548		3.95	0.81248	1.975	0.28652	3.95	0.278	1.975	0.73518	0.79	0	1.975	0.68336
	4.05	1.67128	2.025	46.1478	4.05	0.3514	2.025	40.0972	0.81	0	2.025	49.4777		4.05	0.8333	2.025	0.41552	4.05	0.28732	2.025	0.93966	0.81	0	2.025	0.88009
	4.15	1.21901	2.075	38.6166	4.15	0.44846	2.075	20.2478	0.83	0	2.075	31.5932		4.15	0.84703	2.075	0.53486	4.15	0.2988	2.075	1.07142	0.83	0	2.075	1.02426
	4.25	0.82918	2.125	28.5064	4.25	0.3957	2.125	12.1558	0.85	0	2.125	20.7805		4.25	0.85723	2.125	0.63389	4.25	0.31145	2.125	1.14582	0.85	0	2.125	1.12204
	4.35	0.47348	2.175	21.0187	4.35	0.53002	2.175	6.9305	0.87	0	2.175	11.8431		4.35	0.86402	2.175	0.71049	4.35	0.32606	2.175	1.19174	0.87	0	2.175	1.18578
	4.45	0.39167	2.225	15.1121	4.45	0.52393	2.225	3.16076	0.89	0	2.225	7.59116		4.45	0.86876	2.225	0.76898	4.45	0.34342	2.225	1.2171	0.89	0	2.225	1.2256
	4.55	0.37464	2.275	10.4162	4.55	0.49559	2.275	1.34372	0.91	0	2.275	5.70201		4.55	0.87316	2.275	0.8122	4.55	0.36098	2.275	1.22894	0.91	0	2.275	1.25414
	4.65	0.25356	2.325	8.37024	4.65	0.49049	2.325	1.01085	0.93	0	2.325	3.19887		4.65	0.87691	2.325	0.84548	4.65	0.37873	2.325	1.23544	0.93	0	2.325	1.27405
	4.75	0.31412	2.375	5.97348	4.75	0.5467	2.375	0.35228	0.95	0	2.375	1.51237		4.75	0.88048	2.375	0.87198	4.75	0.39824	2.375	1.23935	0.95	0	2.375	1.28504
	4.85	0.22171	2.425	3.50797	4.85	0.65181	2.425	0.29565	0.97	0	2.425	1.37223		4.85	0.88396	2.425	0.89022	4.85	0.42178	2.425	1.2413	0.97	0	2.425	1.2921
	4.95	0.14736	2.475	3.05335	4.95	0.57399	2.475	0.20274	0.99	0	2.475	0.71513		4.95	0.88647	2.475	0.90342	4.95	0.44679	2.475	1.24286	0.99	0	2.475	1.29739
	5.05	0.2045	2.525	2.5238	5.05	0.66449	2.525	0.19479	1.01	0	2.525	0.50628		5.05	0.88897	2.525	0.91511	5.05	0.47317	2.525	1.24416	1.01	0	2.525	1.30063
	5.15	0.23193	2.575	1.7008	5.15	0.59982	2.575	0.03747	1.03	0	2.575	0.41726		5.15	0.89219	2.575	0.92429	5.15	0.50112	2.575	1.24494	1.03	0	2.575	1.30318
	5.25	0.23288	2.625	1.37716	5.25	0.62738	2.625	0.03605	1.05	0	2.625	0.23422		5.25	0.89576	2.625	0.93127	5.25	0.52937	2.625	1.2452	1.05	0	2.625	1.30504
	5.35	0.2009	2.675	1.07629	5.35	0.68872	2.675	0.06942	1.07	0	2.675	0.19333		5.35	0.89921	2.675	0.93704	5.35	0.56085	2.675	1.24559	1.07	0	2.675	1.30632
	5.45	0.24312	2.725	1.01864	5.45	0.73742	2.725	0	1.09	0	2.725	0.1242		5.45	0.90289	2.725	0.94216	5.45	0.59625	2.725	1.24585	1.09	0	2.725	1.3073
	5.55	0.30824	2.775	0.62508	5.55	0.65495	2.775	0.06452	1.11	0	2.775	0.26947		5.55	0.90763	2.775	0.94632	5.55	0.63205	2.775	1.24611	1.11	0	2.775	1.30857
	5.65	0.30161	2.825	0.68932	5.65	0.66809	2.825	0.06225	1.13	0	2.825	0.02889		5.65	0.91305	2.825	0.94978	5.65	0.66736	2.825	1.24663	1.13	0	2.825	1.30955
	5.75	0.31548	2.875	0.74874	5.75	0.61018	2.875	0	1.15	0	2.875	0.08368		5.75	0.91874	2.875	0.9537	5.75	0.70266	2.875	1.24689	1.15	0	2.875	1.30994
	5.85	0.32042	2.925	0.48224	5.85	0.7074	2.925	0	1.17	0	2.925	0.02695		5.85	0.9248	2.925	0.95717	5.85	0.74042	2.925	1.24689	1.17	0	2.925	1.31034
	5.95	0.33996	2.975	0.49726	5.95	0.7229	2.975	0	1.19	0	2.975	0.07815		5.95	0.93133	2.975	0.96003	5.95	0.78279	2.975	1.24689	1.19	0	2.975	1.31073
	6.05	0.34343	3.025	0.52603	6.05	0.65511	3.025	0	1.21	0	3.025	0.10079		6.05	0.93831	3.025	0.96312	6.05	0.82496	3.025	1.24689	1.21	0	3.025	1.31142
	6.15	0.27931	3.075	0.42179	6.15	0.65226	3.075	0	1.23	0	3.075	0.04877		6.15	0.94487	3.075	0.96608	6.15	0.86635	3.075	1.24689	1.23	0	3.075	1.312
	6.25	0.34919	3.125	0.2535	6.25	0.64336	3.125	0	1.25	0	3.125	0.09444		6.25	0.95173	3.125	0.96825	6.25	0.90872	3.125	1.24689	1.25	0	3.125	1.31259
	6.35	0.39134	3.175	0.30014	6.35	0.65757	3.175	0.02463	1.27	0	3.175	0.09149		6.35	0.96007	3.175	0.97009	6.35	0.95266	3.175	1.24702	1.27	0	3.175	1.31338
	6.45	0.50144	3.225	0.30414	6.45	0.70661	3.225	0.02388	1.29	0	3.225	0.08867		6.45	0.97046	3.225	0.97217	6.45	1.00022	3.225	1.24728	1.29	0	3.225	1.31416
	6.55	0.4956	3.275	0.32057	6.55	0.72282	3.275	0	1.31	0	3.275	0.06449		6.55	0.98241	3.275	0.97439	6.55	1.05162	3.275	1.24741	1.31	0	3.275	1.31485
	6.65	0.46871	3.325	0.26124	6.65	0.74556	3.325	0	1.33	0	3.325	0.04171		6.65	0.99432	3.325	0.97651	6.65	1.10605	3.325	1.24741	1.33	0	3.325	1.31534
	6.75	0.47254	3.375	0.35015	6.75	0.79448	3.375	0.02181	1.35	0	3.375	0.04048		6.75	1.0063	3.375	0.97882	6.75	1.16489	3.375	1.24754	1.35	0	3.375	1.31573
	6.85	0.54719	3.425	0.28138	6.85	0.83533	3.425	0	1.37	0	3.425	0.03931		6.85	1.01969	3.425	0.98127	6.85	1.22903	3.425	1.24767	1.37	0	3.425	1.31612
	6.95	0.51218	3.475	0.205	6.95	0.86159	3.475	0.10284	1.39	0	3.475	0		6.95	1.03398	3.475	0.98321	6.95	1.29778	3.475	1.24832	1.39	0	3.475	1.31632
	7.05	0.55963	3.525	0.33205	7.05	0.79789	3.525	0.02	1.41	0	3.525	0.01856		7.05	1.04889	3.525	0.98542	7.05	1.36693	3.525	1.2491	1.41	0	3.525	1.31642
	7.15	0.55717	3.575	0.27979	7.15	0.8975	3.575	0	1.43	0	3.575	0.0902		7.15	1.06485	3.575	0.98801	7.15	1.4397	3.575	1.24923	1.43	0	3.575	1.31701
	7.25	0.50883	3.625	0.20932	7.25	0.78737	3.625	0.0567	1.45	0	3.625	0.03509		7.25	1.08052	3.625	0.99013	7.25	1.51394	3.625	1.24962	1.45	0	3.625	1.31769
	7.35	0.66588	3.675	0.44807	7.35	0.9987	3.675	0.16551	1.47	0	3.675	0.06829		7.35	1.0983	3.675	0.99309	7.35	1.59505	3.675	1.25118	1.47	0	3.675	1.31828
	7.45	0.66499	3.725	0.31718	7.45	0.9866	3.725	0.23271	1.49	0	3.725	0.08308		7.45	1.11897	3.725	0.99659	7.45	1.68754	3.725	1.25404	1.49	0	3.725	1.31916
	7.55	0.66626	3.775	0.40534	7.55	0.91413	3.775	0.47061	1.51	0	3.775	0.04854		7.55	1.1402	3.775	1.00001	7.55	1.77845	3.775	1.25925	1.51	0	3.775	1.31995
	7.65	0.64667	3.825	0.42301	7.65	1.0007	3.825	0.67908	1.53	0	3.825	0.04728		7.65	1.16171	3.825	1.00403	7.65	1.8726	3.825	1.26796	1.53	0	3.825	1.32054
	7.75	0.66349	3.875	0.45796	7.75	1.0403	3.875	0.89325	1.55	0	3.875	0.09213		7.75	1.18374	3.875	1.00841	7.75	1.97558	3.875	1.28019	1.55	0	3.875	1.32142
	7.85	0.62282	3.925	0.49099	7.85	1.05512	3.925	1.01574	1.57	0	3.925	0.05987		7.85	1.20592	3.925	1.01326	7.85	2.08406	3.925	1.29541	1.57	0	3.925	1.3224
	7.95	0.68765	3.975	0.36557	7.95	1.09806	3.975	0.94319	1.59	0	3.975	0.08755		7.95	1.22913	3.975	1.01774	7.95	2.19841	3.975	1.31141	1.59	0	3.975	1.32338
	8.05	0.71814	4.025	0.39899	8.05	1.12076	4.025	0.64394	1.61	0	4.025	0.05693		8.05	1.25466	4.025	1.02185	8.05	2.31924	4.025	1.32468	1.61	0	4.025	1.32436
	8.15	0.72478	4.075	0.48037	8.15	1.14896	4.075	0.58335	1.63	0	4.075	0.08331		8.15	1.2815	4.075	1.0267	8.15	2.44596	4.075	1.33521	1.63	0	4.075	1.32534
	8.25	0.78002	4.125	0.45262	8.25	1.15346	4.125	0.39413	1.65	0	4.125	0.1084		8.25	1.31021	4.125	1.03196	8.25	2.57767	4.125	1.3438	1.65	0	4.125	1.32672
	8.35	0.7672	4.175	0.5602	8.35	1.17725	4.175	0.41325	1.67	0	4.175	0.13228		8.35	1.34044	4.175	1.03782	8.35	2.71429	4.175	1.35108	1.67	0	4.175	1.32848
	8.45	0.80908	4.225	0.62406	8.45	1.18346	4.225	0.50093	1.69	0	4.225	0.0775		8.45	1.37199	4.225	1.04484	8.45	2.85601	4.225	1.35954	1.69	0	4.225	1.33005
	8.55	0.85429	4.275	0.56441	8.55	1.18275	4.275	0.25823	1.71	0.35544	4.275	0.13878		8.55	1.40608	4.275	1.05204	8.55	3.00146	4.275	1.36669	1.71	0.000176784	4.275	1.33172
	8.65	0.97585	4.325	0.61024	8.65	1.13861	4.325	0.13278	1.73	1.15756	4.325	0.11093		8.65	1.4445	4.325	1.05934	8.65	3.14749	4.325	1.37046	1.73	0.000944	4.325	1.33368
	8.75	1.01306	4.375	0.582	8.75	1.20157	4.375	0.18168	1.75	3.1675	4.375	0.08432		8.75	1.4872	4.375	1.06691	8.75	3.29823	4.375	1.37358	1.75	0.00318	4.375	1.33525
	8.85	1.0381	4.425	0.59	8.85	1.15691	4.425	0.22833	1.77	6.30323	4.425	0.0942		8.85	1.53225	4.425	1.07453	8.85	3.45358	4.425	1.37775	1.77	0.0082	4.425	1.33672
	8.95	1.1536	4.475	0.67991	8.95	1.09091	4.475	0.31008	1.79	11.6776	4.475	0.1727		8.95	1.58151	4.475	1.08298	8.95	3.60502	4.475	1.38334	1.79	0.01792	4.475	1.33898
	9.05	1.24091	4.525	0.77244	9.05	1.10353	4.525	0.27902	1.81	19.405	4.525	0.12387		9.05	1.63654	4.525	1.09286	9.05	3.75625	4.525	1.38959	1.81	0.0351	4.525	1.34153
	9.15	1.2315	4.575	0.8082	9.15	1.052	4.575	0.26108	1.83	24.4143	4.575	0.17625		9.15	1.6946	4.575	1.10385	9.15	3.90807	4.575	1.39544	1.83	0.05983	4.575	1.34418
	9.25	1.33161	4.625	0.7844	9.25	1.01186	4.625	0.1974	1.85	32.1392	4.625	0.18324		9.25	1.75614	4.625	1.11516	9.25	4.05666	4.625	1.40052	1.85	0.09246	4.625	1.34741
	9.35	1.26351	4.675	0.78659	9.35	1.0866	4.675	0.28413	1.87	40.0252	4.675	0.23209		9.35	1.81978	4.675	1.12656	9.35	4.21112	4.675	1.40598	1.87	0.13499	4.675	1.35124
	9.45	1.3013	4.725	0.7762	9.45	1.07276	4.725	0.21138	1.89	46.4566	4.725	0.23753		9.45	1.88406	4.725	1.13815	9.45	4.37344	4.725	1.4117	1.89	0.18704	4.725	1.35565
	9.55	1.17889	4.775	0.71177	9.55	1.13384	4.775	0.27234	1.91	49.2399	4.775	0.1618		9.55	1.9475	4.775	1.14942	9.55	4.54292	4.775	1.41742	1.91	0.24584	4.775	1.35948
	9.65	1.19766	4.825	0.72664	9.65	1.1216	4.825	0.44811	1.93	48.4107	4.825	0.15846		9.65	2.00962	4.825	1.16054	9.65	4.71975	4.825	1.42614	1.93	0.30709	4.825	1.36261
	9.75	1.11554	4.875	0.86226	9.75	1.02959	4.875	0.20903	1.95	44.2339	4.875	0.15523		9.75	2.07132	4.875	1.1731	9.75	4.89187	4.875	1.43421	1.95	0.36639	4.875	1.36575
	9.85	1.05579	4.925	0.79381	9.85	1.10028	4.925	0.33794	1.97	43.1618	4.925	0.19011		9.85	2.13044	4.925	1.18645	9.85	5.06596	4.925	1.4411	1.97	0.42351	4.925	1.36928
	9.95	1.05089	4.975	0.81128	9.95	1.14581	4.975	0.29103	1.99	38.7992	4.975	0.11179		9.95	2.189	4.975	1.19965	9.95	5.25328	4.975	1.44916	1.99	0.47815	4.975	1.37242
	10.05	1.05656	5.025	0.82789	10.05	1.05008	5.025	0.32462	2.01	35.6728	5.025	0.27393		10.05	2.24876	5.025	1.21341	10.05	5.44002	5.025	1.45723	2.01	0.52882	5.025	1.37654
	10.15	0.9995	5.075	0.77963	10.15	1.07984	5.075	0.38576	2.03	30.4335	5.075	0.17904		10.15	2.30822	5.075	1.22717	10.15	5.62489	5.075	1.46673	2.03	0.57468	5.075	1.38144
	10.25	1.06028	5.125	0.79066	10.25	1.07753	5.125	0.435	2.05	24.4017	5.125	0.30724		10.25	2.36902	5.125	1.24088	10.25	5.81585	5.125	1.47791	2.05	0.61346	5.125	1.38684
	10.35	0.96873	5.175	0.86276	10.35	1.03528	5.175	0.38955	2.07	22.8814	5.175	0.24967		10.35	2.43003	5.175	1.25561	10.35	6.00651	5.175	1.48936	2.07	0.6476	5.175	1.39312
	10.45	0.92946	5.225	0.82618	10.45	1.05885	5.225	0.28203	2.09	18.3609	5.225	0.24492		10.45	2.48824	5.225	1.27094	10.45	6.19923	5.225	1.49886	2.09	0.67792	5.225	1.3988
	10.55	0.98041	5.275	0.79081	10.55	1.05234	5.275	0.44633	2.11	15.3298	5.275	0.31487		10.55	2.54797	5.275	1.2859	10.55	6.39724	5.275	1.50939	2.11	0.70318	5.275	1.40537
	10.65	0.90196	5.325	0.91183	10.65	1.05604	5.325	0.33287	2.13	12.7524	5.325	0.30086		10.65	2.60793	5.325	1.30196	10.65	6.59879	5.325	1.52084	2.13	0.72464	5.325	1.41273
	10.75	0.94543	5.375	0.79975	10.75	1.06941	5.375	0.36969	2.15	11.0173	5.375	0.21548		10.75	2.66792	5.375	1.3184	10.75	6.80583	5.375	1.53138	2.15	0.74315	5.375	1.41901
	10.85	0.91899	5.425	0.93929	10.85	0.98515	5.425	0.2954	2.17	9.45409	5.425	0.26636		10.85	2.72958	5.425	1.33544	10.85	7.00963	5.425	1.54152	2.17	0.75939	5.425	1.42499
	10.95	1.02608	5.475	0.86716	10.95	1.00666	5.475	0.43917	2.19	7.87362	5.475	0.22306		10.95	2.79515	5.475	1.35344	10.95	7.21098	5.475	1.55297	2.19	0.77339	5.475	1.43117
	11.05	0.96269	5.525	0.90109	11.05	1.00646	5.525	0.44753	2.21	6.59682	5.525	0.29457		11.05	2.86338	5.525	1.3714	11.05	7.41822	5.525	1.56702	2.21	0.7853	5.525	1.43784
	11.15	0.90678	5.575	0.80092	11.15	1.04598	5.575	0.51147	2.23	4.70252	5.575	0.33382		11.15	2.92868	5.575	1.389	11.15	7.6334	5.575	1.5825	2.23	0.79476	5.575	1.44608
	11.25	0.97632	5.625	0.93018	11.25	0.95005	5.625	0.43961	2.25	3.90073	5.625	0.30606		11.25	2.99569	5.625	1.40723	11.25	7.84632	5.625	1.5981	2.25	0.8021	5.625	1.45461
	11.35	0.98929	5.675	0.96511	11.35	0.97365	5.675	0.56301	2.27	3.46252	5.675	0.26489		11.35	3.06687	5.675	1.42755	11.35	8.05532	5.675	1.61488	2.27	0.80849	5.675	1.46236
	11.45	0.92109	5.725	0.96511	11.45	1.02794	5.725	0.57596	2.29	3.63353	5.725	0.31656		11.45	3.13726	5.725	1.4486	11.45	8.27668	5.725	1.63427	2.29	0.81477	5.725	1.4704
	11.55	0.92024	5.775	0.96908	11.55	1.05602	5.775	0.66285	2.31	2.95409	5.775	0.26962		11.55	3.20631	5.775	1.47007	11.55	8.51118	5.775	1.65573	2.31	0.8207	5.775	1.47864
	11.65	1.01585	5.825	1.04576	11.65	1.01589	5.825	0.59295	2.33	2.32926	5.825	0.37374		11.65	3.28022	5.825	1.49283	11.65	8.74833	5.825	1.67784	2.33	0.82553	5.825	1.48786
	11.75	0.9163	5.875	0.92045	11.75	0.99032	5.875	0.69804	2.35	1.53698	5.875	0.38744		11.75	3.3552	5.875	1.51541	11.75	8.98194	5.875	1.701	2.35	0.82912	5.875	1.49894
	11.85	1.02566	5.925	1.04602	11.85	0.98681	5.925	0.79245	2.37	1.44947	5.925	0.34809		11.85	3.43192	5.925	1.5384	11.85	9.21615	5.925	1.72818	2.37	0.83196	5.925	1.50982
	11.95	0.95519	5.975	0.93612	11.95	0.95987	5.975	0.83489	2.39	1.39498	5.975	0.36812		11.95	3.51144	5.975	1.56195	11.95	9.45065	5.975	1.75836	2.39	0.8347	5.975	1.52061
	12.05	0.99097	6.025	1.04568	12.05	0.96544	6.025	0.82794	2.41	1.2228	6.025	0.29852		12.05	3.59092	6.025	1.58591	12.05	9.68653	6.025	1.78971	2.41	0.83726	6.025	1.53081
	12.15	0.97926	6.075	1.05835	12.15	0.96601	6.075	0.84129	2.43	0.85073	6.075	0.42483		12.15	3.67272	6.075	1.61177	12.15	9.92711	6.075	1.82171	2.43	0.83932	6.075	1.54209
	12.25	1.00611	6.125	1.1218	12.25	1.00639	6.125	0.91368	2.45	1.26978	6.125	0.38719		12.25	3.75654	6.125	1.63901	12.25	10.1769	6.125	1.85592	2.45	0.84148	6.125	1.55494
	12.35	0.95306	6.175	1.1037	12.35	1.0287	6.175	0.94454	2.47	0.65304	6.175	0.43537		12.35	3.84057	6.175	1.66726	12.35	10.4389	6.175	1.89273	2.47	0.84345	6.175	1.56818
	12.45	1.05083	6.225	1.11443	12.45	1.0115	6.225	0.94224	2.49	0.64259	6.225	0.43435		12.45	3.92798	6.225	1.69589	12.45	10.7057	6.225	1.93072	2.49	0.8448	6.225	1.5824
	12.55	1.01547	6.275	1.11769	12.55	1.01814	6.275	0.82635	2.51	0.85236	6.275	0.40989		12.55	4.01953	6.275	1.72516	12.55	10.9755	6.275	1.96688	2.51	0.8464	6.275	1.59643
	12.65	1.04127	6.325	1.16886	12.65	0.97257	6.325	1.11758	2.53	0.433	6.325	0.54176		12.65	4.11214	6.325	1.75563	12.65	11.2444	6.325	2.00733	2.53	0.84778	6.325	1.61251
	12.75	1.05872	6.375	1.21826	12.75	0.9985	6.375	1.03289	2.55	0.47951	6.375	0.43684		12.75	4.2082	6.375	1.78795	12.75	11.5149	6.375	2.05273	2.55	0.84878	6.375	1.62928
	12.85	1.0415	6.425	1.27602	12.85	0.99489	6.425	1.12518	2.57	0.18359	6.425	0.45241		12.85	4.30577	6.425	1.82226	12.85	11.7927	6.425	2.09904	2.57	0.84952	6.425	1.64478
	12.95	0.99996	6.475	1.3023	12.95	1.02564	6.475	1.10195	2.59	0.12912	6.475	0.45645		12.95	4.4021	6.475	1.85827	12.95	12.0788	6.475	2.14756	2.59	0.84988	6.475	1.66086
	13.05	1.03887	6.525	1.30504	13.05	1.02352	6.525	1.05012	2.61	0.27972	6.525	0.53613		13.05	4.49982	6.525	1.89525	13.05	12.3734	6.525	2.19517	2.61	0.85034	6.525	1.67871
	13.15	1.027	6.575	1.38708	13.15	0.92735	6.575	1.03995	2.63	0.27548	6.575	0.48001		13.15	4.60036	6.575	1.93404	13.15	12.6581	6.575	2.24213	2.63	0.851	6.575	1.69725
	13.25	1.05955	6.625	1.29726	13.25	0.98695	6.625	1.09788	2.65	0.37	6.625	0.60412		13.25	4.70347	6.625	1.97328	13.25	12.942	6.625	2.29091	2.65	0.85176	6.625	1.71736
	13.35	1.10526	6.675	1.36742	13.35	1.02849	6.675	1.07036	2.67	0.17009	6.675	0.52266		13.35	4.81208	6.675	2.01285	13.35	13.2453	6.675	2.34112	2.67	0.85241	6.675	1.73854
	13.45	1.04232	6.725	1.34108	13.45	0.97566	6.725	1.16433	2.69	0.21545	6.725	0.57609		13.45	4.92141	6.725	2.05366	13.45	13.5514	6.725	2.39367	2.69	0.85288	6.725	1.75953
	13.55	1.01024	6.775	1.21949	13.55	1.00212	6.775	1.12557	2.71	0.21228	6.775	0.61785		13.55	5.02748	6.775	2.09282	13.55	13.8581	6.775	2.44831	2.71	0.85341	6.775	1.78267
	13.65	1.07372	6.825	1.38475	13.65	0.98873	6.825	1.11447	2.73	0.25567	6.825	0.56428		13.65	5.13682	6.825	2.13326	13.65	14.1714	6.825	2.50255	2.73	0.854	6.825	1.80592
	13.75	1.04472	6.875	1.35304	13.75	0.98843	6.875	1.05627	2.75	0.16034	6.875	0.67806		13.75	5.24956	6.875	2.17638	13.75	14.4871	6.875	2.55588	2.75	0.85453	6.875	1.83073
	13.85	1.02063	6.925	1.46262	13.85	0.9718	6.925	1.22754	2.77	0.11288	6.925	0.6683		13.85	5.36109	6.925	2.2214	13.85	14.8047	6.925	2.61286	2.77	0.85488	6.925	1.858
	13.95	1.05896	6.975	1.42476	13.95	0.99879	6.975	1.09257	2.79	0.13352	6.975	0.67297		13.95	5.47505	6.975	2.26822	13.95	15.1286	6.975	2.67153	2.79	0.85521	6.975	1.88556
	14.05	1.01142	7.025	1.3739	14.05	0.9747	7.025	1.07205	2.81	0.1755	7.025	0.67277		14.05	5.59011	7.025	2.31425	14.05	15.4576	7.025	2.72707	2.81	0.85562	7.025	1.9136
	14.15	1.05061	7.075	1.36006	14.15	1.00128	7.075	1.26536	2.83	0.10814	7.075	0.72318		14.15	5.70638	7.075	2.35987	14.15	15.7919	7.075	2.78795	2.83	0.856	7.075	1.94313
	14.25	1.05172	7.125	1.42501	14.25	0.99863	7.125	1.02749	2.85	0.14928	7.125	0.64493		14.25	5.8266	7.125	2.40701	14.25	16.135	7.125	2.84844	2.85	0.85636	7.125	1.97245
	14.35	1.01243	7.175	1.38919	14.35	0.96964	7.175	1.22552	2.87	0.18927	7.175	0.61358		14.35	5.94628	7.175	2.4553	14.35	16.4774	7.175	2.9088	2.87	0.85683	7.175	1.99982
	14.45	1.01	7.225	1.4965	14.45	1.00099	7.225	1.10391	2.89	0.14518	7.225	0.82155		14.45	6.06521	7.225	2.50553	14.45	16.825	7.225	2.97201	2.89	0.8573	7.225	2.03149
	14.55	1.03406	7.275	1.41882	14.55	1.02921	7.275	1.12635	2.91	0.06137	7.275	0.89307		14.55	6.18709	7.275	2.55697	14.55	17.1882	7.275	3.03341	2.91	0.8576	7.275	2.06984
	14.65	1.00255	7.325	1.44054	14.65	0.98727	7.325	1.01381	2.93	0.08071	7.325	0.80357		14.65	6.31019	7.325	2.60812	14.65	17.5538	7.325	3.09312	2.93	0.8578	7.325	2.10829
	14.75	1.00929	7.375	1.39325	14.75	0.99566	7.375	0.93617	2.95	0.07962	7.375	0.77151		14.75	6.43348	7.375	2.65951	14.75	17.9184	7.375	3.14827	2.95	0.85804	7.375	2.14448
	14.85	1.01939	7.425	1.46186	14.85	1.02516	7.425	0.94613	2.97	0.09819	7.425	0.77371		14.85	6.5595	7.425	2.71201	14.85	18.295	7.425	3.20226	2.97	0.8583	7.425	2.18047
	14.95	1.05546	7.475	1.47191	14.95	1.0378	7.475	0.77793	2.99	0.05813	7.475	0.84179		14.95	6.69014	7.475	2.76667	14.95	18.6847	7.475	3.25233	2.99	0.85854	7.475	2.21862
	15.05	0.95941	7.525	1.52286	15.05	0.98537	7.525	0.93431	3.01	0.05736	7.525	0.82657		15.05	6.81866	7.525	2.82323	15.05	19.0719	7.525	3.30281	3.01	0.85872	7.525	2.25854
	15.15	1.01321	7.575	1.5148	15.15	1.01309	7.575	0.95666	3.03	0.09434	7.575	0.87999		15.15	6.94623	7.575	2.88136	15.15	19.4596	7.575	3.35926	3.03	0.85895	7.575	2.29993
	15.25	1.02469	7.625	1.48789	15.25	1.02711	7.625	0.85443	3.05	0.01862	7.625	0.83676		15.25	7.07976	7.625	2.93958	15.25	19.8606	7.625	3.41403	3.05	0.85913	7.625	2.3421
	15.35	0.96314	7.675	1.48726	15.35	0.99371	7.675	0.9108	3.07	0.03676	7.675	0.83763		15.35	7.2117	7.675	2.99803	15.35	20.263	7.675	3.46814	3.07	0.85922	7.675	2.38378
	15.45	0.98489	7.725	1.5349	15.45	0.99345	7.725	0.89073	3.09	0.03628	7.725	0.79205		15.45	7.34272	7.725	3.05819	15.45	20.6639	7.725	3.52407	3.09	0.85934	7.725	2.42488
	15.55	1.00489	7.775	1.66082	15.55	1.00073	7.775	0.90807	3.11	0.05373	7.775	0.7552		15.55	7.47829	7.775	3.12265	15.55	21.0715	7.775	3.58065	3.11	0.85948	7.775	2.4644
	15.65	1.02867	7.825	1.69358	15.65	1.00917	7.825	0.86405	3.13	0.03536	7.825	0.88114		15.65	7.61864	7.825	3.19116	15.65	21.4877	7.825	3.63711	3.13	0.85963	7.825	2.50677
	15.75	1.04207	7.875	1.62557	15.75	1.01219	7.875	0.90117	3.15	0.01746	7.875	0.89973		15.75	7.7634	7.875	3.25982	15.75	21.9116	7.875	3.69408	3.15	0.85972	7.875	2.55346
	15.85	1.0098	7.925	1.61827	15.85	1.01736	7.925	1.04408	3.17	0.03448	7.925	0.81499		15.85	7.90864	7.925	3.32778	15.85	22.3426	7.925	3.7577	3.17	0.85981	7.925	2.59896
	15.95	0.9772	7.975	1.70184	15.95	1.01506	7.975	1.01931	3.19	0.08511	7.975	0.84468		15.95	8.05108	7.975	3.39824	15.95	22.7797	7.975	3.82599	3.19	0.86001	7.975	2.64359
	16.05	1.02995	8.025	1.63585	16.05	0.98366	8.025	1.00665	3.21	0.05043	8.025	0.80196		16.05	8.19682	8.025	3.46994	16.05	23.215	8.025	3.89389	3.21	0.86025	8.025	2.68841
	16.15	1.04441	8.075	1.603	16.15	1.02367	8.075	0.97137	3.23	0.04981	8.075	0.77792		16.15	8.34931	8.075	3.5404	16.15	23.6577	8.075	3.96101	3.23	0.86042	8.075	2.73196
	16.25	0.98804	8.125	1.56666	16.25	0.98535	8.125	1.03094	3.25	0.0984	8.125	0.83124		16.25	8.50054	8.125	3.61021	16.25	24.1062	8.125	4.02982	3.25	0.86069	8.125	2.77688
	16.35	1.02402	8.175	1.76363	16.35	1.00007	8.175	1.08897	3.27	0.0648	8.175	0.87286		16.35	8.65216	8.175	3.68449	16.35	24.555	8.175	4.10358	3.27	0.86098	8.175	2.82503
	16.45	1.0121	8.225	1.79716	16.45	0.9952	8.225	1.09781	3.29	0.04801	8.225	0.81456		16.45	8.80746	8.225	3.76488	16.45	25.0116	8.225	4.18059	3.29	0.86119	8.225	2.87328
	16.55	0.98038	8.275	1.77148	16.55	1.02235	8.275	0.9939	3.31	0.03162	8.275	0.84515		16.55	8.96127	8.275	3.84641	16.55	25.4789	8.275	4.25512	3.31	0.86134	8.275	2.92134
	16.65	1.01736	8.325	1.71851	16.65	1.01801	8.325	0.93183	3.33	0.01562	8.325	0.72525		16.65	9.1174	8.325	3.92712	16.65	25.9572	8.325	4.32459	3.33	0.86143	8.325	2.96734
	16.75	1	8.375	1.69021	16.75	0.96192	8.375	0.99509	3.35	0.03087	8.375	0.85796		16.75	9.27694	8.375	4.0069	16.75	26.4269	8.375	4.39496	3.35	0.86152	8.375	3.01432
	16.85	1.00889	8.425	1.73414	16.85	1.02038	8.425	1.04631	3.37	0.13727	8.425	0.77959		16.85	9.43774	8.425	4.08802	16.85	26.903	8.425	4.47041	3.37	0.86184	8.425	3.06346
	16.95	0.97608	8.475	1.86311	16.95	0.99312	8.475	1.05819	3.39	0.01507	8.475	0.79289		16.95	9.59849	8.475	4.17427	16.95	27.3922	8.475	4.54911	3.39	0.86214	8.475	3.11122
	17.05	0.97754	8.525	1.67856	17.05	0.97239	8.525	1.05267	3.41	0.04469	8.525	0.84073		17.05	9.7586	8.525	4.26015	17.05	27.8754	8.525	4.62897	3.41	0.86225	8.525	3.16144
	17.15	0.94299	8.575	1.69458	17.15	0.98068	8.575	1.10799	3.43	0.04417	8.575	0.86544		17.15	9.91784	8.575	4.34293	17.15	28.3613	8.575	4.71171	3.43	0.86243	8.575	3.2145
	17.25	1.01118	8.625	1.68793	17.25	1.00537	8.625	1.07181	3.45	0.04366	8.625	0.91743		17.25	10.0818	8.625	4.42691	17.25	28.8612	8.625	4.79613	3.45	0.86261	8.625	3.2706
	17.35	0.97557	8.675	1.77271	17.35	0.98922	8.675	1.00667	3.47	0.04316	8.675	0.82722		17.35	10.2504	8.675	4.51385	17.35	29.369	8.675	4.87756	3.47	0.86278	8.675	3.3261
	17.45	0.98375	8.725	1.71812	17.45	0.96618	8.725	1.06043	3.49	0.05689	8.725	0.81171		17.45	10.4186	8.725	4.60255	17.45	29.8727	8.725	4.95951	3.49	0.86299	8.725	3.37887
	17.55	0.96909	8.775	1.67358	17.55	0.99675	8.775	1.05483	3.51	0.02812	8.775	0.89531		17.55	10.5882	8.775	4.68972	17.55	30.3841	8.775	5.04432	3.51	0.86317	8.775	3.43448
	17.65	0.9912	8.825	1.72708	17.65	0.99844	8.825	1.06842	3.53	0.0139	8.825	0.7875		17.65	10.7605	8.825	4.77813	17.65	30.9099	8.825	5.13044	3.53	0.86326	8.825	3.48989
	17.75	0.97539	8.875	1.70767	17.75	0.98502	8.875	1.0848	3.55	0.06873	8.875	0.89281		17.75	10.9352	8.875	4.86844	17.75	31.4386	8.875	5.21876	3.55	0.86343	8.875	3.5459
	17.85	0.94351	8.925	1.73694	17.85	0.98632	8.925	1.09761	3.57	0.06796	8.925	0.86258		17.85	11.1076	8.925	4.96004	17.85	31.9699	8.925	5.3093	3.57	0.86373	8.925	3.60504
	17.95	0.97951	8.975	1.76032	17.95	0.99969	8.975	0.93741	3.59	0.02688	8.975	0.87589		17.95	11.2823	8.975	5.05409	17.95	32.5113	8.975	5.39463	3.59	0.86393	8.975	3.66428
	18.05	0.98921	9.025	1.74089	18.05	1.01094	9.025	1.0094	3.61	0.05317	9.025	0.8832		18.05	11.4632	9.025	5.1493	18.05	33.0656	9.025	5.47723	3.61	0.86411	9.025	3.72488
	18.15	0.96535	9.075	1.67665	18.15	1.00298	9.075	1.14609	3.63	0.05258	9.075	0.86509		18.15	11.6448	9.075	5.24325	18.15	33.6268	9.075	5.56971	3.63	0.86434	9.075	3.78579
	18.25	1.02065	9.125	1.61375	18.25	1.01001	9.125	1.12163	3.65	0.05201	9.125	0.8501		18.25	11.8314	9.125	5.33472	18.25	34.1941	9.125	5.66806	3.65	0.86458	9.125	3.84621
	18.35	0.96189	9.175	1.70076	18.35	1.01513	9.175	1.12419	3.67	0.07717	9.175	0.87921		18.35	12.0196	9.175	5.42789	18.35	34.7711	9.175	5.76653	3.67	0.86488	9.175	3.9078
	18.45	0.99392	9.225	1.71308	18.45	1.00855	9.225	1.16166	3.69	0.06361	9.225	0.86157		18.45	12.2074	9.225	5.52489	18.45	35.354	9.225	5.86786	3.69	0.8652	9.225	3.97047
	18.55	0.97741	9.275	1.60992	18.55	1.02183	9.275	1.09431	3.71	0.06293	9.275	0.85499		18.55	12.3987	9.275	5.62033	18.55	35.9452	9.275	5.96893	3.71	0.8655	9.275	4.03294
	18.65	0.98618	9.325	1.64964	18.65	1.00527	9.325	1.04261	3.73	0.0249	9.325	0.91478		18.65	12.5914	9.325	5.71498	18.65	36.5418	9.325	6.06571	3.73	0.8657	9.325	4.09807
	18.75	0.96998	9.375	1.74319	18.75	0.98966	9.375	1.18695	3.75	0.03695	9.375	0.87882		18.75	12.7853	9.375	5.81457	18.75	37.1352	9.375	6.16782	3.75	0.86585	9.375	4.16476
	18.85	0.96423	9.425	1.71082	18.85	1.00254	9.425	1.14363	3.77	0.08531	9.425	0.8799		18.85	12.9792	9.425	5.91702	18.85	37.7343	9.425	6.27567	3.77	0.86614	9.425	4.23086
	18.95	0.97345	9.475	1.74336	18.95	1.02249	9.475	1.10117	3.79	0.03618	9.475	0.84753		18.95	13.1755	9.475	6.02058	18.95	38.3497	9.475	6.38064	3.79	0.86644	9.475	4.29648
	19.05	0.96547	9.525	1.68569	19.05	1.01083	9.525	1.10607	3.81	0.04773	9.525	0.82849		19.05	13.374	9.525	6.12446	19.05	38.9742	9.525	6.48496	3.81	0.86664	9.525	4.36082
	19.15	0.97291	9.575	1.77763	19.15	0.98741	9.575	1.22457	3.83	0.05904	9.575	0.90536		19.15	13.5745	9.575	6.23052	19.15	39.5943	9.575	6.59631	3.83	0.86691	9.575	4.4281
	19.25	0.97294	9.625	1.71617	19.25	1.00704	9.625	1.27356	3.85	0.05843	9.625	0.93829		19.25	13.778	9.625	6.3386	19.25	40.2199	9.625	6.7169	3.85	0.8672	9.625	4.50038
	19.35	0.98576	9.675	1.66321	19.35	0.99728	9.675	1.22859	3.87	0.0694	9.675	0.99266		19.35	13.9849	9.675	6.44424	19.35	40.855	9.675	6.83892	3.87	0.86753	9.675	4.57688
	19.45	0.96894	9.725	1.7116	19.45	0.97821	9.725	1.15821	3.89	0.09158	9.725	0.86302		19.45	14.1935	9.725	6.55085	19.45	41.4875	9.725	6.95651	3.89	0.86794	9.725	4.65112
	19.55	1.01083	9.775	1.69702	19.55	1.00714	9.775	1.30236	3.91	0.1473	9.775	0.97004		19.55	14.407	9.775	6.65963	19.55	42.1298	9.775	7.07904	3.91	0.86856	9.775	4.72527
	19.65	0.96905	9.825	1.75103	19.65	1.00259	9.825	1.13733	3.93	0.17945	9.825	0.94347		19.65	14.6227	9.825	6.7708	19.65	42.7866	9.825	7.20171	3.93	0.86942	9.825	4.80344
	19.75	1.00246	9.875	1.78552	19.75	0.96882	9.875	1.16913	3.95	0.09992	9.875	0.97887		19.75	14.8396	9.875	6.886	19.75	43.4375	9.875	7.31891	3.95	0.87015	9.875	4.88278
	19.85	0.97746	9.925	1.7592	19.85	1.02199	9.925	1.33389	3.97	0.09892	9.925	0.93158		19.85	15.0597	9.925	7.00263	19.85	44.1015	9.925	7.44743	3.97	0.87068	9.925	4.96242
	19.95	1.02178	9.975	1.79827	19.95	1.03175	9.975	1.27563	3.99	0.14145	9.975	1.01264		19.95	15.2843	9.975	7.12087	19.95	44.7935	9.975	7.58271	3.99	0.87133	9.975	5.04431
			10.025	1.72974			10.025	1.18878	4.01	0.1185	10.025	0.93832
			10.075	1.75598			10.075	1.24308	4.03	0.09599	10.075	0.88587
			10.125	1.74673			10.125	1.27688	4.05	0.12673	10.125	0.92663
			10.175	1.75883			10.175	1.18998	4.07	0.1464	10.175	1.02667
			10.225	1.61143			10.225	1.17837	4.09	0.0932	10.225	0.9527
			10.275	1.66744			10.275	1.22103	4.11	0.10255	10.275	0.91506
			10.325	1.59714			10.325	1.30245	4.13	0.11171	10.325	1.02733
			10.375	1.65462			10.375	1.21377	4.15	0.1207	10.375	0.99175
			10.425	1.58184			10.425	1.22273	4.17	0.13946	10.425	0.98014
			10.475	1.71968			10.475	1.23825	4.19	0.16774	10.475	0.99392
			10.525	1.52958			10.525	1.29378	4.21	0.09773	10.525	0.97825
			10.575	1.52621			10.575	1.17717	4.23	0.11617	10.575	0.95047
			10.625	1.63006			10.625	1.39496	4.25	0.13426	10.625	1.00282
			10.675	1.62448			10.675	1.24241	4.27	0.12351	10.675	1.07235
			10.725	1.61056			10.725	1.24382	4.29	0.16001	10.725	0.94812
			10.775	1.56485			10.775	1.16384	4.31	0.1119	10.775	0.96913
			10.825	1.60441			10.825	1.26333	4.33	0.10163	10.825	1.0271
			10.875	1.62226			10.875	1.27695	4.35	0.09154	10.875	0.97869
			10.925	1.60169			10.925	1.23407	4.37	0.13606	10.925	1.1127
			10.975	1.56542			10.975	1.22079	4.39	0.17977	10.975	0.97242
			11.025	1.48564			11.025	1.25469	4.41	0.17814	11.025	1.06415
			11.075	1.51823			11.075	1.19073	4.43	0.08827	11.075	0.98877
			11.125	1.59017			11.125	1.14594	4.45	0.13996	11.125	0.9501
			11.175	1.61562			11.175	1.21527	4.47	0.23408	11.175	1.01177
			11.225	1.50629			11.225	1.21235	4.49	0.21481	11.225	0.99729
			11.275	1.52759			11.275	1.20554	4.51	0.22994	11.275	1.08278
			11.325	1.46587			11.325	1.17942	4.53	0.21103	11.325	0.97976
			11.375	1.5423			11.375	1.14603	4.55	0.25939	11.375	0.99255
			11.425	1.48564			11.425	1.21215	4.57	0.12441	11.425	1.0775
			11.475	1.52598			11.475	1.18839	4.59	0.21377	11.475	1.04886
			11.525	1.45375			11.525	1.22673	4.61	0.16302	11.525	1.08665
			11.575	1.4679			11.575	1.18835	4.63	0.23434	11.575	1.079
			11.625	1.50517			11.625	1.09911	4.65	0.19227	11.625	1.12434
			11.675	1.52257			11.675	1.20453	4.67	0.15091	11.675	1.10796
			11.725	1.55464			11.725	1.10574	4.69	0.19688	11.725	1.10692
			11.775	1.55536			11.775	1.10354	4.71	0.19521	11.775	1.06262
			11.825	1.53926			11.825	1.12797	4.73	0.17808	11.825	1.0487
			11.875	1.58485			11.875	1.14492	4.75	0.27639	11.875	1.06442
			11.925	1.55611			11.925	1.14756	4.77	0.2284	11.925	1.09442
			11.975	1.6007			11.975	1.16052	4.79	0.17365	11.975	1.0435
			12.025	1.52558			12.025	1.16291	4.81	0.20215	12.025	1.00454
			12.075	1.5026			12.075	1.13627	4.83	0.25246	12.075	1.09586
			12.125	1.49959			12.125	1.13535	4.85	0.24302	12.125	1.06489
			12.175	1.61441			12.175	1.18805	4.87	0.29946	12.175	1.07949
			12.225	1.56811			12.225	1.1634	4.89	0.26804	12.225	1.08611
			12.275	1.60374			12.275	1.19349	4.91	0.25149	12.275	1.09411
			12.325	1.55635			12.325	1.16913	4.93	0.27083	12.325	1.06855
			12.375	1.57523			12.375	1.11753	4.95	0.304	12.375	1.07951
			12.425	1.54742			12.425	1.10694	4.97	0.30857	12.425	1.13805
			12.475	1.55008			12.475	1.08531	4.99	0.29914	12.475	1.07264
			12.525	1.54561			12.525	1.13684	5.01	0.28295	12.525	1.02147
			12.575	1.53509			12.575	1.09011	5.03	0.30125	12.575	0.97546
			12.625	1.57818			12.625	1.15005	5.05	0.31924	12.625	1.09938
			12.675	1.59571			12.675	1.09772	5.07	0.21565	12.675	1.01897
			12.725	1.59932			12.725	1.15506	5.09	0.29419	12.725	1.08217
			12.775	1.54301			12.775	1.14147	5.11	0.29189	12.775	1.05253
			12.825	1.62718			12.825	1.15223	5.13	0.35544	12.825	1.02331
			12.875	1.62286			12.875	1.09833	5.15	0.2939	12.875	1.10996
			12.925	1.59797			12.925	1.18353	5.17	0.24627	12.925	1.09449
			12.975	1.59712			12.975	1.21869	5.19	0.23151	12.975	1.04909
			13.025	1.56137			13.025	1.21959	5.21	0.3127	13.025	1.08318
			13.075	1.55026			13.075	1.07226	5.23	0.36098	13.075	1.00748
			13.125	1.6199			13.125	1.1189	5.25	0.2891	13.125	1.05068
			13.175	1.51651			13.175	1.12044	5.27	0.3867	13.175	1.01482
			13.225	1.52236			13.225	1.20003	5.29	0.3776	13.225	1.02035
			13.275	1.60691			13.275	1.23753	5.31	0.37476	13.275	1.048
			13.325	1.57009			13.325	1.1765	5.33	0.39024	13.325	1.01937
			13.375	1.5845			13.375	1.17882	5.35	0.32681	13.375	0.97568
			13.425	1.5422			13.425	1.20726	5.37	0.42049	13.425	1.04134
			13.475	1.58304			13.475	1.16276	5.39	0.44123	13.475	1.02601
			13.525	1.63452			13.525	1.21664	5.41	0.3196	13.525	1.00962
			13.575	1.57399			13.575	1.15107	5.43	0.35838	13.575	1.02471
			13.625	1.58692			13.625	1.09314	5.45	0.36741	13.625	0.95014
			13.675	1.61724			13.675	1.22198	5.47	0.39947	13.675	1.0517
			13.725	1.60768			13.725	1.18407	5.49	0.41955	13.725	1.0514
			13.775	1.60327			13.775	1.13753	5.51	0.31952	13.775	1.00732
			13.825	1.57658			13.825	1.17741	5.53	0.39085	13.825	1.0471
			13.875	1.53452			13.875	1.19732	5.55	0.41615	13.875	0.98208
			13.925	1.61999			13.925	1.14261	5.57	0.46342	13.925	0.96315
			13.975	1.53095			13.975	1.20567	5.59	0.33815	13.975	0.9905
			14.025	1.60396			14.025	1.21352	5.61	0.48436	14.025	0.95063
			14.075	1.51969			14.075	1.21869	5.63	0.38255	14.075	1.03002
			14.125	1.53031			14.125	1.22379	5.65	0.50466	14.125	0.98922
			14.175	1.62152			14.175	1.22012	5.67	0.39334	14.175	1.02586
			14.225	1.55645			14.225	1.17717	5.69	0.47083	14.225	0.97195
			14.275	1.6441			14.275	1.23233	5.71	0.47817	14.275	1.0353
			14.325	1.56228			14.325	1.18863	5.73	0.57508	14.325	0.97303
			14.375	1.59802			14.375	1.24169	5.75	0.48725	14.375	1.02764
			14.425	1.58167			14.425	1.22951	5.77	0.56713	14.425	0.95294
			14.475	1.53532			14.475	1.1499	5.79	0.57355	14.475	1.0289
			14.525	1.63166			14.525	1.24208	5.81	0.39514	14.525	0.98139
			14.575	1.59978			14.575	1.25811	5.83	0.44849	14.575	0.98335
			14.625	1.58886			14.625	1.27857	5.85	0.53148	14.625	1.02084
			14.675	1.55506			14.675	1.33331	5.87	0.45748	14.675	0.96571
			14.725	1.52422			14.725	1.28646	5.89	0.53427	14.725	0.97299
			14.775	1.58008			14.775	1.17992	5.91	0.58026	14.775	1.07415
			14.825	1.56568			14.825	1.25109	5.93	0.46798	14.825	1.01761
			14.875	1.64405			14.875	1.29657	5.95	0.50887	14.875	0.97535
			14.925	1.56515			14.925	1.28343	5.97	0.57837	14.925	1.02368
			14.975	1.5406			14.975	1.27266	5.99	0.61797	14.975	1.00966
			15.025	1.58154			15.025	1.19049	6.01	0.59947	15.025	0.97231
			15.075	1.585			15.075	1.26239	6.03	0.54786	15.075	0.98617
			15.125	1.59256			15.125	1.26383	6.05	0.54425	15.125	1.02098
			15.175	1.59343			15.175	1.2167	6.07	0.56417	15.175	1.01526
			15.225	1.56458			15.225	1.16691	6.09	0.54646	15.225	1.04143
			15.275	1.50013			15.275	1.22849	6.11	0.58465	15.275	1.00201
			15.325	1.56355			15.325	1.20146	6.13	0.61311	15.325	0.96309
			15.375	1.56563			15.375	1.23884	6.15	0.59539	15.375	1.0017
			15.425	1.56821			15.425	1.16817	6.17	0.62339	15.425	0.97778
			15.475	1.5512			15.475	1.24673	6.19	0.55155	15.475	0.99939
			15.525	1.58916			15.525	1.25726	6.21	0.5525	15.525	1.04749
			15.575	1.53078			15.575	1.17753	6.23	0.6159	15.575	0.94858
			15.625	1.5824			15.625	1.16288	6.25	0.67849	15.625	0.97463
			15.675	1.57289			15.675	1.16052	6.27	0.59926	15.675	0.99375
			15.725	1.49782			15.725	1.17726	6.29	0.64361	15.725	1.02008
			15.775	1.56019			15.775	1.07199	6.31	0.54818	15.775	0.99973
			15.825	1.6102			15.825	1.17236	6.33	0.68738	15.825	0.99526
			15.875	1.55969			15.875	1.12062	6.35	0.67447	15.875	1.07683
			15.925	1.58843			15.925	1.12634	6.37	0.70012	15.925	1.02008
			15.975	1.60274			15.975	1.14752	6.39	0.68726	15.975	0.99021
			16.025	1.57348			16.025	1.12296	6.41	0.62817	16.025	1.00289
			16.075	1.61214			16.075	1.08716	6.43	0.71645	16.075	1.00023
			16.125	1.61908			16.125	1.12913	6.45	0.65372	16.125	0.97808
			16.175	1.57964			16.175	1.15445	6.47	0.63727	16.175	0.99496
			16.225	1.55216			16.225	1.12563	6.49	0.79374	16.225	1.02299
			16.275	1.54524			16.275	1.10373	6.51	0.75617	16.275	0.97058
			16.325	1.49398			16.325	1.09232	6.53	0.69061	16.325	1.01396
			16.375	1.54129			16.375	1.09491	6.55	0.76715	16.375	1.00777
			16.425	1.5462			16.425	1.11129	6.57	0.74242	16.425	1.04865
			16.475	1.53936			16.475	1.13109	6.59	0.80573	16.475	0.99133
			16.525	1.54164			16.525	1.16609	6.61	0.80086	16.525	0.97521
			16.575	1.57541			16.575	1.14551	6.63	0.69358	16.575	0.97689
			16.625	1.59132			16.625	1.12785	6.65	0.72075	16.625	1.03942
			16.675	1.54025			16.675	1.1193	6.67	0.84882	16.675	1.02905
			16.725	1.57876			16.725	1.12149	6.69	0.71603	16.725	0.95944
			16.775	1.50874			16.775	1.12188	6.71	0.88874	16.775	1.02665
			16.825	1.53623			16.825	1.12575	6.73	0.8108	16.825	0.99531
			16.875	1.53826			16.875	1.13567	6.75	0.74517	16.875	1.01614
			16.925	1.56469			16.925	1.12377	6.77	0.80503	16.925	1.03832
			16.975	1.55788			16.975	1.14992	6.79	0.84162	16.975	0.9666
			17.025	1.52692			17.025	1.16115	6.81	0.87777	17.025	0.96172
			17.075	1.57272			17.075	1.08452	6.83	0.88749	17.075	0.97903
			17.125	1.5537			17.125	1.12139	6.85	0.98569	17.125	0.99455
			17.175	1.51949			17.175	1.08624	6.87	0.86985	17.175	1.0427
			17.225	1.56306			17.225	1.20635	6.89	0.91589	17.225	0.95118
			17.275	1.59827			17.275	1.09202	6.91	0.92511	17.275	1.00517
			17.325	1.60142			17.325	1.17923	6.93	0.86928	17.325	0.98401
			17.375	1.54165			17.375	1.15682	6.95	0.82842	17.375	1.02418
			17.425	1.61071			17.425	1.15592	6.97	0.89142	17.425	0.99553
			17.475	1.58755			17.475	1.11759	6.99	0.93596	17.475	0.96493
			17.525	1.60493			17.525	1.13468	7.01	0.92005	17.525	0.97444
			17.575	1.56821			17.575	1.15637	7.03	0.86926	17.575	1.00623
			17.625	1.59253			17.625	1.17621	7.05	0.85737	17.625	0.97604
			17.675	1.55315			17.675	1.16717	7.07	0.90797	17.675	1.01111
			17.725	1.55797			17.725	1.14321	7.09	0.87184	17.725	0.97092
			17.775	1.56316			17.775	1.20518	7.11	0.87722	17.775	1.02385
			17.825	1.57128			17.825	1.14761	7.13	0.90638	17.825	0.97748
			17.875	1.56937			17.875	1.19717	7.15	0.82677	17.875	0.97346
			17.925	1.60686			17.925	1.18973	7.17	0.9401	17.925	0.97665
			17.975	1.59624			17.975	1.20926	7.19	0.95498	17.975	1.00191
			18.025	1.59416			18.025	1.18115	7.21	0.88305	18.025	0.95094
			18.075	1.54452			18.075	1.202	7.23	0.9345	18.075	0.95415
			18.125	1.5875			18.125	1.16135	7.25	0.88651	18.125	0.96364
			18.175	1.5359			18.175	1.24896	7.27	0.86198	18.175	0.97858
			18.225	1.59457			18.225	1.18827	7.29	0.94852	18.225	1.03708
			18.275	1.5492			18.275	1.24797	7.31	1.0179	18.275	0.98516
			18.325	1.55755			18.325	1.19679	7.33	0.96077	18.325	1.00863
			18.375	1.55641			18.375	1.21457	7.35	1.02288	18.375	0.94647
			18.425	1.58688			18.425	1.21457	7.37	0.9982	18.425	0.99703
			18.475	1.52189			18.475	1.1949	7.39	0.9484	18.475	1.0288
			18.525	1.56738			18.525	1.23261	7.41	1.08841	18.525	1.02325
			18.575	1.56254			18.575	1.27206	7.43	1.00097	18.575	1.01307
			18.625	1.54148			18.625	1.20437	7.45	0.98936	18.625	0.96975
			18.675	1.57504			18.675	1.21503	7.47	0.95924	18.675	0.98771
			18.725	1.57409			18.725	1.24256	7.49	1.06219	18.725	0.97586
			18.775	1.58444			18.775	1.20494	7.51	1.09954	18.775	1.02234
			18.825	1.58459			18.825	1.18733	7.53	1.00817	18.825	0.9408
			18.875	1.5453			18.875	1.19778	7.55	0.95421	18.875	0.97271
			18.925	1.54368			18.925	1.19702	7.57	1.03986	18.925	0.95856
			18.975	1.55543			18.975	1.22313	7.59	1.08851	18.975	0.95544
			19.025	1.57462			19.025	1.18926	7.61	1.00503	19.025	1.0033
			19.075	1.60267			19.075	1.22058	7.63	1.0206	19.075	0.9765
			19.125	1.56722			19.125	1.20674	7.65	1.04191	19.125	1.0067
			19.175	1.54559			19.175	1.17344	7.67	1.0777	19.175	1.00836
			19.225	1.58668			19.225	1.21437	7.69	0.99009	19.225	1.01123
			19.275	1.53811			19.275	1.22346	7.71	0.98204	19.275	1.01654
			19.325	1.56036			19.325	1.2198	7.73	1.10162	19.325	1.03104
			19.375	1.5754			19.375	1.15925	7.75	1.10171	19.375	0.97905
			19.425	1.59098			19.425	1.18424	7.77	1.11613	19.425	0.99173
			19.475	1.60712			19.475	1.17816	7.79	1.04476	19.475	0.94045
			19.525	1.57436			19.525	1.18712	7.81	0.96273	19.525	0.97676
			19.575	1.53978			19.575	1.21995	7.83	1.07084	19.575	0.99886
			19.625	1.56373			19.625	1.26857	7.85	0.92484	19.625	0.99138
			19.675	1.59522			19.675	1.1492	7.87	1.06278	19.675	1.02506
			19.725	1.51574			19.725	1.19763	7.89	1.01844	19.725	0.97957
			19.775	1.56505			19.775	1.23669	7.91	0.98284	19.775	1.01885
			19.825	1.55928			19.825	1.1799	7.93	1.01921	19.825	0.99318
			19.875	1.50305			19.875	1.22553	7.95	1.06616	19.875	1.00629
			19.925	1.57034			19.925	1.19373	7.97	1.14263	19.925	1.00473
			19.975	1.5749			19.975	1.14482	7.99	1.04195	19.975	1.00086
									8.01	1.04215
									8.03	1.06115
									8.05	1.14142
									8.07	1.00543
									8.09	0.974
									8.11	1.00081
									8.13	1.00375
									8.15	1.04056
									8.17	1.00433
									8.19	1.05366
									8.21	1.12306
									8.23	0.97951
									8.25	1.08166
									8.27	0.98779
									8.29	0.9805
									8.31	0.96827
									8.33	1.04101
									8.35	1.06336
									8.37	1.0385
									8.39	1.07785
									8.41	1.0262
									8.43	1.04815
									8.45	0.97526
									8.47	1.04793
									8.49	1.05982
									8.51	0.97352
									8.53	1.01181
									8.55	0.95495
									8.57	1.04484
									8.59	1.05642
									8.61	0.97674
									8.63	1.00013
									8.65	1.03024
									8.67	0.9817
									8.69	1.04371
									8.71	1.08231
									8.73	1.07054
									8.75	1.01135
									8.77	1.12836
									8.79	1.01113
									8.81	0.97753
									8.83	1.05087
									8.85	0.97977
									8.87	1.13609
									8.89	1.10906
									8.91	1.08227
									8.93	1.03398
									8.95	1.06829
									8.97	0.99679
									8.99	1.08024
									9.01	0.96662
									9.03	1.07494
									9.05	1.11672
									9.07	1.13707
									9.09	1.0608
									9.11	0.92882
									9.13	0.98502
									9.15	1.05314
									9.17	1.05473
									9.19	0.99887
									9.21	0.98432
									9.23	1.12849
									9.25	1.02239
									9.27	1.02605
									9.29	1.00357
									9.31	1.07521
									9.33	1.14025
									9.35	1.03829
									9.37	0.95297
									9.39	0.98231
									9.41	1.01139
									9.43	1.00711
									9.45	1.06686
									9.47	1.04304
									9.49	1.05981
									9.51	0.98832
									9.53	1.0166
									9.55	1.05603
									9.57	1.09702
									9.59	1.04724
									9.61	1.0879
									9.63	1.08339
									9.65	0.96543
									9.67	1.03369
									9.69	1.05341
									9.71	1.06929
									9.73	1.00085
									9.75	1.05142
									9.77	1.04349
									9.79	1.06273
									9.81	1.008
									9.83	1.06664
									9.85	1.02125
									9.87	1.06157
									9.89	1.09801
									9.91	1.08124
									9.93	1.08743
									9.95	0.99908
									9.97	1.0247
									9.99	1.07267
									10.01	1.05283
									10.03	1.01936
									10.05	1.07362
									10.07	1.08303
									10.09	1.17232
									10.11	1.08464
									10.13	1.03816
									10.15	1.07275
									10.17	1.07021
									10.19	1.03265
									10.21	0.99205
									10.23	0.99645
									10.25	1.05192
									10.27	0.98049
									10.29	1.03558
									10.31	1.05112
									10.33	1.10712
									10.35	1.08505
									10.37	1.1147
									10.39	1.10239
									10.41	1.00225
									10.43	1.0828
									10.45	1.07232
									10.47	1.04136
									10.49	1.01063
									10.51	0.99111
									10.53	1.0514
									10.55	1.01629
									10.57	1.01865
									10.59	1.10594
									10.61	1.00021
									10.63	1.00565
									10.65	0.96522
									10.67	1.05594
									10.69	1.04745
									10.71	1.04354
									10.73	1.03514
									10.75	1.02529
									10.77	1.05733
									10.79	1.03854
									10.81	0.98281
									10.83	0.991
									10.85	1.02708
									10.87	1.01891
									10.89	1.04292
									10.91	1.02309
									10.93	1.03385
									10.95	0.9824
									10.97	1.00905
									10.99	1.02403
									11.01	1.01031
									11.03	1.01234
									11.05	0.99308
									11.07	1.00221
									11.09	0.97325
									11.11	1.02448
									11.13	1.05576
									11.15	0.99206
									11.17	1.0385
									11.19	1.04309
									11.21	0.9925
									11.23	0.95326
									11.25	0.98819
									11.27	0.99696
									11.29	1.04372
									11.31	1.08065
									11.33	1.03501
									11.35	0.99775
									11.37	1.0599
									11.39	0.96138
									11.41	0.94204
									11.43	1.03024
									11.45	1.06892
									11.47	1.07968
									11.49	1.02082
									11.51	0.97936
									11.53	1.06066
									11.55	0.99466
									11.57	0.98863
									11.59	1.01618
									11.61	0.97027
									11.63	0.97078
									11.65	1.02743
									11.67	1.09769
									11.69	1.03182
									11.71	1.05357
									11.73	1.01976
									11.75	1.00751
									11.77	1.00034
									11.79	0.99071
									11.81	1.09541
									11.83	1.0521
									11.85	0.98194
									11.87	1.0106
									11.89	1.04029
									11.91	0.99161
									11.93	1.04306
									11.95	1.02259
									11.97	1.02885
									11.99	0.98565
									12.01	0.97517
									12.03	1.03896
									12.05	1.02477
									12.07	1.00117
									12.09	0.96586
									12.11	1.11741
									12.13	1.03838
									12.15	1.00093
									12.17	1.05963
									12.19	1.08297
									12.21	1.03295
									12.23	1.11528
									12.25	1.08855
									12.27	1.05739
									12.29	1.01496
									12.31	1.0391
									12.33	1.04485
									12.35	1.05055
									12.37	0.97697
									12.39	1.0088
									12.41	1.0033
									12.43	1.07631
									12.45	1.00916
									12.47	1.04714
									12.49	1.00381
									12.51	1.00282
									12.53	1.03051
									12.55	1.00854
									12.57	0.98669
									12.59	1.02727
									12.61	1.02075
									12.63	1.04792
									12.65	1.0392
									12.67	0.96902
									12.69	1.00899
									12.71	1.02191
									12.73	1.05611
									12.75	1.0187
									12.77	1.00595
									12.79	1.00387
									12.81	1.02396
									12.83	0.945
									12.85	1.04382
									12.87	1.0228
									12.89	1.01025
									12.91	0.98633
									12.93	1.03509
									12.95	1.0226
									12.97	1.05446
									12.99	1.04095
									13.01	1.03161
									13.03	1.02028
									13.05	1.03547
									13.07	0.98768
									13.09	1.03926
									13.11	1.04718
									13.13	1.00581
									13.15	1.00876
									13.17	1.01968
									13.19	0.97577
									13.21	0.95693
									13.23	0.95998
									13.25	0.95215
									13.27	1.01322
									13.29	0.99252
									13.31	1.01496
									13.33	1.0051
									13.35	1.01764
									13.37	0.97099
									13.39	0.99611
									13.41	0.99796
									13.43	1.02572
									13.45	1.01022
									13.47	0.98431
									13.49	0.95665
									13.51	0.96236
									13.53	0.98222
									13.55	1.01612
									13.57	1.04041
									13.59	0.9792
									13.61	0.97913
									13.63	1.04899
									13.65	0.95387
									13.67	1.00207
									13.69	1.0204
									13.71	0.96766
									13.73	0.96668
									13.75	0.95838
									13.77	0.97386
									13.79	0.96831
									13.81	0.99548
									13.83	1.00528
									13.85	0.97439
									13.87	1.0121
									13.89	1.00649
									13.91	0.93735
									13.93	1.00251
									13.95	1.01655
									13.97	1.05003
									13.99	0.97622
									14.01	1.0361
									14.03	1.01027
									14.05	1.01529
									14.07	1.0019
									14.09	0.96852
									14.11	0.95447
									14.13	0.96739
									14.15	0.96292
									14.17	0.97574
									14.19	0.96266
									14.21	0.9488
									14.23	0.96581
									14.25	1.0049
									14.27	0.97402
									14.29	1.0434
									14.31	0.9965
									14.33	0.96588
									14.35	0.98422
									14.37	1.04356
									14.39	1.0164
									14.41	0.99272
									14.43	0.97001
									14.45	0.97479
									14.47	0.98368
									14.49	0.98674
									14.51	1.02269
									14.53	1.01988
									14.55	1.0359
									14.57	0.99878
									14.59	0.98954
									14.61	0.96654
									14.63	1.04645
									14.65	0.96934
									14.67	0.97314
									14.69	0.93919
									14.71	0.93183
									14.73	1.0283
									14.75	0.9857
									14.77	0.95365
									14.79	1.04769
									14.81	0.98642
									14.83	1.0129
									14.85	1.01175
									14.87	0.97534
									14.89	0.99851
									14.91	0.96778
									14.93	1.03046
									14.95	1.03468
									14.97	0.98632
									14.99	1.03071
									15.01	1.05334
									15.03	0.95085
									15.05	0.96133
									15.07	0.97403
									15.09	1.03688
									15.11	1.00834
									15.13	0.97994
									15.15	0.99396
									15.17	1.02446
									15.19	0.96471
									15.21	0.96667
									15.23	1.02836
									15.25	0.99065
									15.27	0.98657
									15.29	0.98251
									15.31	0.98512
									15.33	0.99508
									15.35	1.0638
									15.37	0.98111
									15.39	0.99173
									15.41	1.0125
									15.43	0.95312
									15.45	1.00508
									15.47	1.00249
									15.49	0.99773
									15.51	1.0218
									15.53	0.98398
									15.55	0.94492
									15.57	1.01037
									15.59	0.96716
									15.61	0.99312
									15.63	1.01539
									15.65	0.93642
									15.67	0.96013
									15.69	1.00694
									15.71	1.01912
									15.73	0.95422
									15.75	0.98392
									15.77	0.9863
									15.79	1.0109
									15.81	0.98894
									15.83	0.97123
									15.85	0.95637
									15.87	0.95121
									15.89	0.95911
									15.91	0.99365
									15.93	1.0014
									15.95	1.00979
									15.97	0.96786
									15.99	0.97357
									16.01	0.96979
									16.03	0.98153
									16.05	0.99052
									16.07	0.99476
									16.09	1.05184
									16.11	1.00918
									16.13	1.022
									16.15	1.01083
									16.17	0.9931
									16.19	1.0303
									16.21	0.96974
									16.23	0.99431
									16.25	1.02204
									16.27	0.97111
									16.29	0.99027
									16.31	1.01063
									16.33	0.96788
									16.35	1.01217
									16.37	1.01746
									16.39	0.96468
									16.41	1.03823
									16.43	1.00555
									16.45	1.02359
									16.47	0.99428
									16.49	0.97659
									16.51	1.01426
									16.53	1.01561
									16.55	1.00051
									16.57	1.01891
									16.59	0.94345
									16.61	0.97948
									16.63	0.99403
									16.65	1.00352
									16.67	0.97431
									16.69	1.01613
									16.71	1.00501
									16.73	1.01932
									16.75	0.99837
									16.77	0.93562
									16.79	1.00713
									16.81	0.98206
									16.83	1.00296
									16.85	0.97313
									16.87	1.03595
									16.89	1.01953
									16.91	0.9941
									16.93	0.99055
									16.95	0.94721
									16.97	1.00453
									16.99	0.99496
									17.01	1.02136
									17.03	0.98253
									17.05	1.00168
									17.07	0.98804
									17.09	1.02072
									17.11	1.02484
									17.13	1.02953
									17.15	1.05776
									17.17	1.03826
									17.19	0.98484
									17.21	0.97671
									17.23	1.01762
									17.25	0.98208
									17.27	0.97342
									17.29	1.04012
									17.31	0.97933
									17.33	0.98687
									17.35	1.00244
									17.37	0.9697
									17.39	1.00643
									17.41	1.00069
									17.43	1.01036
									17.45	1.01431
									17.47	0.99496
									17.49	0.94795
									17.51	0.99324
									17.53	0.97632
									17.55	1.03709
									17.57	1.03192
									17.59	0.97023
									17.61	1.0116
									17.63	0.98757
									17.65	0.99812
									17.67	1.03359
									17.69	0.98144
									17.71	0.9853
									17.73	0.94946
									17.75	0.96767
									17.77	1.04997
									17.79	0.99671
									17.81	0.99611
									17.83	1.00695
									17.85	1.00959
									17.87	0.99974
									17.89	0.98018
									17.91	0.99366
									17.93	1.00437
									17.95	1.04676
									17.97	0.98006
									17.99	1.03247
									18.01	1.03499
									18.03	0.97887
									18.05	0.99159
									18.07	0.98834
									18.09	0.99092
									18.11	0.98662
									18.13	0.96969
									18.15	1.01067
									18.17	1.00845
									18.19	1.05335
									18.21	0.97895
									18.23	0.95126
									18.25	0.97362
									18.27	0.99899
									18.29	1.01079
									18.31	0.99618
									18.33	1.01463
									18.35	0.96972
									18.37	0.99995
									18.39	1.00137
									18.41	1.03037
									18.43	1.00008
									18.45	1.0025
									18.47	0.97697
									18.49	1.02603
									18.51	1.00814
									18.53	1.00344
									18.55	1.0335
									18.57	0.95542
									18.59	1.04008
									18.61	1.01584
									18.63	1.03113
									18.65	1.02693
									18.67	0.97652
									18.69	0.98187
									18.71	0.99363
									18.73	1.0241
									18.75	0.99383
									18.77	0.98483
									18.79	1.00972
									18.81	1.00072
									18.83	0.98296
									18.85	1.01793
									18.87	1.0002
									18.89	0.99712
									18.91	0.94511
									18.93	1.01466
									18.95	0.96187
									18.97	0.96947
									18.99	1.00538
									19.01	1.03777
									19.03	0.97772
									19.05	1.00717
									19.07	1.0284
									19.09	0.9616
									19.11	0.98852
									19.13	0.9661
									19.15	0.94424
									19.17	0.97716
									19.19	1.02498
									19.21	1.02003
									19.23	0.98418
									19.25	0.99056
									19.27	0.9969
									19.29	0.99111
									19.31	1.00346
									19.33	1.0037
									19.35	1.00533
									19.37	0.98478
									19.39	0.98874
									19.41	0.97981
									19.43	0.96403
									19.45	1.02157
									19.47	0.93402
									19.49	0.99732
									19.51	0.97525
									19.53	1.02185
									19.55	1.02067
									19.57	0.96973
									19.59	1.04043
									19.61	0.99461
									19.63	0.98449
									19.65	1.0121
									19.67	0.98497
									19.69	1.02676
									19.71	0.9948
									19.73	0.9692
									19.75	0.9699
									19.77	0.99941
									19.79	1.01685
									19.81	1.01745
									19.83	0.99689
									19.85	0.96631
									19.87	1.01043
									19.89	1.01497
									19.91	1.04352
									19.93	0.95944
									19.95	1.02802
									19.97	0.96906
									19.99	0.97753

## Sheet: Fig. S8c
Fig. S8c	Li-PF6-		Li-EC		Li-PC		Li-DEC		Li-EMC		Li-ETFB			Li-PF6-		Li-EC		Li-PC		Li-DEC		Li-EMC		Li-ETFB
	r(Å)	gLi-X(r)	r(Å)	gLi-X(r)	r(Å)	gLi-X(r)	r(Å)	gLi-X(r)	r(Å)	gLi-X(r)	r(Å)	gLi-X(r)		r(Å)	nLi-X(r)	r(Å)	nLi-X(r)	r(Å)	nLi-X(r)	r(Å)	nLi-X(r)	r(Å)	nLi-X(r)	r(Å)	nLi-X(r)
	0.05	0	0.025	0	0.05	0	0.01	0	0.025	0	0.025	0		0.05	0	0.025	0	0.05	0	0.01	0	0.025	0	0.025	0
	0.15	0	0.075	0	0.15	0	0.03	0	0.075	0	0.075	0		0.15	0	0.075	0	0.15	0	0.03	0	0.075	0	0.075	0
	0.25	0	0.125	0	0.25	0	0.05	0	0.125	0	0.125	0		0.25	0	0.125	0	0.25	0	0.05	0	0.125	0	0.125	0
	0.35	0	0.175	0	0.35	0	0.07	0	0.175	0	0.175	0		0.35	0	0.175	0	0.35	0	0.07	0	0.175	0	0.175	0
	0.45	0	0.225	0	0.45	0	0.09	0	0.225	0	0.225	0		0.45	0	0.225	0	0.45	0	0.09	0	0.225	0	0.225	0
	0.55	0	0.275	0	0.55	0	0.11	0	0.275	0	0.275	0		0.55	0	0.275	0	0.55	0	0.11	0	0.275	0	0.275	0
	0.65	0	0.325	0	0.65	0	0.13	0	0.325	0	0.325	0		0.65	0	0.325	0	0.65	0	0.13	0	0.325	0	0.325	0
	0.75	0	0.375	0	0.75	0	0.15	0	0.375	0	0.375	0		0.75	0	0.375	0	0.75	0	0.15	0	0.375	0	0.375	0
	0.85	0	0.425	0	0.85	0	0.17	0	0.425	0	0.425	0		0.85	0	0.425	0	0.85	0	0.17	0	0.425	0	0.425	0
	0.95	0	0.475	0	0.95	0	0.19	0	0.475	0	0.475	0		0.95	0	0.475	0	0.95	0	0.19	0	0.475	0	0.475	0
	1.05	0	0.525	0	1.05	0	0.21	0	0.525	0	0.525	0		1.05	0	0.525	0	1.05	0	0.21	0	0.525	0	0.525	0
	1.15	0	0.575	0	1.15	0	0.23	0	0.575	0	0.575	0		1.15	0	0.575	0	1.15	0	0.23	0	0.575	0	0.575	0
	1.25	0	0.625	0	1.25	0	0.25	0	0.625	0	0.625	0		1.25	0	0.625	0	1.25	0	0.25	0	0.625	0	0.625	0
	1.35	0	0.675	0	1.35	0	0.27	0	0.675	0	0.675	0		1.35	0	0.675	0	1.35	0	0.27	0	0.675	0	0.675	0
	1.45	0	0.725	0	1.45	0	0.29	0	0.725	0	0.725	0		1.45	0	0.725	0	1.45	0	0.29	0	0.725	0	0.725	0
	1.55	0	0.775	0	1.55	0	0.31	0	0.775	0	0.775	0		1.55	0	0.775	0	1.55	0	0.31	0	0.775	0	0.775	0
	1.65	0	0.825	0	1.65	0	0.33	0	0.825	0	0.825	0		1.65	0	0.825	0	1.65	0	0.33	0	0.825	0	0.825	0
	1.75	0	0.875	0	1.75	0.07604	0.35	0	0.875	0	0.875	0		1.75	0	0.875	0	1.75	0.000201704	0.35	0	0.875	0	0.875	0
	1.85	0	0.925	0	1.85	2.27947	0.37	0	0.925	0	0.925	0		1.85	0	0.925	0	1.85	0.00716	0.37	0	0.925	0	0.925	0
	1.95	0	0.975	0	1.95	6.5839	0.39	0	0.975	0	0.975	0		1.95	0	0.975	0	1.95	0.03561	0.39	0	0.975	0	0.975	0
	2.05	0	1.025	0	2.05	8.09092	0.41	0	1.025	0	1.025	0		2.05	0	1.025	0	2.05	0.08677	0.41	0	1.025	0	1.025	0
	2.15	0	1.075	0	2.15	6.67575	0.43	0	1.075	0	1.075	0		2.15	0	1.075	0	2.15	0.14296	0.43	0	1.075	0	1.075	0
	2.25	0	1.125	0	2.25	3.8644	0.45	0	1.125	0	1.125	0		2.25	0	1.125	0	2.25	0.18665	0.45	0	1.125	0	1.125	0
	2.35	0	1.175	0	2.35	2.44605	0.47	0	1.175	0	1.175	0		2.35	0	1.175	0	2.35	0.2153	0.47	0	1.175	0	1.175	0
	2.45	0	1.225	0	2.45	1.45505	0.49	0	1.225	0	1.225	0		2.45	0	1.225	0	2.45	0.23458	0.49	0	1.225	0	1.225	0
	2.55	0.0831	1.275	0	2.55	1.32527	0.51	0	1.275	0	1.275	0		2.55	0.00015625	1.275	0	2.55	0.24961	0.51	0	1.275	0	1.275	0
	2.65	0.92335	1.325	0	2.65	0.69649	0.53	0	1.325	0	1.325	0		2.65	0.00218	1.325	0	2.65	0.26131	0.53	0	1.325	0	1.325	0
	2.75	2.44723	1.375	0	2.75	0.41578	0.55	0	1.375	0	1.375	0		2.75	0.0094	1.375	0	2.75	0.26828	0.55	0	1.375	0	1.375	0
	2.85	5.25557	1.425	0	2.85	0.35844	0.57	0	1.425	0	1.425	0		2.85	0.02708	1.425	0	2.85	0.27352	0.57	0	1.425	0	1.425	0
	2.95	6.93887	1.475	0	2.95	0.33455	0.59	0	1.475	0	1.475	0		2.95	0.05685	1.475	0	2.95	0.27857	0.59	0	1.475	0	1.475	0
	3.05	7.39173	1.525	0	3.05	0.16275	0.61	0	1.525	0	1.525	0		3.05	0.09415	1.525	0	3.05	0.2824	0.61	0	1.525	0	1.525	0
	3.15	7.92378	1.575	0	3.15	0.18779	0.63	0	1.575	0	1.575	0		3.15	0.13671	1.575	0	3.15	0.28533	0.63	0	1.575	0	1.575	0
	3.25	10.8074	1.625	0	3.25	0.36385	0.65	0	1.625	0	1.625	0		3.25	0.19239	1.625	0	3.25	0.29027	0.65	0	1.625	0	1.625	0
	3.35	14.987	1.675	0.06384	3.35	0.30094	0.67	0	1.675	0.09979	1.675	0		3.35	0.27393	1.675	6.90743e-05	3.35	0.29653	0.67	0	1.675	0.0001213	1.675	0
	3.45	21.3268	1.725	0.48152	3.45	0.13698	0.69	0	1.725	1.1997	1.725	0.53412		3.45	0.39582	1.725	0.000691304	3.45	0.30087	0.69	0	1.725	0.00179	1.725	0.0006375
	3.55	20.4531	1.775	2.07492	3.55	0.19406	0.71	0	1.775	8.53131	1.775	5.80124		3.55	0.54357	1.775	0.00376	3.55	0.3044	0.71	0	1.775	0.01498	1.775	0.00865
	3.65	14.2574	1.825	7.17897	3.65	0.21854	0.73	0	1.825	25.2196	1.825	21.2352		3.65	0.67287	1.825	0.0155	3.65	0.30904	0.73	0	1.825	0.06301	1.825	0.0445
	3.75	8.07932	1.875	17.4743	3.75	0.33955	0.75	0	1.875	44.0221	1.875	38.0505		3.75	0.76054	1.875	0.0484	3.75	0.3157	0.75	0	1.875	0.16645	1.875	0.1269
	3.85	5.02195	1.925	27.4051	3.85	0.33	0.77	0	1.925	49.5287	1.925	44.8922		3.85	0.81485	1.925	0.11122	3.85	0.32408	0.77	0	1.925	0.313	1.925	0.24781
	3.95	2.71881	1.975	30.0069	3.95	0.29111	0.79	0	1.975	45.4197	1.975	41.6973		3.95	0.8486	1.975	0.19548	3.95	0.33225	0.79	0	1.975	0.46926	1.975	0.38036
	4.05	1.48254	2.025	28.6308	4.05	0.39762	0.81	0	2.025	34.5329	2.025	36.24		4.05	0.86788	2.025	0.28585	4.05	0.34183	0.81	0	2.025	0.60736	2.025	0.50576
	4.15	1.11388	2.075	23.0871	4.15	0.42602	0.83	0	2.075	23.5245	2.075	27.1933		4.15	0.88044	2.075	0.36943	4.15	0.35384	0.83	0	2.075	0.71258	2.075	0.6128
	4.25	0.73299	2.125	18.0074	4.25	0.43845	0.85	0	2.125	14.9589	2.125	17.1881		4.25	0.8898	2.125	0.43908	4.25	0.36706	0.85	0	2.125	0.78573	2.125	0.69125
	4.35	0.44979	2.175	13.7815	4.35	0.51085	0.87	0	2.175	8.56743	2.175	11.0313		4.35	0.89609	2.175	0.49556	4.35	0.3823	0.87	0	2.175	0.83255	2.175	0.74354
	4.45	0.34794	2.225	9.29798	4.45	0.39404	0.89	0	2.225	6.33446	2.225	6.58148		4.45	0.90053	2.225	0.53843	4.45	0.39743	0.89	0	2.225	0.86369	2.225	0.77769
	4.55	0.30018	2.275	6.99044	4.55	0.53443	0.91	0	2.275	3.67873	2.275	4.50401		4.55	0.90432	2.275	0.57012	4.55	0.41378	0.91	0	2.275	0.88553	2.275	0.80021
	4.65	0.28116	2.325	5.3014	4.65	0.50631	0.93	0	2.325	2.51217	2.325	2.94026		4.65	0.90787	2.325	0.59511	4.65	0.43285	0.93	0	2.325	0.89965	2.325	0.816
	4.75	0.28142	2.375	3.61989	4.75	0.57297	0.95	0	2.375	1.70015	2.375	1.83155		4.75	0.91146	2.375	0.61403	4.75	0.45354	0.95	0	2.375	0.90969	2.375	0.82657
	4.85	0.17805	2.425	2.77164	4.85	0.6387	0.97	0	2.425	1.14273	2.425	1.66671		4.85	0.9145	2.425	0.62818	4.85	0.47776	0.97	0	2.425	0.91676	2.425	0.83468
	4.95	0.20401	2.475	1.98828	4.95	0.69396	0.99	0	2.475	0.69707	2.475	1.25409		4.95	0.91716	2.475	0.63916	4.95	0.5055	0.99	0	2.475	0.92152	2.475	0.84173
	5.05	0.18011	2.525	1.53106	5.05	0.61652	1.01	0	2.525	0.57092	2.525	0.87253		5.05	0.91993	2.525	0.64761	5.05	0.53386	1.01	0	2.525	0.92495	2.525	0.84706
	5.15	0.20884	2.575	1.39115	5.15	0.70259	1.03	0	2.575	0.40117	2.575	0.35956		5.15	0.92285	2.575	0.65493	5.15	0.56363	1.03	0	2.575	0.92768	2.575	0.85026
	5.25	0.22547	2.625	0.89677	5.25	0.58734	1.05	0	2.625	0.32508	2.625	0.49977		5.25	0.92625	2.625	0.66087	5.25	0.5938	1.05	0	2.625	0.9298	2.625	0.85261
	5.35	0.20296	2.675	0.80098	5.35	0.60221	1.07	0	2.675	0.26413	2.675	0.33318		5.35	0.92972	2.675	0.66547	5.35	0.62276	1.07	0	2.675	0.93159	2.675	0.85496
	5.45	0.18194	2.725	0.67538	5.45	0.74108	1.09	0	2.725	0.16968	2.725	0.17837		5.45	0.93296	2.725	0.6696	5.45	0.65677	1.09	0	2.725	0.93295	2.725	0.85645
	5.55	0.21053	2.775	0.61637	5.55	0.62009	1.11	0	2.775	0.11817	2.775	0.1032		5.55	0.93639	2.775	0.67337	5.55	0.69239	1.11	0	2.775	0.93389	2.775	0.85731
	5.65	0.19468	2.825	0.42642	5.65	0.68225	1.13	0	2.825	0.07017	2.825	0.13277		5.65	0.94006	2.825	0.67651	5.65	0.72781	1.13	0	2.825	0.93453	2.825	0.85805
	5.75	0.237	2.875	0.47673	5.75	0.62702	1.15	0	2.875	0.05081	2.875	0.0641		5.75	0.94412	2.875	0.67934	5.75	0.76464	1.15	0	2.875	0.93495	2.875	0.8587
	5.85	0.29608	2.925	0.32449	5.85	0.65341	1.17	0	2.925	0.11454	2.925	0.09289		5.85	0.94931	2.925	0.68193	5.85	0.80198	1.17	0	2.925	0.93556	2.925	0.85923
	5.95	0.27476	2.975	0.29344	5.95	0.64479	1.19	0	2.975	0.07118	2.975	0.20951		5.95	0.95504	2.975	0.684	5.95	0.84113	1.19	0	2.975	0.93626	2.975	0.8603
	6.05	0.37648	3.025	0.30339	6.05	0.67138	1.21	0	3.025	0.0612	3.025	0.23159		6.05	0.96183	3.025	0.68607	6.05	0.8822	1.21	0	3.025	0.93678	3.025	0.8619
	6.15	0.33576	3.075	0.33149	6.15	0.67436	1.23	0	3.075	0.08884	3.075	0.22412		6.15	0.96948	3.075	0.68835	6.15	0.92559	1.23	0	3.075	0.93738	3.075	0.8636
	6.25	0.38736	3.125	0.25677	6.25	0.63209	1.25	0	3.125	0.05018	3.125	0.1085		6.25	0.97752	3.125	0.69053	6.25	0.96908	1.25	0	3.125	0.93795	3.125	0.86488
	6.35	0.37526	3.175	0.23987	6.35	0.76542	1.27	0	3.175	0.06944	3.175	0.02628		6.35	0.98626	3.175	0.69243	6.35	1.01721	1.27	0	3.175	0.93847	3.175	0.86542
	6.45	0.38969	3.225	0.21527	6.45	0.79786	1.29	0	3.225	0.04038	3.225	0.12735		6.45	0.99531	3.225	0.69422	6.45	1.07271	1.29	0	3.225	0.93896	3.225	0.86606
	6.55	0.40622	3.275	0.1503	6.55	0.72753	1.31	0	3.275	0.06526	3.275	0.14819		6.55	1.00503	3.275	0.6957	6.55	1.12852	1.31	0	3.275	0.93944	3.275	0.86723
	6.65	0.37271	3.325	0.15391	6.65	0.75586	1.33	0	3.325	0.05065	3.325	0.07188		6.65	1.01482	3.325	0.69698	6.65	1.18452	1.33	0	3.325	0.93999	3.325	0.8682
	6.75	0.36472	3.375	0.14938	6.75	0.73874	1.35	0	3.375	0.03073	3.375	0.09303		6.75	1.02438	3.375	0.6983	6.75	1.24265	1.35	0	3.375	0.94038	3.375	0.86894
	6.85	0.46932	3.425	0.18323	6.85	0.78683	1.37	0	3.425	0.07161	3.425	0.02258		6.85	1.03554	3.425	0.69977	6.85	1.3038	1.37	0	3.425	0.9409	3.425	0.86947
	6.95	0.48947	3.475	0.17799	6.95	0.85115	1.39	0	3.475	0.02319	3.475	0.08775		6.95	1.04873	3.475	0.70143	6.95	1.37141	1.39	0	3.475	0.94138	3.475	0.87001
	7.05	0.4784	3.525	0.1946	7.05	0.86701	1.41	0	3.525	0.05634	3.525	0.12792		7.05	1.06242	3.525	0.7032	7.05	1.44436	1.41	0	3.525	0.94181	3.525	0.87108
	7.15	0.51797	3.575	0.18219	7.15	0.84293	1.43	0	3.575	0.06573	3.575	0.12436		7.15	1.07694	3.575	0.70502	7.15	1.51904	1.43	0	3.575	0.94248	3.575	0.87235
	7.25	0.50121	3.625	0.2249	7.25	0.95057	1.45	0	3.625	0.05327	3.625	0.02016		7.25	1.09219	3.625	0.70706	7.25	1.59966	1.45	0	3.625	0.94314	3.625	0.8731
	7.35	0.47266	3.675	0.27187	7.35	0.85589	1.47	0	3.675	0.05183	3.675	0.03923		7.35	1.10718	3.675	0.70961	7.35	1.68302	1.47	0	3.675	0.94375	3.675	0.87342
	7.45	0.56472	3.725	0.32917	7.45	0.99674	1.49	0	3.725	0.05549	3.725	0.01909		7.45	1.1236	3.725	0.71279	7.45	1.77101	1.49	0	3.725	0.94438	3.725	0.87374
	7.55	0.53564	3.775	0.2011	7.55	1.00729	1.51	0	3.775	0.09824	3.775	0.11153		7.55	1.14147	3.775	0.71566	7.55	1.86869	1.51	0	3.775	0.94533	3.775	0.87449
	7.65	0.64178	3.825	0.20812	7.65	1.07666	1.53	0	3.825	0.0622	3.825	0.18106		7.65	1.16114	3.825	0.71793	7.65	1.97303	1.53	0	3.825	0.94633	3.825	0.8762
	7.75	0.62082	3.875	0.18489	7.75	1.04711	1.55	0	3.875	0.0979	3.875	0.10585		7.75	1.18275	3.875	0.72018	7.75	2.08211	1.55	0	3.875	0.94736	3.875	0.8779
	7.85	0.73007	3.925	0.24416	7.85	1.08676	1.57	0	3.925	0.09088	3.925	0.20634		7.85	1.20652	3.925	0.7227	7.85	2.19463	1.57	0	3.925	0.9486	3.925	0.87983
	7.95	0.69258	3.975	0.27206	7.95	0.99509	1.59	0	3.975	0.11076	3.975	0.13412		7.95	1.23215	3.975	0.7258	7.95	2.30714	1.59	0	3.975	0.94996	3.975	0.88196
	8.05	0.7276	4.025	0.25429	8.05	1.21854	1.61	0	4.025	0.10802	4.025	0.14716		8.05	1.25841	4.025	0.72905	8.05	2.43005	1.61	0	4.025	0.95148	4.025	0.88378
	8.15	0.75867	4.075	0.32359	8.15	1.08011	1.63	0	4.075	0.1349	4.075	0.07976		8.15	1.28658	4.075	0.73271	8.15	2.56063	1.63	0	4.075	0.95321	4.075	0.88527
	8.25	0.78009	4.125	0.31579	8.25	1.14649	1.65	0	4.125	0.11519	4.125	0.12455		8.25	1.31647	4.125	0.73685	8.25	2.6904	1.65	0	4.125	0.95503	4.125	0.88666
	8.35	0.77702	4.175	0.38534	8.35	1.18267	1.67	0	4.175	0.09638	4.175	0.07599		8.35	1.34745	4.175	0.74151	8.35	2.82945	1.67	0	4.175	0.9566	4.175	0.88805
	8.45	0.85713	4.225	0.41641	8.45	1.20541	1.69	0.1888	4.225	0.14117	4.225	0.10388		8.45	1.38077	4.225	0.74697	8.45	2.97547	1.69	9.17104e-05	4.225	0.95843	4.225	0.88933
	8.55	0.86862	4.275	0.42143	8.55	1.19331	1.71	0.92204	4.275	0.14172	4.275	0.17394		8.55	1.41679	4.275	0.7528	8.55	3.12563	1.71	0.000644	4.275	0.96064	4.275	0.89135
	8.65	0.99671	4.325	0.32556	8.65	1.10517	1.73	2.34219	4.325	0.19085	4.325	0.16994		8.65	1.45666	4.325	0.75811	8.65	3.27285	1.73	0.0023	4.325	0.96331	4.325	0.89392
	8.75	1.06405	4.375	0.44917	8.75	1.08006	1.75	7.04294	4.375	0.16823	4.375	0.12456		8.75	1.50173	4.375	0.76378	8.75	3.41615	1.75	0.00716	4.375	0.96625	4.375	0.89615
	8.85	1.09017	4.425	0.45738	8.85	1.12716	1.77	18.7608	4.425	0.15373	4.425	0.20294		8.85	1.54992	4.425	0.77054	8.85	3.56428	1.77	0.02083	4.425	0.96895	4.425	0.89872
	8.95	1.17389	4.475	0.51877	8.95	1.05559	1.79	29.6195	4.475	0.15031	4.475	0.23811		8.95	1.60174	4.475	0.778	8.95	3.71403	1.79	0.04698	4.475	0.97155	4.475	0.90224
	9.05	1.22067	4.525	0.42864	9.05	1.12198	1.81	39.0087	4.525	0.18461	4.525	0.18113		9.05	1.65777	4.525	0.78539	9.05	3.86691	1.81	0.08487	4.525	0.9745	4.525	0.90565
	9.15	1.32161	4.575	0.49206	9.15	1.04194	1.83	65.3724	4.575	0.18394	4.575	0.21516		9.15	1.7186	4.575	0.79274	9.15	4.02211	1.83	0.14386	4.575	0.9778	4.575	0.90896
	9.25	1.35951	4.625	0.46891	9.25	1.09032	1.85	71.5292	4.625	0.24544	4.625	0.22292		9.25	1.78415	4.625	0.80058	9.25	4.17852	1.85	0.22277	4.625	0.98175	4.625	0.9127
	9.35	1.31822	4.675	0.58597	9.35	1.09776	1.87	74.6333	4.675	0.17616	4.675	0.18181		9.35	1.85103	4.675	0.80938	9.35	4.3425	1.87	0.30883	4.675	0.98569	4.675	0.91622
	9.45	1.30257	4.725	0.47335	9.45	1.07335	1.89	84.0819	4.725	0.22889	4.725	0.20171		9.45	1.9179	4.725	0.81839	9.45	4.5087	1.89	0.40434	4.725	0.98957	4.725	0.91963
	9.55	1.32877	4.775	0.49883	9.55	1.0893	1.91	88.9817	4.775	0.26096	4.775	0.2556		9.55	1.9865	4.775	0.82685	9.55	4.67783	1.91	0.51067	4.775	0.99436	4.775	0.9238
	9.65	1.19256	4.825	0.53471	9.65	1.04933	1.93	81.5014	4.825	0.23754	4.825	0.3755		9.65	2.05357	4.825	0.83603	9.65	4.84857	1.93	0.61756	4.825	0.99933	4.825	0.92967
	9.75	1.20233	4.875	0.47104	9.75	1.07815	1.95	80.1217	4.875	0.26509	4.875	0.21179		9.75	2.11865	4.875	0.84514	9.75	5.02203	1.95	0.72105	4.875	1.00446	4.875	0.93522
	9.85	1.12513	4.925	0.60552	9.85	1.09478	1.97	65.5814	4.925	0.3088	4.925	0.29488		9.85	2.18319	4.925	0.85512	9.85	5.20286	1.97	0.8162	4.925	1.01043	4.925	0.94013
	9.95	1.00983	4.975	0.64045	9.95	1.05995	1.99	57.7339	4.975	0.2602	4.975	0.24617		9.95	2.24359	4.975	0.86689	9.95	5.38581	1.99	0.8984	4.975	1.01647	4.975	0.94547
	10.05	1.01391	5.025	0.55329	10.05	1.1093	2.01	51.1185	5.025	0.29663	5.025	0.27277		10.05	2.30204	5.025	0.87839	10.05	5.57381	2.01	0.97244	5.025	1.0225	5.025	0.95069
	10.15	0.9324	5.075	0.53549	10.15	1.08303	2.03	41.7417	5.075	0.31799	5.075	0.40113		10.15	2.35936	5.075	0.88909	10.15	5.76756	2.03	1.03685	5.075	1.0293	5.075	0.95763
	10.25	0.96187	5.125	0.52168	10.25	1.0753	2.05	35.6705	5.125	0.31182	5.125	0.39334		10.25	2.41629	5.125	0.89968	10.25	5.96211	2.05	1.09162	5.125	1.03639	5.125	0.96595
	10.35	0.90932	5.175	0.57519	10.35	1.09485	2.07	26.4271	5.175	0.34503	5.175	0.2374		10.35	2.47361	5.175	0.9109	10.35	6.16162	2.07	1.1364	5.175	1.04394	5.175	0.97268
	10.45	0.91304	5.225	0.58391	10.45	1.04733	2.09	24.9362	5.225	0.3359	5.225	0.25229		10.45	2.53054	5.225	0.92299	10.45	6.36233	2.09	1.1742	5.225	1.05192	5.225	0.97802
	10.55	0.92373	5.275	0.5729	10.55	1.03385	2.11	16.8353	5.275	0.3522	5.275	0.28561		10.55	2.58903	5.275	0.93528	10.55	6.56112	2.11	1.20549	5.275	1.06014	5.275	0.984
	10.65	0.89217	5.325	0.52429	10.65	1.05971	2.13	17.3526	5.325	0.39005	5.325	0.37369		10.65	2.64795	5.325	0.94715	10.65	6.76496	2.13	1.23164	5.325	1.06918	5.325	0.99147
	10.75	0.94112	5.375	0.59828	10.75	1.07133	2.15	11.7819	5.375	0.34406	5.375	0.31176		10.75	2.70858	5.375	0.95954	10.75	6.97637	2.15	1.2543	5.375	1.07827	5.375	0.99936
	10.85	0.95369	5.425	0.55991	10.85	1.03089	2.17	12.0238	5.425	0.37819	5.425	0.26103		10.85	2.77242	5.425	0.97256	10.85	7.18878	2.17	1.2732	5.425	1.0874	5.425	1.00609
	10.95	0.9386	5.475	0.50492	10.95	1.03158	2.19	6.97068	5.475	0.37364	5.475	0.30047		10.95	2.83734	5.475	0.98474	10.95	7.4011	2.19	1.28852	5.475	1.09707	5.475	1.01281
	11.05	0.86637	5.525	0.5545	11.05	1.04733	2.21	5.63064	5.525	0.4036	5.525	0.26902		11.05	2.9004	5.525	0.9971	11.05	7.61907	2.21	1.29889	5.525	1.10726	5.525	1.01975
	11.15	0.92914	5.575	0.50137	11.15	1.01364	2.23	4.12046	5.575	0.39865	5.575	0.28127		11.15	2.96431	5.575	1.00963	11.15	7.83905	2.23	1.30705	5.575	1.11797	5.575	1.02658
	11.25	0.92977	5.625	0.5859	11.25	0.97177	2.25	3.08891	5.625	0.39381	5.625	0.35164		11.25	3.03165	5.625	1.02279	11.25	8.0548	2.25	1.3132	5.625	1.12873	5.625	1.03458
	11.35	0.98688	5.675	0.62846	11.35	1.00988	2.27	4.08117	5.675	0.43472	5.675	0.24677		11.35	3.10236	5.675	1.03773	11.35	8.27408	2.27	1.31944	5.675	1.1402	5.675	1.04227
	11.45	0.94189	5.725	0.62573	11.45	1.00564	2.29	3.08477	5.725	0.46346	5.725	0.42837		11.45	3.17474	5.725	1.05344	11.45	8.50103	2.29	1.32577	5.725	1.15284	5.725	1.05113
	11.55	0.9459	5.775	0.51827	11.55	0.94377	2.31	2.32421	5.775	0.4009	5.775	0.34155		11.55	3.24685	5.775	1.06801	11.55	8.72434	2.31	1.33063	5.775	1.16521	5.775	1.06137
	11.65	0.9158	5.825	0.61235	11.65	0.96111	2.33	2.08583	5.825	0.4972	5.825	0.35914		11.65	3.31919	5.825	1.08268	11.65	8.94645	2.33	1.33467	5.825	1.17832	5.825	1.07087
	11.75	0.95899	5.875	0.56045	11.75	0.99797	2.35	1.8552	5.875	0.46647	5.875	0.33003		11.75	3.39332	5.875	1.09814	11.75	9.17885	2.35	1.33834	5.875	1.1926	5.875	1.08037
	11.85	0.92844	5.925	0.64797	11.85	1.02764	2.37	1.72802	5.925	0.50648	5.925	0.41503		11.85	3.46921	5.925	1.11437	11.85	9.42325	2.37	1.34173	5.925	1.20728	5.925	1.09083
	11.95	0.94324	5.975	0.65474	11.95	0.9575	2.39	0.66081	5.975	0.47451	5.975	0.40069		11.95	3.54577	5.975	1.13215	11.95	9.66675	2.39	1.34403	5.975	1.22232	5.975	1.10246
	12.05	1.00023	6.025	0.62171	12.05	0.96333	2.41	0.74273	6.025	0.52645	6.025	0.45245		12.05	3.62661	6.025	1.14986	12.05	9.90641	2.41	1.3454	6.025	1.23793	6.025	1.11484
	12.15	0.9518	6.075	0.67218	12.15	0.95937	2.43	1.00451	6.075	0.51972	6.075	0.34454		12.15	3.70914	6.075	1.16812	12.15	10.1503	2.43	1.34715	6.075	1.25452	6.075	1.12658
	12.25	0.99394	6.125	0.69706	12.25	0.96706	2.45	0.62884	6.125	0.57657	6.125	0.38837		12.25	3.7928	6.125	1.18776	12.25	10.3987	2.45	1.3488	6.125	1.2722	6.125	1.13758
	12.35	0.97348	6.175	0.65998	12.35	0.96902	2.47	1.06062	6.175	0.5838	6.175	0.528		12.35	3.87875	6.175	1.20754	12.35	10.6525	2.47	1.35054	6.175	1.29122	6.175	1.15156
	12.45	1.00672	6.225	0.73494	12.45	0.97832	2.49	0.43485	6.225	0.60878	6.225	0.4717		12.45	3.9667	6.225	1.22822	12.45	10.912	2.49	1.3521	6.225	1.31108	6.225	1.16703
	12.55	1.00704	6.275	0.66641	12.55	0.9517	2.51	0.42795	6.275	0.59911	6.275	0.37675		12.55	4.05758	6.275	1.24931	12.55	11.1732	2.51	1.35302	6.275	1.33152	6.275	1.18037
	12.65	0.9878	6.325	0.64025	12.65	1.00367	2.53	0.42121	6.325	0.55818	6.325	0.47677		12.65	4.14904	6.325	1.2693	12.65	11.4423	2.53	1.35394	6.325	1.35141	6.325	1.19403
	12.75	1.03553	6.375	0.64346	12.75	0.97867	2.55	0.58048	6.375	0.59597	6.375	0.69746		12.75	4.24331	6.375	1.28925	12.75	11.7193	2.55	1.35504	6.375	1.37158	6.375	1.21314
	12.85	1.02602	6.425	0.63566	12.85	1.03897	2.57	0.24492	6.425	0.63082	6.425	0.43637		12.85	4.34085	6.425	1.30945	12.85	12.0058	2.57	1.35596	6.425	1.39335	6.425	1.23182
	12.95	1.02474	6.475	0.70705	12.95	1.00424	2.59	0.16077	6.475	0.67621	6.475	0.55603		12.95	4.43942	6.475	1.33099	12.95	12.3003	2.59	1.35641	6.475	1.41692	6.475	1.24846
	13.05	1.05114	6.525	0.74043	13.05	0.94445	2.61	0.15831	6.525	0.68397	6.525	0.67198		13.05	4.54075	6.525	1.35457	13.05	12.5856	2.61	1.35678	6.525	1.44181	6.525	1.26938
	13.15	1.00943	6.575	0.61734	13.15	0.98807	2.63	0.38979	6.575	0.73352	6.575	0.6618		13.15	4.64286	6.575	1.377	13.15	12.873	2.63	1.35742	6.575	1.46817	6.575	1.29244
	13.25	1.01888	6.625	0.69784	13.25	1.00439	2.65	0.15357	6.625	0.6906	6.625	0.64581		13.25	4.74493	6.625	1.3991	13.25	13.1738	2.65	1.35806	6.625	1.49503	6.625	1.31538
	13.35	1.08857	6.675	0.78592	13.35	0.97829	2.67	0.22692	6.675	0.73371	6.675	0.80265		13.35	4.85263	6.675	1.4244	13.35	13.4777	2.67	1.35852	6.675	1.52233	6.675	1.34121
	13.45	1.06124	6.725	0.75051	13.45	1.00114	2.69	0.3726	6.725	0.77391	6.725	0.7439		13.45	4.9641	6.725	1.45098	13.45	13.7856	2.69	1.35926	6.725	1.55165	6.725	1.36918
	13.55	1.00443	6.775	0.74533	13.55	0.95914	2.71	0.07342	6.775	0.76253	6.775	0.80799		13.55	5.07281	6.775	1.47725	13.55	14.0951	2.71	1.35981	6.775	1.58198	6.775	1.39767
	13.65	0.99702	6.825	0.7729	13.65	0.99077	2.73	0.07235	6.825	0.82203	6.825	0.73932		13.65	5.17972	6.825	1.50432	13.65	14.4077	2.73	1.35999	6.825	1.61373	6.825	1.42649
	13.75	1.07975	6.875	0.82233	13.75	0.9684	2.75	0	6.875	0.77458	6.875	0.81268		13.75	5.29233	6.875	1.53317	13.75	14.7262	2.75	1.36008	6.875	1.64618	6.875	1.45584
	13.85	1.04872	6.925	0.78622	13.85	0.97207	2.77	0.07028	6.925	0.80576	6.925	0.87832		13.85	5.40939	6.925	1.56269	13.85	15.0464	2.77	1.36018	6.925	1.67878	6.925	1.48828
	13.95	1.04485	6.975	0.8836	13.95	0.9941	2.79	0.13855	6.975	0.80145	6.975	0.7841		13.95	5.52621	6.975	1.5938	13.95	15.3756	2.79	1.36045	6.975	1.71241	6.975	1.52062
	14.05	1.07109	7.025	0.81662	14.05	0.9859	2.81	0.20487	7.025	0.8227	7.025	0.89107		14.05	5.646	7.025	1.6259	14.05	15.7118	2.81	1.36091	7.025	1.74689	7.025	1.55371
	14.15	1.0081	7.075	0.81765	14.15	0.9976	2.83	0.13466	7.075	0.85167	7.075	0.84676		14.15	5.76536	7.075	1.65721	14.15	16.0535	2.83	1.36137	7.075	1.78295	7.075	1.5885
	14.25	1.00398	7.125	0.8609	14.25	1.01118	2.85	0.06639	7.125	0.8632	7.125	0.92363		14.25	5.88253	7.125	1.68983	14.25	16.4045	2.85	1.36164	7.125	1.8204	7.125	1.62447
	14.35	1.08254	7.175	0.81937	14.35	0.96773	2.87	0.13093	7.175	0.8145	7.175	0.93653		14.35	6.00579	7.175	1.72294	14.35	16.755	2.87	1.36192	7.175	1.85755	7.175	1.66278
	14.45	1.02944	7.225	0.88355	14.45	0.95494	2.89	0	7.225	0.87568	7.225	1.01496		14.45	6.13225	7.225	1.75697	14.45	17.1005	2.89	1.3621	7.225	1.89551	7.225	1.70355
	14.55	0.9981	7.275	0.87991	14.55	0.96936	2.91	0	7.275	0.88881	7.275	0.86091		14.55	6.25535	7.275	1.7927	14.55	17.451	2.91	1.3621	7.275	1.9357	7.275	1.74326
	14.65	0.98264	7.325	0.908	14.65	0.99525	2.93	0	7.325	0.8976	7.325	0.89857		14.65	6.37729	7.325	1.82943	14.65	17.8139	2.93	1.3621	7.325	1.97694	7.325	1.78104
	14.75	1.03518	7.375	0.9336	14.75	1.00161	2.95	0.12393	7.375	0.89705	7.375	0.88156		14.75	6.50324	7.375	1.86779	14.75	18.1878	2.95	1.36228	7.375	2.01894	7.375	1.81978
	14.85	1.02129	7.425	0.87071	14.85	1.00876	2.97	0	7.425	0.93834	7.425	0.9466		14.85	6.63333	7.425	1.90586	14.85	18.5693	2.97	1.36247	7.425	2.06249	7.425	1.86013
	14.95	1.03487	7.475	0.94565	14.95	1.00417	2.99	0.12063	7.475	0.87947	7.475	0.89131		14.95	6.76518	7.475	1.94473	14.95	18.9565	2.99	1.36265	7.475	2.10618	7.475	1.90121
	15.05	1.04801	7.525	0.95052	15.05	0.97236	3.01	0	7.525	0.95683	7.525	1.09471		15.05	6.90053	7.525	1.98585	15.05	19.3418	3.01	1.36284	7.525	2.15095	7.525	1.94625
	15.15	0.98948	7.575	1.02698	15.15	0.95297	3.03	0.05873	7.575	0.9418	7.575	1.03875		15.15	7.03468	7.575	2.02931	15.15	19.7221	3.03	1.36293	7.575	2.19783	7.575	1.99524
	15.25	1.00501	7.625	0.94424	15.25	1.00511	3.05	0.05797	7.625	0.93792	7.625	0.99784		15.25	7.16778	7.625	2.07318	15.25	20.1142	3.05	1.36311	7.625	2.24486	7.625	2.04263
	15.35	1.02178	7.675	1.04144	15.35	0.97822	3.07	0	7.675	1.01487	7.675	1.05234		15.35	7.30481	7.675	2.11799	15.35	20.5164	3.07	1.3632	7.675	2.29438	7.675	2.09098
	15.45	1.01991	7.725	0.92746	15.45	1.00366	3.09	0	7.725	1.01702	7.725	1.00324		15.45	7.44465	7.725	2.16297	15.45	20.9237	3.09	1.3632	7.725	2.34658	7.725	2.14008
	15.55	1.01522	7.775	1.01186	15.55	0.96478	3.11	0	7.775	1.02135	7.775	1.0342		15.55	7.58586	7.775	2.20789	15.55	21.3334	3.11	1.3632	7.775	2.39962	7.775	2.18938
	15.65	1.03263	7.825	0.94632	15.65	0.96723	3.13	0	7.825	1.00834	7.825	0.97344		15.65	7.7298	7.825	2.2538	15.65	21.7407	3.13	1.3632	7.825	2.45311	7.825	2.23858
	15.75	1.02337	7.875	0.97478	15.75	0.98644	3.15	0.10869	7.875	1.0238	7.875	1.02946		15.75	7.87616	7.875	2.29943	15.75	22.158	3.15	1.36338	7.875	2.50736	7.875	2.28832
	15.85	1.00081	7.925	1.0495	15.85	0.99073	3.17	0	7.925	1.01092	7.925	0.9659		15.85	8.02209	7.925	2.34814	15.85	22.5857	3.17	1.36357	7.925	2.56237	7.925	2.33848
	15.95	0.98777	7.975	1.04624	15.95	0.96735	3.19	0.05299	7.975	1.0313	7.975	0.98298		15.95	8.16728	7.975	2.3992	15.95	23.0145	3.19	1.36366	7.975	2.61829	7.975	2.38811
	16.05	1.02061	8.025	1.05271	16.05	0.9888	3.21	0.05233	8.025	0.9511	8.025	0.95432		16.05	8.31579	8.025	2.45098	16.05	23.4485	3.21	1.36384	8.025	2.67324	8.025	2.43806
	16.15	0.97589	8.075	1.07542	16.15	1.02124	3.23	0	8.075	1.04349	8.075	1.04004		16.15	8.46523	8.075	2.50414	16.15	23.9	3.23	1.36394	8.075	2.72925	8.075	2.49014
	16.25	1.01764	8.125	1.14227	16.25	0.98666	3.25	0	8.125	1.03281	8.125	1.06741		16.25	8.61635	8.125	2.56024	16.25	24.3565	3.25	1.36394	8.125	2.78827	8.125	2.54585
	16.35	1.02039	8.175	1.08411	16.35	1.02081	3.27	0	8.175	1.04954	8.175	0.88394		16.35	8.77274	8.175	2.61723	16.35	24.8186	3.27	1.36394	8.175	2.84819	8.175	2.59804
	16.45	1.0235	8.225	1.067	16.45	0.99466	3.29	0	8.225	1.03475	8.225	0.93197		16.45	8.93151	8.225	2.67298	16.45	25.2883	3.29	1.36394	8.225	2.9089	8.225	2.64725
	16.55	1.00624	8.275	1.11693	16.55	0.98566	3.31	0.04922	8.275	0.98753	8.275	0.94782		16.55	9.0911	8.275	2.73029	16.55	25.7554	3.31	1.36403	8.275	2.96852	8.275	2.6988
	16.65	0.97859	8.325	1.18754	16.65	0.97763	3.33	0.04863	8.325	1.04135	8.325	1.03585		16.65	9.24905	8.325	2.7915	16.65	26.2241	3.33	1.36421	8.325	3.02908	8.325	2.75387
	16.75	0.99005	8.375	1.12106	16.75	0.98218	3.35	0	8.375	1.0579	8.375	0.84223		16.75	9.40762	8.375	2.85353	16.75	26.6977	3.35	1.3643	8.375	3.09249	8.375	2.80659
	16.85	0.99166	8.425	1.09643	16.85	0.98984	3.37	0.14244	8.425	1.04242	8.425	1.07485		16.85	9.56915	8.425	2.91384	16.85	27.18	3.37	1.36458	8.425	3.15669	8.425	2.86113
	16.95	0.97717	8.475	1.15336	16.95	0.99157	3.39	0.04692	8.475	1.03113	8.475	0.93312		16.95	9.73155	8.475	2.97577	16.95	27.6703	3.39	1.36494	8.475	3.22083	8.475	2.91887
	17.05	0.97643	8.525	1.09181	17.05	0.95714	3.41	0	8.525	1.00174	8.525	0.90033		17.05	9.89461	8.525	3.03828	17.05	28.1582	3.41	1.36504	8.525	3.28445	8.525	2.97223
	17.15	0.96141	8.575	1.13149	17.15	0.99155	3.43	0	8.575	0.97676	8.575	0.92229		17.15	10.0582	8.575	3.10094	17.15	28.6519	3.43	1.36504	8.575	3.34711	8.575	3.02591
	17.25	0.9966	8.625	1.09674	17.25	1.01766	3.45	0	8.625	1.00311	8.625	0.9508		17.25	10.2256	8.625	3.16446	17.25	29.167	3.45	1.36504	8.625	3.41055	8.625	3.08173
	17.35	0.99547	8.675	1.06866	17.35	0.96805	3.47	0.08957	8.675	1.02879	8.675	0.99619		17.35	10.3978	8.675	3.22691	17.35	29.6819	3.47	1.36522	8.675	3.47642	8.675	3.14044
	17.45	1.02979	8.725	1.12115	17.45	0.99676	3.49	0.04427	8.725	1.04278	8.725	0.90129		17.45	10.5749	8.725	3.2908	17.45	30.1973	3.49	1.3655	8.725	3.54435	8.725	3.19828
	17.55	1.00274	8.775	1.07236	17.55	0.96653	3.51	0	8.775	0.97274	8.775	0.93921		17.55	10.7546	8.775	3.35553	17.55	30.7182	3.51	1.36559	8.775	3.61118	8.775	3.25506
	17.65	0.99661	8.825	1.07979	17.65	1.00571	3.53	0.04327	8.825	1.05163	8.825	0.90139		17.65	10.9335	8.825	3.41977	17.65	31.2476	3.53	1.36568	8.825	3.67911	8.825	3.31248
	17.75	1.03087	8.875	1.03696	17.75	0.97518	3.55	0.04279	8.875	1.0336	8.875	0.89462		17.75	11.1169	8.875	3.48367	17.75	31.7852	3.55	1.36586	8.875	3.74986	8.875	3.36915
	17.85	0.96338	8.925	1.06472	17.85	1.01327	3.57	0	8.925	1.01766	8.925	0.85802		17.85	11.2994	8.925	3.54785	17.85	32.3312	3.57	1.36596	8.925	3.82025	8.925	3.42508
	17.95	0.95393	8.975	1.09959	17.95	0.9796	3.59	0.12552	8.975	1.07935	8.975	1.03924		17.95	11.4768	8.975	3.61468	17.95	32.8844	3.59	1.36623	8.975	3.89303	8.975	3.48634
	18.05	0.97201	9.025	1.10173	18.05	1.00059	3.61	0.04138	9.025	0.96945	9.025	0.91067		18.05	11.657	9.025	3.68341	18.05	33.4403	3.61	1.3666	9.025	3.9649	9.025	3.54995
	18.15	1.03146	9.075	1.0744	18.15	0.9896	3.63	0.04092	9.075	1.00384	9.075	0.93604		18.15	11.8467	9.075	3.75211	18.15	34.0052	3.63	1.36678	9.075	4.03493	9.075	3.61089
	18.25	1.05061	9.125	1.10568	18.25	0.97668	3.65	0.04048	9.125	1.07526	9.125	0.93218		18.25	12.0458	9.125	3.8217	18.25	34.5695	3.65	1.36696	9.125	4.10953	9.125	3.67322
	18.35	0.96255	9.175	1.11281	18.35	0.9799	3.67	0	9.175	1.07355	9.175	0.85911		18.35	12.2405	9.175	3.8933	18.35	35.1372	3.67	1.36706	9.175	4.18746	9.175	3.73363
	18.45	1.00533	9.225	1.1513	18.45	0.98676	3.69	0.0396	9.225	1.04796	9.225	0.95566		18.45	12.4329	9.225	3.96717	18.45	35.7141	3.69	1.36715	9.225	4.26525	9.225	3.79553
	18.55	1.00002	9.275	1.05147	18.55	0.97818	3.71	0.15671	9.275	1.05622	9.275	0.86532		18.55	12.6312	9.275	4.0398	18.55	36.2968	3.71	1.36761	9.275	4.34324	9.275	3.85829
	18.65	0.99631	9.325	1.12777	18.65	1.01158	3.73	0.03876	9.325	1.02722	9.325	0.91394		18.65	12.8306	9.325	4.11247	18.65	36.8933	3.73	1.36806	9.325	4.4213	9.325	3.9203
	18.75	0.96919	9.375	1.11679	18.75	1.01043	3.75	0.11504	9.375	1.00514	9.375	0.91025		18.75	13.0291	9.375	4.1881	18.75	37.5059	3.75	1.36843	9.375	4.49827	9.375	3.98455
	18.85	0.98251	9.425	1.05254	18.85	0.98761	3.77	0.1897	9.425	1.03784	9.425	0.92149		18.85	13.2284	9.425	4.26198	18.85	38.1177	3.77	1.36917	9.425	4.57648	9.425	4.04976
	18.95	1.01129	9.475	1.12426	18.95	1.01224	3.79	0.03754	9.475	1.06591	9.475	1.02982		18.95	13.4341	9.475	4.33693	18.95	38.7367	3.79	1.36972	9.475	4.65787	9.475	4.11999
	19.05	1.01187	9.525	1.1273	19.05	0.99169	3.81	0.03715	9.525	1.01462	9.525	0.88473		19.05	13.645	9.525	4.41525	19.05	39.3635	3.81	1.3699	9.525	4.7392	9.525	4.18958
	19.15	1.01791	9.575	1.08723	19.15	1.00613	3.83	0.07352	9.575	1.03001	9.575	0.9333		19.15	13.8589	9.575	4.4931	19.15	39.995	3.83	1.37018	9.575	4.81999	9.575	4.25639
	19.25	0.99132	9.625	1.11076	19.25	1.01362	3.85	0.14552	9.625	0.96569	9.625	1.01227		19.25	14.0728	9.625	4.57118	19.25	40.6401	3.85	1.37072	9.625	4.89966	9.625	4.32864
	19.35	0.98038	9.675	1.12323	19.35	0.98358	3.87	0.10801	9.675	1.02229	9.675	0.95939		19.35	14.2849	9.675	4.65137	19.35	41.2846	3.87	1.37137	9.675	4.97987	9.675	4.4026
	19.45	0.97961	9.725	1.11455	19.45	1.00859	3.89	0.03563	9.725	1.01847	9.725	1.03078		19.45	14.4979	9.725	4.73253	19.45	41.9343	3.89	1.37174	9.725	5.06305	9.725	4.47806
	19.55	1.01875	9.775	1.1163	19.55	0.98854	3.91	0.14108	9.775	1.03885	9.775	0.98699		19.55	14.7174	9.775	4.81428	19.55	42.5922	3.91	1.37219	9.775	5.14778	9.775	4.55533
	19.65	0.99826	9.825	1.09847	19.65	0.98333	3.93	0.06983	9.825	1.03555	9.825	0.93306		19.65	14.9412	9.825	4.89627	19.65	43.2485	3.93	1.37274	9.825	5.23409	9.825	4.62962
	19.75	0.98229	9.875	1.14524	19.75	1.02147	3.95	0.10368	9.875	1.07893	9.875	0.97253		19.75	15.1631	9.875	4.98019	19.75	43.9227	3.95	1.3732	9.875	5.32298	9.875	4.70411
	19.85	0.97721	9.925	1.12554	19.85	0.98076	3.97	0.03421	9.925	1.09864	9.925	1.00041		19.85	15.385	9.925	5.06597	19.85	44.6028	3.97	1.37357	9.925	5.41544	9.925	4.78203
	19.95	1.017	9.975	1.16739	19.95	0.99583	3.99	0.10161	9.975	1.06163	9.975	1.04365		19.95	15.6131	9.975	5.15348	19.95	45.281	3.99	1.37394	9.975	5.50808	9.975	4.86357
			10.025	1.13885			4.01	0.16767	10.025	1.065	10.025	0.83558		--	--	10.025	5.24237	--	--	4.01	1.37467	10.025	5.60021	10.025	4.93923
			10.075	1.17786			4.03	0.16601	10.075	1.03169	10.075	1.07001		--	--	10.075	5.33257	--	--	4.03	1.37559	10.075	5.69195	10.075	5.01683
			10.125	1.12957			4.05	0.09862	10.125	1.04065	10.125	0.98453		--	--	10.125	5.4233	--	--	4.05	1.37632	10.125	5.78353	10.125	5.10125
			10.175	1.08302			4.07	0.06511	10.175	1.02301	10.175	1.04397		--	--	10.175	5.51115	--	--	4.07	1.37678	10.175	5.87563	10.175	5.18546
			10.225	1.12728			4.09	0.06447	10.225	1.02642	10.225	1.07432		--	--	10.225	5.5998	--	--	4.09	1.37715	10.225	5.968	10.225	5.27425
			10.275	1.1333			4.11	0.09577	10.275	1.03038	10.275	1.02375		--	--	10.275	5.69135	--	--	4.11	1.37761	10.275	6.06162	10.275	5.36305
			10.325	1.05683			4.13	0.09484	10.325	1.02371	10.325	0.89955		--	--	10.325	5.7809	--	--	4.13	1.37816	10.325	6.15602	10.325	5.44523
			10.375	1.08078			4.15	0.09393	10.375	1.03337	10.375	0.97211		--	--	10.375	5.86917	--	--	4.15	1.37871	10.375	6.25148	10.375	5.52603
			10.425	1.05807			4.17	0.15505	10.425	0.99514	10.425	1.00425		--	--	10.425	5.95834	--	--	4.17	1.37944	10.425	6.34653	10.425	5.61216
			10.475	1.11492			4.19	0	10.475	1.06733	10.475	0.97537		--	--	10.475	6.04982	--	--	4.19	1.3799	10.475	6.44411	10.475	5.69925
			10.525	1.04776			4.21	0.06085	10.525	1.02688	10.525	0.99482		--	--	10.525	6.14171	--	--	4.21	1.38008	10.525	6.54413	10.525	5.78677
			10.575	1.04188			4.23	0.12055	10.575	1.01281	10.575	1.0873		--	--	10.575	6.23136	--	--	4.23	1.38064	10.575	6.64248	10.575	5.88015
			10.625	1.03607			4.25	0.05971	10.625	0.99524	10.625	0.98322		--	--	10.625	6.32136	--	--	4.25	1.38118	10.625	6.74021	10.625	5.97386
			10.675	1.06568			4.27	0.08872	10.675	1.07562	10.675	1.09492		--	--	10.675	6.41325	--	--	4.27	1.38164	10.675	6.84199	10.675	6.06885
			10.725	1.05499			4.29	0.2051	10.725	1.03032	10.725	1.0617		--	--	10.725	6.50684	--	--	4.29	1.38256	10.725	6.94643	10.725	6.16832
			10.775	0.99122			4.31	0.14514	10.775	1.03465	10.775	1.07012		--	--	10.775	6.59797	--	--	4.31	1.38366	10.775	7.04981	10.775	6.26758
			10.825	0.98514			4.33	0.08628	10.825	1.0502	10.825	1.058		--	--	10.825	6.68683	--	--	4.33	1.3844	10.825	7.15516	10.825	6.36758
			10.875	1.06471			4.35	0.08549	10.875	1.0382	10.875	1.01918		--	--	10.875	6.77986	--	--	4.35	1.38495	10.875	7.26166	10.875	6.46609
			10.925	1.01822			4.37	0.08471	10.925	1.01229	10.925	1.07645		--	--	10.925	6.87524	--	--	4.37	1.3855	10.925	7.3672	10.925	6.56642
			10.975	0.96881			4.39	0.1399	10.975	1.01297	10.975	1.04687		--	--	10.975	6.96707	--	--	4.39	1.38623	10.975	7.4724	10.975	6.66898
			11.025	1.02414			4.41	0.13863	11.025	1.00611	11.025	1.0483		--	--	11.025	7.06003	--	--	4.41	1.38715	11.025	7.57823	11.025	6.77112
			11.075	0.91927			4.43	0.13738	11.075	1.03243	11.075	1.03021		--	--	11.075	7.15148	--	--	4.43	1.38807	11.075	7.68607	11.075	6.87337
			11.125	0.99062			4.45	0.05446	11.125	0.98867	11.125	1.01669		--	--	11.125	7.2422	--	--	4.45	1.38871	11.125	7.79394	11.125	6.97497
			11.175	0.9495			4.47	0.18891	11.175	0.98713	11.175	1.02459		--	--	11.175	7.33517	--	--	4.47	1.38954	11.175	7.90035	11.175	7.07722
			11.225	1.01285			4.49	0.08024	11.225	1.02613	11.225	1.0302		--	--	11.225	7.43007	--	--	4.49	1.39045	11.225	8.00977	11.225	7.18107
			11.275	1.01939			4.51	0.13255	11.275	1.02972	11.275	1.01066		--	--	11.275	7.52921	--	--	4.51	1.39118	11.275	8.12249	11.275	7.28513
			11.325	0.98317			4.53	0.13139	11.325	1.02392	11.325	1.09883		--	--	11.325	7.62777	--	--	4.53	1.3921	11.325	8.23609	11.325	7.39367
			11.375	0.97247			4.55	0.07814	11.375	1.00087	11.375	1.10557		--	--	11.375	7.72487	--	--	4.55	1.39284	11.375	8.34908	11.375	7.50808
			11.425	0.97015			4.57	0.05164	11.425	1.02538	11.425	1.10201		--	--	11.425	7.82219	--	--	4.57	1.3933	11.425	8.46317	11.425	7.62367
			11.475	0.99368			4.59	0.07678	11.475	1.02337	11.475	1.05219		--	--	11.475	7.92143	--	--	4.59	1.39376	11.475	8.57953	11.475	7.73744
			11.525	0.95811			4.61	0.20298	11.525	1.01557	11.525	1.0331		--	--	11.525	8.02092	--	--	4.61	1.39476	11.525	8.69634	11.525	7.84855
			11.575	0.97659			4.63	0.05031	11.575	1.07421	11.575	1.14085		--	--	11.575	8.12041	--	--	4.63	1.39568	11.575	8.81713	11.575	7.96541
			11.625	1.00863			4.65	0.07482	11.625	1.01008	11.625	1.05657		--	--	11.625	8.22339	--	--	4.65	1.39614	11.625	8.93861	11.625	8.08452
			11.675	1.00986			4.67	0.24725	11.675	1.01634	11.675	1.11945		--	--	11.675	8.32899	--	--	4.67	1.39733	11.675	9.05776	11.675	8.20352
			11.725	1.00844			4.69	0.12257	11.725	0.99802	11.725	1.09451		--	--	11.725	8.43549	--	--	4.69	1.39871	11.725	9.17721	11.725	8.32562
			11.775	1.01152			4.71	0.19446	11.775	1.01481	11.775	1.03174		--	--	11.775	8.54298	--	--	4.71	1.3999	11.775	9.2976	11.775	8.44388
			11.825	0.99978			4.73	0.09641	11.825	1.03728	11.825	1.13291		--	--	11.825	8.65093	--	--	4.73	1.401	11.825	9.4214	11.825	8.56533
			11.875	0.96597			4.75	0.1673	11.875	1.04147	11.875	1.06891		--	--	11.875	8.75733	--	--	4.75	1.40201	11.875	9.54785	11.875	8.68988
			11.925	0.94466			4.77	0.23699	11.925	1.01996	11.925	1.07114		--	--	11.925	8.86161	--	--	4.77	1.40357	11.925	9.67431	11.925	8.81198
			11.975	0.98738			4.79	0.25852	11.975	1.05393	11.975	1.04929		--	--	11.975	8.96797	--	--	4.79	1.4055	11.975	9.80262	11.975	8.93398
			12.025	0.99653			4.81	0.23307	12.025	1.06164	12.025	1.12668		--	--	12.025	9.07809	--	--	4.81	1.40742	12.025	9.9346	12.025	9.06023
			12.075	1.02269			4.83	0.1618	12.075	1.03558	12.075	1.11737		--	--	12.075	9.19111	--	--	4.83	1.40898	12.075	10.0665	12.075	9.19151
			12.125	0.99295			4.85	0.25216	12.125	1.04515	12.125	1.08835		--	--	12.125	9.30486	--	--	4.85	1.41064	12.125	10.1985	12.125	9.32161
			12.175	1.01985			4.87	0.09094	12.175	1.07484	12.175	1.06335		--	--	12.175	9.4194	--	--	4.87	1.41201	12.175	10.3341	12.175	9.44958
			12.225	1.0307			4.89	0.11275	12.225	1.05389	12.225	1.09366		--	--	12.225	9.53705	--	--	4.89	1.41284	12.225	10.4713	12.225	9.57893
			12.275	1.00925			4.91	0.24604	12.275	1.04114	12.275	1.0918		--	--	12.275	9.65504	--	--	4.91	1.41431	12.275	10.6075	12.275	9.71106
			12.325	0.9657			4.93	0.13312	12.325	1.00644	12.325	1.04111		--	--	12.325	9.7702	--	--	4.93	1.41587	12.325	10.7417	12.325	9.84106
			12.375	0.99476			4.95	0.22007	12.375	1.03581	12.375	1.15553		--	--	12.375	9.88547	--	--	4.95	1.41734	12.375	10.8767	12.375	9.97607
			12.425	1.00475			4.97	0.17464	12.425	1.0293	12.425	1.12223		--	--	12.425	10.004	--	--	4.97	1.41898	12.425	11.0142	12.425	10.1172
			12.475	0.9875			4.99	0.15159	12.475	1.05975	12.475	1.0741		--	--	12.475	10.123	--	--	4.99	1.42036	12.475	11.1545	12.475	10.2543
			12.525	1.0196			5.01	0.21483	12.525	1.05086	12.525	1.03177		--	--	12.525	10.2439	--	--	5.01	1.42192	12.525	11.2974	12.525	10.3869
			12.575	1.01547			5.03	0.21313	12.575	1.06288	12.575	1.06714		--	--	12.575	10.3674	--	--	5.03	1.42376	12.575	11.4416	12.575	10.5201
			12.625	1.01025			5.05	0.10572	12.625	1.02418	12.625	1.11853		--	--	12.625	10.4914	--	--	5.05	1.42513	12.625	11.5851	12.625	10.6599
			12.675	1.06195			5.07	0.08391	12.675	1.06491	12.675	1.08829		--	--	12.675	10.6192	--	--	5.07	1.42596	12.675	11.73	12.675	10.8021
			12.725	1.00605			5.09	0.16651	12.725	1.06737	12.725	1.12556		--	--	12.725	10.7478	--	--	5.09	1.42706	12.725	11.8789	12.725	10.946
			12.775	0.9927			5.11	0.1652	12.775	1.08777	12.775	1.02749		--	--	12.775	10.873	--	--	5.11	1.42853	12.775	12.0307	12.775	11.087
			12.825	1.02146			5.13	0.2049	12.825	1.02398	12.825	1.06942		--	--	12.825	11.0002	--	--	5.13	1.43018	12.825	12.1806	12.825	11.2254
			12.875	1.00706			5.15	0.16265	12.875	1.00633	12.875	1.10748		--	--	12.875	11.1294	--	--	5.15	1.43183	12.875	12.3258	12.875	11.3703
			12.925	0.97462			5.17	0.14122	12.925	1.06476	12.925	1.11161		--	--	12.925	11.2565	--	--	5.17	1.43321	12.925	12.4752	12.925	11.519
			12.975	0.97989			5.19	0.20019	12.975	1.05907	12.975	1.059		--	--	12.975	11.3828	--	--	5.19	1.43477	12.975	12.6295	12.975	11.6657
			13.025	1.02412			5.21	0.15892	13.025	1.0002	13.025	1.1071		--	--	13.025	11.5134	--	--	5.21	1.43642	13.025	12.7802	13.025	11.8132
			13.075	0.96496			5.23	0.19714	13.075	1.04293	13.075	1.14359		--	--	13.075	11.6439	--	--	5.23	1.43807	13.075	12.9309	13.075	11.9676
			13.125	1.00389			5.25	0.27389	13.125	1.0289	13.125	1.07953		--	--	13.125	11.7742	--	--	5.25	1.44027	13.125	13.085	13.125	12.1213
			13.175	1.00609			5.27	0.17474	13.175	0.98764	13.175	1.05456		--	--	13.175	11.9081	--	--	5.27	1.44238	13.175	13.236	13.175	12.27
			13.225	1.03639			5.29	0.26977	13.225	1.05703	13.225	1.05872		--	--	13.225	12.0453	--	--	5.29	1.44449	13.225	13.3904	13.225	12.4183
			13.275	1.03317			5.31	0.24862	13.275	0.99307	13.275	1.1124		--	--	13.275	12.1854	--	--	5.31	1.44697	13.275	13.5463	13.275	12.5719
			13.325	1.03754			5.33	0.34166	13.325	0.99864	13.325	1.09511		--	--	13.325	12.3266	--	--	5.33	1.44981	13.325	13.6989	13.325	12.7292
			13.375	0.98824			5.35	0.24491	13.375	1.02915	13.375	1.00401		--	--	13.375	12.4657	--	--	5.35	1.45266	13.375	13.8555	13.375	12.8799
			13.425	1.00276			5.37	0.35529	13.425	0.99314	13.425	1.04358		--	--	13.425	12.6035	--	--	5.37	1.45559	13.425	14.0128	13.425	13.0281
			13.475	1.01654			5.39	0.29697	13.475	1.03205	13.475	1.03877		--	--	13.475	12.7444	--	--	5.39	1.4588	13.475	14.1715	13.475	13.1799
			13.525	0.99288			5.41	0.31321	13.525	1.00683	13.525	1.07744		--	--	13.525	12.8855	--	--	5.41	1.46183	13.525	14.3325	13.525	13.3352
			13.575	1.01474			5.43	0.25604	13.575	0.97929	13.575	1.03071		--	--	13.575	13.0276	--	--	5.43	1.46468	13.575	14.4904	13.575	13.4912
			13.625	0.98704			5.45	0.32678	13.625	1.01624	13.625	1.12447		--	--	13.625	13.1703	--	--	5.45	1.46761	13.625	14.6504	13.625	13.6518
			13.675	0.98846			5.47	0.30637	13.675	1.01256	13.675	1.0681		--	--	13.675	13.3122	--	--	5.47	1.47082	13.675	14.8141	13.675	13.8164
			13.725	0.97556			5.49	0.33993	13.725	1.02415	13.725	1.0069		--	--	13.725	13.4543	--	--	5.49	1.47413	13.725	14.9797	13.725	13.9733
			13.775	0.96425			5.51	0.35522	13.775	1.00308	13.775	1.00937		--	--	13.775	13.5956	--	--	5.51	1.4777	13.775	15.1458	13.775	14.1268
			13.825	1.01211			5.53	0.35266	13.825	0.96654	13.825	1.01594		--	--	13.825	13.7407	--	--	5.53	1.48138	13.825	15.3082	13.825	14.2822
			13.875	1.00436			5.55	0.31511	13.875	0.97995	13.875	1.04716		--	--	13.875	13.8898	--	--	5.55	1.48486	13.875	15.47	13.875	14.4417
			13.925	0.98654			5.57	0.22595	13.925	1	13.925	0.97818		--	--	13.925	14.0381	--	--	5.57	1.48771	13.925	15.6357	13.925	14.5993
			13.975	0.99141			5.59	0.20708	13.975	1.01508	13.975	1.07428		--	--	13.975	14.1865	--	--	5.59	1.49	13.975	15.8056	13.975	14.7603
			14.025	0.97889			5.61	0.3084	14.025	0.96123	14.025	0.94947		--	--	14.025	14.3353	--	--	5.61	1.49275	14.025	15.9734	14.025	14.92
			14.075	1.02123			5.63	0.23817	14.075	1	14.075	1.0243		--	--	14.075	14.4875	--	--	5.63	1.49569	14.075	16.1411	14.075	15.077
			14.125	1.02209			5.65	0.25338	14.125	0.99644	14.125	1.04096		--	--	14.125	14.6441	--	--	5.65	1.49835	14.125	16.3131	14.125	15.2425
			14.175	0.98057			5.67	0.33546	14.175	0.99221	14.175	0.96244		--	--	14.175	14.7987	--	--	5.67	1.50156	14.175	16.4856	14.175	15.4041
			14.225	0.99671			5.69	0.21652	14.225	0.96484	14.225	0.97794		--	--	14.225	14.9523	--	--	5.69	1.50459	14.225	16.6565	14.225	15.5617
			14.275	1.01039			5.71	0.2977	14.275	0.99244	14.275	0.9724		--	--	14.275	15.1094	--	--	5.71	1.50743	14.275	16.8287	14.275	15.7213
			14.325	0.9955			5.73	0.26278	14.325	0.99644	14.325	0.99015		--	--	14.325	15.2675	--	--	5.73	1.51055	14.325	17.0049	14.325	15.8829
			14.375	1.00982			5.75	0.27726	14.375	0.98173	14.375	1.00764		--	--	14.375	15.4267	--	--	5.75	1.51358	14.375	17.1814	14.375	16.0487
			14.425	0.99336			5.77	0.35632	14.425	0.94533	14.425	0.95356		--	--	14.425	15.5868	--	--	5.77	1.51716	14.425	17.3545	14.425	16.2125
			14.475	1.02113			5.79	0.22519	14.475	0.99661	14.475	0.96468		--	--	14.475	15.749	--	--	5.79	1.52046	14.475	17.5301	14.475	16.3739
			14.525	0.99459			5.81	0.39936	14.525	1.03389	14.525	0.96684		--	--	14.525	15.9123	--	--	5.81	1.52404	14.525	17.7151	14.525	16.5375
			14.575	0.96079			5.83	0.30143	14.575	0.96354	14.575	0.98641		--	--	14.575	16.0719	--	--	5.83	1.52808	14.575	17.8983	14.575	16.7041
			14.625	1.01537			5.85	0.22059	14.625	0.97529	14.625	0.96853		--	--	14.625	16.2343	--	--	5.85	1.5311	14.625	18.0773	14.625	16.872
			14.675	1.00597			5.87	0.35994	14.675	0.96345	14.675	0.89428		--	--	14.675	16.4015	--	--	5.87	1.5345	14.675	18.2576	14.675	17.0331
			14.725	0.97767			5.89	0.38858	14.725	0.9792	14.725	0.97496		--	--	14.725	16.5667	--	--	5.89	1.5389	14.725	18.4394	14.725	17.1958
			14.775	1.02029			5.91	0.18526	14.775	0.99888	14.775	1.00357		--	--	14.775	16.7343	--	--	5.91	1.5423	14.775	18.6259	14.775	17.3693
			14.825	1.02116			5.93	0.27602	14.825	0.99597	14.825	1.02935		--	--	14.825	16.9066	--	--	5.93	1.54505	14.825	18.8152	14.825	17.5487
			14.875	0.98719			5.95	0.30463	14.875	0.96746	14.875	0.97575		--	--	14.875	17.0773	--	--	5.95	1.54854	14.875	19.0027	14.875	17.7268
			14.925	0.99587			5.97	0.46902	14.925	0.95376	14.925	0.99182		--	--	14.925	17.2471	--	--	5.97	1.55322	14.925	19.1875	14.925	17.9028
			14.975	1.00121			5.99	0.22543	14.975	0.97237	14.975	0.98994		--	--	14.975	17.4191	--	--	5.99	1.55744	14.975	19.374	14.975	18.0812
			15.025	0.99574			6.01	0.37322	15.025	0.98173	15.025	0.88596		--	--	15.025	17.5923	--	--	6.01	1.5611	15.025	19.5645	15.025	18.2513
			15.075	1.03486			6.03	0.40041	15.075	0.97615	15.075	1.04912		--	--	15.075	17.7696	--	--	6.03	1.56588	15.075	19.7566	15.075	18.4279
			15.125	0.97088			6.05	0.3683	15.125	0.9844	15.125	1.02019		--	--	15.125	17.9459	--	--	6.05	1.57065	15.125	19.9503	15.125	18.618
			15.175	1.0201			6.07	0.2927	15.175	0.98126	15.175	0.98127		--	--	15.175	18.122	--	--	6.07	1.57478	15.175	20.1457	15.175	18.803
			15.225	1.0138			6.09	0.4071	15.225	0.99959	15.225	1.09026		--	--	15.225	18.3031	--	--	6.09	1.57918	15.225	20.344	15.225	18.9959
			15.275	0.98722			6.11	0.30333	15.275	0.98946	15.275	1.05021		--	--	15.275	18.4825	--	--	6.11	1.58368	15.275	20.5444	15.275	19.1964
			15.325	0.99032			6.13	0.4018	15.325	0.98719	15.325	1.03773		--	--	15.325	18.661	--	--	6.13	1.58817	15.325	20.7448	15.325	19.3934
			15.375	0.9532			6.15	0.42771	15.375	0.97929	15.375	1.00185		--	--	15.375	18.8375	--	--	6.15	1.59349	15.375	20.9456	15.375	19.587
			15.425	1.03737			6.17	0.45327	15.425	0.97884	15.425	1.01875		--	--	15.425	19.0195	--	--	6.17	1.59918	15.425	21.1467	15.425	19.78
			15.475	0.96672			6.19	0.37998	15.475	0.97574	15.475	1.00443		--	--	15.475	19.2038	--	--	6.19	1.6046	15.475	21.3488	15.475	19.9746
			15.525	0.98392			6.21	0.47541	15.525	1.01594	15.525	0.99028		--	--	15.525	19.3845	--	--	6.21	1.61019	15.525	21.5561	15.525	20.1677
			15.575	1.00308			6.23	0.4029	15.575	0.96469	15.575	1.00359		--	--	15.575	19.5697	--	--	6.23	1.61597	15.575	21.7636	15.575	20.3619
			15.625	0.99154			6.25	0.30369	15.625	0.98032	15.625	0.99284		--	--	15.625	19.7568	--	--	6.25	1.62065	15.625	21.9687	15.625	20.5577
			15.675	1.02605			6.27	0.64467	15.675	0.9547	15.675	0.96279		--	--	15.675	19.9473	--	--	6.27	1.62698	15.675	22.174	15.675	20.7506
			15.725	1.01518			6.29	0.49065	15.725	0.97723	15.725	0.99739		--	--	15.725	20.1412	--	--	6.29	1.6346	15.725	22.3803	15.725	20.9453
			15.775	1.0156			6.31	0.60944	15.775	0.98962	15.775	1.01556		--	--	15.775	20.3354	--	--	6.31	1.64203	15.775	22.5917	15.775	21.1465
			15.825	0.96985			6.33	0.51139	15.825	0.99539	15.825	1.00492		--	--	15.825	20.5264	--	--	6.33	1.64964	15.825	22.8063	15.825	21.3497
			15.875	1.00817			6.35	0.40119	15.875	0.98552	15.875	0.97548		--	--	15.875	20.718	--	--	6.35	1.65588	15.875	23.0219	15.875	21.5501
			15.925	0.97607			6.37	0.47841	15.925	0.97437	15.925	1.02681		--	--	15.925	20.9113	--	--	6.37	1.66194	15.925	23.2366	15.925	21.7541
			15.975	1.01735			6.39	0.38298	15.975	0.97734	15.975	0.90517		--	--	15.975	21.1068	--	--	6.39	1.6679	15.975	23.4517	15.975	21.9521
			16.025	1.00404			6.41	0.62994	16.025	0.99632	16.025	0.9996		--	--	16.025	21.3063	--	--	6.41	1.67497	16.025	23.6705	16.025	22.1486
			16.075	0.99537			6.43	0.59994	16.075	0.94896	16.075	0.99544		--	--	16.075	21.5048	--	--	6.43	1.68359	16.075	23.8876	16.075	22.3556
			16.125	1.01573			6.45	0.674	16.125	1.0007	16.125	1.02391		--	--	16.125	21.7058	--	--	6.45	1.69258	16.125	24.1066	16.125	22.5665
			16.175	0.97968			6.47	0.52814	16.175	0.96669	16.175	1.04696		--	--	16.175	21.9064	--	--	6.47	1.70112	16.175	24.3288	16.175	22.7841
			16.225	1.01039			6.49	0.74253	16.225	0.9884	16.225	1.05158		--	--	16.225	22.1077	--	--	6.49	1.7102	16.225	24.5511	16.225	23.006
			16.275	0.98492			6.51	0.4835	16.275	0.98313	16.275	1.06113		--	--	16.275	22.3108	--	--	6.51	1.71901	16.275	24.7767	16.275	23.2308
			16.325	0.98696			6.53	0.48054	16.325	0.98263	16.325	0.96916		--	--	16.325	22.5127	--	--	6.53	1.72598	16.325	25.0029	16.325	23.4481
			16.375	0.97527			6.55	0.59073	16.375	0.99622	16.375	0.94744		--	--	16.375	22.7149	--	--	6.55	1.73378	16.375	25.2321	16.375	23.6545
			16.425	0.95208			6.57	0.61212	16.425	0.97771	16.425	0.99962		--	--	16.425	22.9147	--	--	6.57	1.74259	16.425	25.4621	16.425	23.8655
			16.475	0.98029			6.59	0.6705	16.475	1.0066	16.475	0.99161		--	--	16.475	23.1163	--	--	6.59	1.75204	16.475	25.6947	16.475	24.0826
			16.525	0.96846			6.61	0.62942	16.525	0.99924	16.525	1.07874		--	--	16.525	23.3208	--	--	6.61	1.76167	16.525	25.9313	16.525	24.3097
			16.575	0.99881			6.63	0.62563	16.575	1.01488	16.575	0.944		--	--	16.575	23.5285	--	--	6.63	1.77103	16.575	26.1703	16.575	24.5329
			16.625	0.98148			6.65	0.69503	16.625	0.97839	16.625	0.97571		--	--	16.625	23.7388	--	--	6.65	1.78094	16.625	26.4082	16.625	24.746
			16.675	1.02552			6.67	0.72723	16.675	0.98361	16.675	0.97082		--	--	16.675	23.9533	--	--	6.67	1.79167	16.675	26.6439	16.675	24.9634
			16.725	0.98066			6.69	0.72289	16.725	0.9442	16.725	1.06257		--	--	16.725	24.169	--	--	6.69	1.80268	16.725	26.8768	16.725	25.1919
			16.775	0.98278			6.71	0.79045	16.775	0.97913	16.775	0.97905		--	--	16.775	24.3813	--	--	6.71	1.81424	16.775	27.1105	16.775	25.4227
			16.825	0.99182			6.73	0.57146	16.825	0.98667	16.825	0.99196		--	--	16.825	24.5961	--	--	6.73	1.8247	16.825	27.3509	16.825	25.6468
			16.875	1.01991			6.75	0.60358	16.875	0.9855	16.875	0.93864		--	--	16.875	24.8163	--	--	6.75	1.83378	16.875	27.5935	16.875	25.8676
			16.925	1.00514			6.77	0.70591	16.925	1.0073	16.925	1.01726		--	--	16.925	25.0392	--	--	6.77	1.84397	16.925	27.8401	16.925	26.0927
			16.975	0.95945			6.79	0.76024	16.975	1.00211	16.975	1.03426		--	--	16.975	25.2568	--	--	6.79	1.85544	16.975	28.0902	16.975	26.3302
			17.025	0.98688			6.81	0.80229	17.025	0.98319	17.025	1.04556		--	--	17.025	25.4736	--	--	6.81	1.86773	17.025	28.3387	17.025	26.5724
			17.075	0.97711			6.83	0.7398	17.075	1.00937	17.075	0.99765		--	--	17.075	25.6937	--	--	6.83	1.87994	17.075	28.5896	17.075	26.8116
			17.125	0.96684			6.85	0.73548	17.125	0.99513	17.125	0.97918		--	--	17.125	25.9128	--	--	6.85	1.89168	17.125	28.8436	17.125	27.0445
			17.175	0.99583			6.87	0.95971	17.175	1.01118	17.175	1.02558		--	--	17.175	26.1353	--	--	6.87	1.90526	17.175	29.0992	17.175	27.2821
			17.225	0.98734			6.89	0.67017	17.225	1.01405	17.225	1.02142		--	--	17.225	26.3615	--	--	6.89	1.91838	17.225	29.3588	17.225	27.5261
			17.275	0.97923			6.91	0.71147	17.275	0.96408	17.275	1.01285		--	--	17.275	26.587	--	--	6.91	1.92957	17.275	29.6137	17.275	27.77
			17.325	0.9706			6.93	0.93194	17.325	0.98442	17.325	1.00878		--	--	17.325	26.812	--	--	6.93	1.94297	17.325	29.8664	17.325	28.0137
			17.375	0.98401			6.95	0.79262	17.375	0.98734	17.375	1.0723		--	--	17.375	27.0388	--	--	6.95	1.9571	17.375	30.1235	17.375	28.2661
			17.425	0.97719			6.97	0.75478	17.425	0.97983	17.425	1.02515		--	--	17.425	27.2676	--	--	6.97	1.96985	17.425	30.3815	17.425	28.522
			17.475	0.96017			6.99	0.89393	17.475	1.01023	17.475	1.04098		--	--	17.475	27.495	--	--	6.99	1.98352	17.475	30.6441	17.475	28.7754
			17.525	0.97919			7.01	0.86689	17.525	1.00971	17.525	1.02298		--	--	17.525	27.724	--	--	7.01	1.9982	17.525	30.9121	17.525	29.0301
			17.575	0.97682			7.03	0.77468	17.575	1.01644	17.575	1.00173		--	--	17.575	27.9562	--	--	7.03	2.01196	17.575	31.1824	17.575	29.2813
			17.625	0.99291			7.05	0.97642	17.625	0.99513	17.625	1.00458		--	--	17.625	28.1914	--	--	7.05	2.02673	17.625	31.4523	17.625	29.5317
			17.675	0.99188			7.07	0.83067	17.675	0.9987	17.675	1.00314		--	--	17.675	28.4297	--	--	7.07	2.04206	17.675	31.7214	17.675	29.7837
			17.725	0.98829			7.09	0.55781	17.725	1.00867	17.725	1.02026		--	--	17.725	28.6688	--	--	7.09	2.05389	17.725	31.9939	17.725	30.0391
			17.775	0.98217			7.11	0.80001	17.775	1.02205	17.775	0.98602		--	--	17.775	28.9081	--	--	7.11	2.06554	17.775	32.271	17.775	30.2938
			17.825	1.00345			7.13	0.89099	17.825	1.00046	17.825	1.01384		--	--	17.825	29.1507	--	--	7.13	2.08013	17.825	32.5486	17.825	30.5491
			17.875	0.98971			7.15	0.74889	17.875	0.9883	17.875	0.94517		--	--	17.875	29.3955	--	--	7.15	2.09435	17.875	32.8231	17.875	30.8005
			17.925	0.95744			7.17	0.88108	17.925	1.01482	17.925	1.04296		--	--	17.925	29.6359	--	--	7.17	2.10857	17.925	33.1012	17.925	31.0572
			17.975	1.00673			7.19	0.84489	17.975	1.00464	17.975	0.99207		--	--	17.975	29.8799	--	--	7.19	2.12371	17.975	33.3831	17.975	31.3213
			18.025	0.97689			7.21	0.85059	18.025	1.00144	18.025	1.0037		--	--	18.025	30.1276	--	--	7.21	2.13867	18.025	33.6647	18.025	31.5819
			18.075	0.99096			7.23	0.92841	18.075	1.01305	18.075	1.00545		--	--	18.075	30.3747	--	--	7.23	2.15445	18.075	33.949	18.075	31.8456
			18.125	0.97296			7.25	0.93356	18.125	1.00598	18.125	0.96605		--	--	18.125	30.6227	--	--	7.25	2.17106	18.125	34.2355	18.125	32.1058
			18.175	0.97656			7.27	0.84681	18.175	0.99706	18.175	1.04254		--	--	18.175	30.8703	--	--	7.27	2.18702	18.175	34.5214	18.175	32.3724
			18.225	0.97768			7.29	0.62909	18.225	0.99644	18.225	0.97621		--	--	18.225	31.1198	--	--	7.29	2.20032	18.225	34.8075	18.225	32.6418
			18.275	1.01122			7.31	1.00911	18.275	1.00818	18.275	1.02481		--	--	18.275	31.3752	--	--	7.31	2.21519	18.275	35.0967	18.275	32.9103
			18.325	0.98731			7.33	1.0839	18.325	1.0129	18.325	1.01686		--	--	18.325	31.6331	--	--	7.33	2.23427	18.325	35.3899	18.325	33.1858
			18.375	0.9769			7.35	0.94825	18.375	0.98998	18.375	0.97367		--	--	18.375	31.8881	--	--	7.35	2.2529	18.375	35.6821	18.375	33.4558
			18.425	0.99957			7.37	0.75449	18.425	1.01534	18.425	0.98634		--	--	18.425	32.146	--	--	7.37	2.26858	18.425	35.9762	18.425	33.7232
			18.475	1.0002			7.39	1.00713	18.475	0.98791	18.475	1.00662		--	--	18.475	32.4084	--	--	7.39	2.28492	18.475	36.2716	18.475	33.9965
			18.525	1.0196			7.41	1.04098	18.525	1.00645	18.525	1.02513		--	--	18.525	32.6749	--	--	7.41	2.304	18.525	36.5673	18.525	34.2766
			18.575	1.00997			7.43	0.8498	18.575	1.00733	18.575	1.02499		--	--	18.575	32.9441	--	--	7.43	2.32171	18.575	36.8675	18.575	34.5609
			18.625	1.00739			7.45	0.83553	18.625	0.98921	18.625	0.96986		--	--	18.625	33.2131	--	--	7.45	2.33758	18.625	37.1667	18.625	34.8389
			18.675	0.98531			7.47	0.94702	18.675	1.01584	18.675	1.03987		--	--	18.675	33.4802	--	--	7.47	2.35446	18.675	37.4689	18.675	35.1206
			18.725	0.95528			7.49	1.08615	18.725	1.00663	18.725	1.03432		--	--	18.725	33.7418	--	--	7.49	2.37382	18.725	37.7752	18.725	35.4128
			18.775	1.02413			7.51	0.93696	18.775	1.01577	18.775	1.02732		--	--	18.775	34.0101	--	--	7.51	2.39318	18.775	38.0832	18.775	35.7048
			18.825	0.9722			7.53	0.80836	18.825	0.97858	18.825	1.04355		--	--	18.825	34.282	--	--	7.53	2.40997	18.825	38.3886	18.825	35.9997
			18.875	0.99043			7.55	1.0122	18.875	0.99678	18.875	1.03282		--	--	18.875	34.5508	--	--	7.55	2.42759	18.875	38.6927	18.875	36.2969
			18.925	1.02222			7.57	0.89394	18.925	1.02592	18.925	0.97707		--	--	18.925	34.828	--	--	7.57	2.44612	18.925	39.0057	18.925	36.5862
			18.975	0.99122			7.59	1.01092	18.975	0.98436	18.975	1.03962		--	--	18.975	35.1067	--	--	7.59	2.46474	18.975	39.3184	18.975	36.8779
			19.025	1.01076			7.61	0.9125	19.025	1.00337	19.025	1.01587		--	--	19.025	35.3852	--	--	7.61	2.48364	19.025	39.6293	19.025	37.1769
			19.075	0.99857			7.63	0.99108	19.075	1.01889	19.075	1.01492		--	--	19.075	35.6663	--	--	7.63	2.50246	19.075	39.9472	19.075	37.4738
			19.125	0.99042			7.65	1.06883	19.125	1.02812	19.125	1.0241		--	--	19.125	35.946	--	--	7.65	2.52292	19.125	40.2707	19.125	37.7735
			19.175	0.9933			7.67	0.88911	19.175	0.98621	19.175	1.00076		--	--	19.175	36.2264	--	--	7.67	2.54246	19.175	40.5907	19.175	38.0727
			19.225	1.01285			7.69	0.96656	19.225	1.01271	19.225	0.959		--	--	19.225	36.5115	--	--	7.69	2.56108	19.225	40.91	19.225	38.3637
			19.275	0.99049			7.71	1.03412	19.275	1.02386	19.275	1.00751		--	--	19.275	36.7976	--	--	7.71	2.58127	19.275	41.2369	19.275	38.6573
			19.325	1.02302			7.73	0.92951	19.325	0.99364	19.325	1.01933		--	--	19.325	37.0867	--	--	7.73	2.60118	19.325	41.5624	19.325	38.9615
			19.375	1.0032			7.75	1.01449	19.375	1.01052	19.375	1.00561		--	--	19.375	37.3792	--	--	7.75	2.621	19.375	41.8875	19.375	39.267
			19.425	0.99139			7.77	0.99142	19.425	1.00551	19.425	1.04045		--	--	19.425	37.6685	--	--	7.77	2.64155	19.425	42.2163	19.425	39.5772
			19.475	0.96695			7.79	1.08408	19.475	0.99371	19.475	1.02185		--	--	19.475	37.9541	--	--	7.79	2.66292	19.475	42.5439	19.475	39.8915
			19.525	1.00029			7.81	0.96361	19.525	1.00625	19.525	1.01871		--	--	19.525	38.2424	--	--	7.81	2.68412	19.525	42.8733	19.525	40.2041
			19.575	1.0029			7.83	1.01146	19.575	1.00295	19.575	1.01351		--	--	19.575	38.5376	--	--	7.83	2.70467	19.575	43.206	19.575	40.5171
			19.625	1.00059			7.85	1.12882	19.625	1.02256	19.625	0.99115		--	--	19.625	38.8342	--	--	7.85	2.72706	19.625	43.5431	19.625	40.8273
			19.675	0.99412			7.87	0.95767	19.675	1.00562	19.675	0.98818		--	--	19.675	39.1311	--	--	7.87	2.74898	19.675	43.8824	19.675	41.1352
			19.725	0.9861			7.89	0.83156	19.725	1.00592	19.725	1.04105		--	--	19.725	39.4273	--	--	7.89	2.76788	19.725	44.2206	19.725	41.4526
			19.775	1.01272			7.91	0.8015	19.775	0.9978	19.775	1.00666		--	--	19.775	39.7279	--	--	7.91	2.78523	19.775	44.5592	19.775	41.7743
			19.825	1.00579			7.93	0.85749	19.825	1.02697	19.825	1.01372		--	--	19.825	40.0329	--	--	7.93	2.80293	19.825	44.903	19.825	42.0934
			19.875	0.97625			7.95	1.06647	19.875	0.99399	19.875	1.04819		--	--	19.875	40.3339	--	--	7.95	2.82358	19.875	45.248	19.875	42.4208
			19.925	0.98061			7.97	0.87437	19.925	1.00241	19.925	1.01024		--	--	19.925	40.6326	--	--	7.97	2.8445	19.925	45.5905	19.925	42.7492
			19.975	1.00758			7.99	0.93757	19.975	0.97897	19.975	1.04901		--	--	19.975	40.9377	--	--	7.99	2.86413	19.975	45.9321	19.975	43.0794
							8.01	1.03375												8.01	2.8856
							8.03	1.06206												8.03	2.90854
							8.05	0.80715												8.05	2.92909
							8.07	1.01015												8.07	2.94918
							8.09	0.87334												8.09	2.9701
							8.11	0.98382												8.11	2.99084
							8.13	0.97082												8.13	3.01276
							8.15	1.0716												8.15	3.03579
							8.17	1.00173												8.17	3.05928
							8.19	0.98077												8.19	3.08185
							8.21	0.808												8.21	3.10231
							8.23	0.99514												8.23	3.12305
							8.25	0.99825												8.25	3.14608
							8.27	1.02496												8.27	3.16956
							8.29	0.9651												8.29	3.19278
							8.31	0.92141												8.31	3.21489
							8.33	0.90922												8.33	3.23645
							8.35	0.90487												8.35	3.25792
							8.37	0.96213												8.37	3.28012
							8.39	0.83498												8.39	3.30159
							8.41	0.93775												8.41	3.32288
							8.43	0.97883												8.43	3.346
							8.45	0.92889												8.45	3.36912
							8.47	0.93203												8.47	3.39178
							8.49	0.76306												8.49	3.41252
							8.51	1.18389												8.51	3.43646
							8.53	0.8745												8.53	3.46188
							8.55	0.9663												8.55	3.48472
							8.57	1.04256												8.57	3.50977
							8.59	1.09617												8.59	3.53656
							8.61	0.72739												8.61	3.5595
							8.63	1.06432												8.63	3.58216
							8.65	0.98733												8.65	3.60822
							8.67	0.93974												8.67	3.63281
							8.69	0.96398												8.69	3.65721
							8.71	0.86005												8.71	3.6807
							8.73	0.95517												8.73	3.70419
							8.75	0.8522												8.75	3.72768
							8.77	0.82028												8.77	3.74951
							8.79	0.81655												8.79	3.77098
							8.81	1.09074												8.81	3.79612
							8.83	0.85066												8.83	3.82181
							8.85	1.02583												8.85	3.84676
							8.87	0.94582												8.87	3.8731
							8.89	0.9825												8.89	3.89897
							8.91	0.91697												8.91	3.92457
							8.93	0.92639												8.93	3.94952
							8.95	0.96937												8.95	3.97531
							8.97	0.98516												8.97	4.002
							8.99	0.90739												8.99	4.02797
							9.01	0.96315												9.01	4.05375
							9.03	1.05147												9.03	4.08164
							9.05	0.94807												9.05	4.10944
							9.07	1.03566												9.07	4.13715
							9.09	1.07026												9.09	4.1667
							9.11	0.93562												9.11	4.19496
							9.13	0.90565												9.13	4.22101
							9.15	0.92102												9.15	4.24698
							9.17	1.07732												9.17	4.27551
							9.19	0.74063												9.19	4.30157
							9.21	1.13155												9.21	4.32854
							9.23	0.89879												9.23	4.3579
							9.25	1.05877												9.25	4.38634
							9.27	0.8785												9.27	4.4146
							9.29	1.04967												9.29	4.44286
							9.31	1.09493												9.31	4.47442
							9.33	0.94158												9.33	4.50452
							9.35	0.95606												9.35	4.53268
							9.37	0.96426												9.37	4.56131
							9.39	0.83173												9.39	4.58819
							9.41	0.93172												9.41	4.61471
							9.43	0.97022												9.43	4.64342
							9.45	0.92989												9.45	4.67224
							9.47	0.98008												9.47	4.70132
							9.49	1.05379												9.49	4.73242
							9.51	0.97782												9.51	4.76362
							9.53	1.05684												9.53	4.795
							9.55	1.12928												9.55	4.82885
							9.57	1.0127												9.57	4.86216
							9.59	1.00261												9.59	4.89363
							9.61	1.10938												9.61	4.92675
							9.63	0.89545												9.63	4.95831
							9.65	1.11758												9.65	4.99015
							9.67	0.87076												9.67	5.02171
							9.69	1.07391												9.69	5.05272
							9.71	1.0409												9.71	5.08658
							9.73	1.13915												9.73	5.12162
							9.75	1.06641												9.75	5.15722
							9.77	1.0112												9.77	5.1909
							9.79	1.06334												9.79	5.22466
							9.81	0.94134												9.81	5.25741
							9.83	1.11609												9.83	5.29118
							9.85	0.93371												9.85	5.32494
							9.87	1.16795												9.87	5.35971
							9.89	1.05848												9.89	5.39669
							9.91	1.07069												9.91	5.4322
							9.93	1.05544												9.93	5.4678
							9.95	1.04031												9.95	5.50303
							9.97	1.03614												9.97	5.53808
							9.99	1.28054												9.99	5.57734
							10.01	1.06554												10.01	5.61726
							10.03	1.14706												10.03	5.65506
							10.05	0.9503												10.05	5.69102
							10.07	0.99971												10.07	5.7246
							10.09	1.14935												10.09	5.76176
							10.11	1.0815												10.11	5.80048
							10.13	1.06672												10.13	5.83791
							10.15	1.1515												10.15	5.87672
							10.17	1.12613												10.17	5.91672
							10.19	1.14767												10.19	5.95682
							10.21	1.08111												10.21	5.99627
							10.23	1.00475												10.23	6.03334
							10.25	0.97517												10.25	6.06866
							10.27	1.23211												10.27	6.1082
							10.29	1.06946												10.29	6.14958
							10.31	1.2175												10.31	6.19087
							10.33	1.03592												10.33	6.2317
							10.35	0.99165												10.35	6.26858
							10.37	0.98282												10.37	6.30464
							10.39	1.11391												10.39	6.34308
							10.41	1.1992												10.41	6.38566
							10.43	1.09546												10.43	6.42804
							10.45	0.93326												10.45	6.46566
							10.47	1.12646												10.47	6.50401
							10.49	1.02907												10.49	6.54429
							10.51	1.12767												10.51	6.58475
							10.53	1.06503												10.53	6.62604
							10.55	1.10944												10.55	6.66714
							10.57	1.09077												10.57	6.70889
							10.59	1.01934												10.59	6.74908
							10.61	1.02029												10.61	6.78807
							10.63	1.08804												10.63	6.82853
							10.65	1.10772												10.65	6.87082
							10.67	0.98043												10.67	6.9112
							10.69	0.98148												10.69	6.94927
							10.71	1.12825												10.71	6.99038
							10.73	1.0538												10.73	7.03304
							10.75	1.04055												10.75	7.07414
							10.77	1.07853												10.77	7.11589
							10.79	1.06527												10.79	7.15828
							10.81	0.97366												10.81	7.19874
							10.83	1.0942												10.83	7.23993
							10.85	1.07184												10.85	7.28324
							10.87	1.05421												10.87	7.3259
							10.89	1.05944												10.89	7.36848
							10.91	0.97401												10.91	7.40958
							10.93	1.02913												10.93	7.45022
							10.95	1.06135												10.95	7.4928
							10.97	1.05748												10.97	7.5361
							10.99	1.0581												10.99	7.5795
							11.01	1.09875												11.01	7.6239
							11.03	0.96623												11.03	7.66657
							11.05	1.09081												11.05	7.70923
							11.07	1.11767												11.07	7.7552
							11.09	1.08295												11.09	7.80116
							11.11	1.14022												11.11	7.84778
							11.13	1.05777												11.13	7.89402
							11.15	1.17976												11.15	7.94127
							11.17	1.04156												11.17	7.98834
							11.19	0.96463												11.19	8.031
							11.21	1.17575												11.21	8.07669
							11.23	1.16729												11.23	8.12688
							11.25	1.02254												11.25	8.17394
							11.27	1.19298												11.27	8.22174
							11.29	1.03646												11.29	8.27
							11.31	1.19299												11.31	8.31845
							11.33	1.10897												11.33	8.36864
							11.35	1.04646												11.35	8.4158
							11.37	1.17626												11.37	8.4646
							11.39	0.97262												11.39	8.51195
							11.41	0.9775												11.41	8.55507
							11.43	0.95757												11.43	8.59801
							11.45	1.11464												11.45	8.64416
							11.47	0.92631												11.47	8.68976
							11.49	1.1559												11.49	8.73646
							11.51	0.96873												11.51	8.78426
							11.53	0.92481												11.53	8.82702
							11.55	1.09946												11.55	8.87289
							11.57	1.15609												11.57	8.92418
							11.59	1.0959												11.59	8.97556
							11.61	1.10013												11.61	9.02584
							11.63	0.93688												11.63	9.07263
							11.65	1.21575												11.65	9.12227
							11.67	1.12844												11.67	9.17649
							11.69	1.09301												11.69	9.22805
							11.71	0.96738												11.71	9.27604
							11.73	1.16787												11.73	9.32595
							11.75	1.11312												11.75	9.37944
							11.77	1.08988												11.77	9.43128
							11.79	1.00085												11.79	9.48064
							11.81	1.16757												11.81	9.53202
							11.83	1.04418												11.83	9.58459
							11.85	0.99842												11.85	9.63331
							11.87	1.15579												11.87	9.68487
							11.89	0.98408												11.89	9.73625
							11.91	1.07201												11.91	9.7858
							11.93	1.10252												11.93	9.83837
							11.95	1.14037												11.95	9.89278
							11.97	1.14785												11.97	9.94847
							11.99	1.0315												11.99	10.0017
							12.01	1.05424												12.01	10.0528
							12.03	1.29292												12.03	10.1105
							12.05	1.05096												12.05	10.1683
							12.07	1.1067												12.07	10.2217
							12.09	1.19158												12.09	10.2788
							12.11	1.0516												12.11	10.3346
							12.13	1.04814												12.13	10.3871
							12.15	1.14332												12.15	10.4421
							12.17	1.12136												12.17	10.4991
							12.19	1.02696												12.19	10.5533
							12.21	1.08509												12.21	10.6068
							12.23	1.17527												12.23	10.6642
							12.25	1.06005												12.25	10.7212
							12.27	1.06376												12.27	10.7755
							12.29	1.14241												12.29	10.8321
							12.31	1.12446												12.31	10.8905
							12.33	1.17048												12.33	10.9497
							12.35	1.10659												12.35	11.0087
							12.37	1.07834												12.37	11.0655
							12.39	1.05379												12.39	11.1211
							12.41	1.15543												12.41	11.1789
							12.43	1.13078												12.43	11.2389
							12.45	1.06105												12.45	11.2966
							12.47	1.07499												12.47	11.3531
							12.49	1.08883												12.49	11.4104
							12.51	1.06812												12.51	11.4678
							12.53	1.18149												12.53	11.5277
							12.55	1.03736												12.55	11.5871
							12.57	1.07843												12.57	11.6439
							12.59	1.058												12.59	11.7014
							12.61	1.13603												12.61	11.7607
							12.63	1.19666												12.63	11.8239
							12.65	1.06483												12.65	11.8854
							12.67	1.14545												12.67	11.9457
							12.69	1.11171												12.69	12.0074
							12.71	1.11489												12.71	12.0685
							12.73	1.06813												12.73	12.1286
							12.75	1.12449												12.75	12.1892
							12.77	1.0879												12.77	12.2505
							12.79	1.03176												12.79	12.3094
							12.81	1.14355												12.81	12.37
							12.83	0.9893												12.83	12.4297
							12.85	1.06133												12.85	12.4872
							12.87	1.13617												12.87	12.549
							12.89	1.06774												12.89	12.6112
							12.91	1.00943												12.91	12.67
							12.93	0.97406												12.93	12.7264
							12.95	1.11574												12.95	12.7859
							12.97	1.14116												12.97	12.8504
							12.99	1.03538												12.99	12.9128
							13.01	1.01627												13.01	12.9718
							13.03	1.01951												13.03	13.0305
							13.05	1.14621												13.05	13.0932
							13.07	1.12692												13.07	13.1592
							13.09	1.08571												13.09	13.2236
							13.11	1.07613												13.11	13.2867
							13.13	0.92897												13.13	13.3454
							13.15	1.09454												13.15	13.4048
							13.17	1.06324												13.17	13.4684
							13.19	1.00732												13.19	13.5296
							13.21	0.93629												13.21	13.5872
							13.23	1.08442												13.23	13.6473
							13.25	1.10879												13.25	13.7128
							13.27	1.05033												13.27	13.7774
							13.29	1.01054												13.29	13.8392
							13.31	0.99533												13.31	13.8996
							13.33	0.95289												13.33	13.9584
							13.35	1.07409												13.35	14.0198
							13.37	1.0558												13.37	14.0844
							13.39	0.98648												13.39	14.1466
							13.41	1.00453												13.41	14.2075
							13.43	0.98659												13.43	14.2685
							13.45	1.01347												13.45	14.33
							13.47	1.05801												13.47	14.3938
							13.49	0.98969												13.49	14.4571
							13.51	1.15516												13.51	14.5236
							13.53	0.96322												13.53	14.5895
							13.55	1.10723												13.55	14.6541
							13.57	1.07176												13.57	14.7223
							13.59	0.91678												13.59	14.7847
							13.61	1.03344												13.61	14.8461
							13.63	1.0101												13.63	14.9106
							13.65	1.03318												13.65	14.9752
							13.67	0.98976												13.67	15.0395
							13.69	1.03579												13.69	15.104
							13.71	1.10162												13.71	15.1722
							13.73	0.95539												13.73	15.2381
							13.75	1.02391												13.75	15.3017
							13.77	1.05507												13.77	15.3687
							13.79	0.93575												13.79	15.433
							13.81	1.01221												13.81	15.4961
							13.83	0.92471												13.83	15.559
							13.85	1.02043												13.85	15.6224
							13.87	1.0287												13.87	15.6894
							13.89	1.04251												13.89	15.7573
							13.91	0.94754												13.91	15.8227
							13.93	1.0671												13.93	15.8892
							13.95	1.04187												13.95	15.9589
							13.97	0.98639												13.97	16.0261
							13.99	0.94776												13.99	16.0905
							14.01	0.90659												14.01	16.1523
							14.03	1.13686												14.03	16.2206
							14.05	1.03802												14.05	16.2936
							14.07	0.99421												14.07	16.3619
							14.09	1.03213												14.09	16.4303
							14.11	0.99129												14.11	16.4987
							14.13	0.98039												14.13	16.5656
							14.15	0.95876												14.15	16.6316
							14.17	0.93458												14.17	16.6962
							14.19	1.0712												14.19	16.7648
							14.21	0.92665												14.21	16.8333
							14.23	0.99595												14.23	16.8995
							14.25	1.00909												14.25	16.9687
							14.27	0.98772												14.27	17.0378
							14.29	1.00609												14.29	17.1069
							14.31	1.02434												14.31	17.1776
							14.33	1.00573												14.33	17.2484
							14.35	0.98198												14.35	17.318
							14.37	0.98186												14.37	17.3869
							14.39	0.99996												14.39	17.4566
							14.41	1.02316												14.41	17.528
							14.43	1.02032												14.43	17.6003
							14.45	1.0175												14.45	17.6726
							14.47	0.98121												14.47	17.7437
							14.49	1.00419												14.49	17.8145
							14.51	0.97837												14.51	17.8854
							14.53	1.00633												14.53	17.9566
							14.55	1.00102												14.55	18.0288
							14.57	0.98049												14.57	18.1003
							14.59	1.01073												14.59	18.1723
							14.61	0.98776												14.61	18.2448
							14.63	1.01277												14.63	18.3176
							14.65	1.03011												14.65	18.3921
							14.67	0.94963												14.67	18.4645
							14.69	1.06449												14.69	18.5383
							14.71	0.93201												14.71	18.6117
							14.73	0.98167												14.73	18.6823
							14.75	1.02362												14.75	18.7564
							14.77	0.99119												14.77	18.8311
							14.79	1.0107												14.79	18.9055
							14.81	0.91455												14.81	18.9773
							14.83	1.0592												14.83	19.051
							14.85	0.95854												14.85	19.1266
							14.87	1.11447												14.87	19.2045
							14.89	1.04095												14.89	19.2857
							14.91	0.97267												14.91	19.3618
							14.93	1.04022												14.93	19.438
							14.95	1.02537												14.95	19.5165
							14.97	1.05632												14.97	19.5957
							14.99	0.98391												14.99	19.6736
							15.01	0.97411												15.01	19.7486
							15.03	0.95242												15.03	19.8225
							15.05	1.02846												15.05	19.8988
							15.07	1.01148												15.07	19.9775
							15.09	1.0017												15.09	20.0554
							15.11	0.92583												15.11	20.1302
							15.13	0.96814												15.13	20.2038
							15.15	1.02432												15.15	20.2816
							15.17	0.90681												15.17	20.3571
							15.19	1.00959												15.19	20.4322
							15.21	0.93934												15.21	20.5088
							15.23	1.06473												15.23	20.5878
							15.25	1.01093												15.25	20.6699
							15.27	0.93428												15.27	20.7469
							15.29	1.03563												15.29	20.8252
							15.31	0.93401												15.31	20.9036
							15.33	1.044												15.33	20.9826
							15.35	1.02298												15.35	21.0654
							15.37	1.07053												15.37	21.1494
							15.39	0.98124												15.39	21.232
							15.41	0.9469												15.41	21.3098
							15.43	0.99201												15.43	21.3882
							15.45	1.07303												15.45	21.472
							15.47	0.87198												15.47	21.5511
							15.49	0.99333												15.49	21.6272
							15.51	0.93922												15.51	21.7062
							15.53	1.07095												15.53	21.7886
							15.55	0.99906												15.55	21.8736
							15.57	0.98093												15.57	21.9552
							15.59	0.96954												15.59	22.0357
							15.61	0.99582												15.61	22.1171
							15.63	1.00873												15.63	22.2003
							15.65	1.00835												15.65	22.2843
							15.67	0.95747												15.67	22.3663
							15.69	0.97255												15.69	22.447
							15.71	1.05528												15.71	22.5321
							15.73	1.06132												15.73	22.6211
							15.75	1.01298												15.75	22.7085
							15.77	0.97138												15.77	22.7924
							15.79	0.95594												15.79	22.874
							15.81	0.96216												15.81	22.9555
							15.83	1.01568												15.83	23.0397
							15.85	0.94228												15.85	23.1233
							15.87	1.04054												15.87	23.2082
							15.89	1.05714												15.89	23.2982
							15.91	0.96288												15.91	23.3851
							15.93	0.94347												15.93	23.4673
							15.95	0.94534												15.95	23.549
							15.97	0.98949												15.97	23.6328
							15.99	0.90687												15.99	23.7152
							16.01	1.0098												16.01	23.7987
							16.03	1.05554												16.03	23.8889
							16.05	0.95662												16.05	23.977
							16.07	0.98765												16.07	24.0623
							16.09	0.98936												16.09	24.1493
							16.11	0.95159												16.11	24.2349
							16.13	1.05079												16.13	24.3234
							16.15	1.02544												16.15	24.4154
							16.17	1.0126												16.17	24.506
							16.19	1.02861												16.19	24.5969
							16.21	1.01992												16.21	24.6884
							16.23	0.95395												16.23	24.7767
							16.25	0.93935												16.25	24.8617
							16.27	0.97778												16.27	24.9479
							16.29	0.99976												16.29	25.0371
							16.31	0.99326												16.31	25.1272
							16.33	0.99487												16.33	25.2173
							16.35	0.99849												16.35	25.3079
							16.37	0.94172												16.37	25.3962
							16.39	0.94946												16.39	25.4826
							16.41	0.97719												16.41	25.5707
							16.43	1.01476												16.43	25.6621
							16.45	1.14979												16.45	25.7617
							16.47	1.00785												16.47	25.8611
							16.49	0.9598												16.49	25.952
							16.51	0.9278												16.51	26.0395
							16.53	1.03409												16.53	26.1306
							16.55	0.96269												16.55	26.2235
							16.57	0.97412												16.57	26.3139
							16.59	0.96785												16.59	26.4047
							16.61	0.94989												16.61	26.4947
							16.63	0.94565												16.63	26.5837
							16.65	1.02508												16.65	26.6766
							16.67	1.02456												16.67	26.7734
							16.69	1.03759												16.69	26.871
							16.71	0.97718												16.71	26.9666
							16.73	1.023												16.73	27.0618
							16.75	0.92831												16.75	27.1548
							16.77	1.05648												16.77	27.2497
							16.79	0.99466												16.79	27.3479
							16.81	1.07436												16.81	27.4473
							16.83	0.9671												16.83	27.5455
							16.85	1.01038												16.85	27.641
							16.87	1.06294												16.87	27.7413
							16.89	1.0264												16.89	27.8425
							16.91	1.0202												16.91	27.942
							16.93	0.94818												16.93	28.0379
							16.95	0.97785												16.95	28.1319
							16.97	1.04296												16.97	28.2308
							16.99	0.96952												16.99	28.3296
							17.01	1.06229												17.01	28.4295
							17.03	0.95939												17.03	28.5291
							17.05	0.97198												17.05	28.6245
							17.07	1.00486												17.07	28.7224
							17.09	0.96005												17.09	28.8199
							17.11	1.03701												17.11	28.9193
							17.13	0.98681												17.13	29.0202
							17.15	0.95518												17.15	29.1173
							17.17	1.0188												17.17	29.2162
							17.19	1.00183												17.19	29.3177
							17.21	1.05412												17.21	29.4212
							17.23	1.0208												17.23	29.5259
							17.25	1.02568												17.25	29.6294
							17.27	0.96726												17.27	29.7304
							17.29	1.11835												17.29	29.8363
							17.31	1.01499												17.31	29.945
							17.33	1.07189												17.33	30.0515
							17.35	1.03002												17.35	30.159
							17.37	1.03479												17.37	30.2649
							17.39	1.01458												17.39	30.3702
							17.41	1.01937												17.41	30.475
							17.43	1.02236												17.43	30.5804
							17.45	1.02179												17.45	30.6862
							17.47	1.05302												17.47	30.7938
							17.49	1.09644												17.49	30.9056
							17.51	0.99545												17.51	31.0146
							17.53	1.02476												17.53	31.1201
							17.55	0.97866												17.55	31.225
							17.57	0.96246												17.57	31.3268
							17.59	0.98119												17.59	31.429
							17.61	1.05895												17.61	31.5366
							17.63	0.975												17.63	31.644
							17.65	0.98837												17.65	31.7479
							17.67	0.96023												17.67	31.8514
							17.69	1.04939												17.69	31.9582
							17.71	1.0092												17.71	32.068
							17.73	0.95718												17.73	32.173
							17.75	1.06456												17.75	32.2813
							17.77	0.99556												17.77	32.3918
							17.79	1.05466												17.79	32.5021
							17.81	0.986												17.81	32.6121
							17.83	1.04824												17.83	32.7221
							17.85	0.90373												17.85	32.8278
							17.87	1.02835												17.87	32.9326
							17.89	0.99741												17.89	33.0428
							17.91	0.94476												17.91	33.1487
							17.93	0.99968												17.93	33.2549
							17.95	1.04431												17.95	33.3669
							17.97	0.96685												17.97	33.4772
							17.99	1.02801												17.99	33.587
							18.01	0.98749												18.01	33.6981
							18.03	1.05497												18.03	33.8109
							18.05	1.01953												18.05	33.9258
							18.07	0.98425												18.07	34.037
							18.09	1.05128												18.09	34.1502
							18.11	1.1065												18.11	34.2705
							18.13	0.9679												18.13	34.3864
							18.15	1.0558												18.15	34.4997
							18.17	0.96691												18.17	34.6132
							18.19	0.99575												18.19	34.7236
							18.21	0.95942												18.21	34.8338
							18.23	0.99463												18.23	34.9441
							18.25	1.02321												18.25	35.0584
							18.27	1.06136												18.27	35.1766
							18.29	0.98812												18.29	35.2931
							18.31	0.91841												18.31	35.4018
							18.33	1.01109												18.33	35.512
							18.35	1.04252												18.35	35.6295
							18.37	1.11056												18.37	35.753
							18.39	0.99972												18.39	35.8743
							18.41	1.00232												18.41	35.9896
							18.43	1.0065												18.43	36.1056
							18.45	1.02966												18.45	36.2234
							18.47	1.04324												18.47	36.3436
							18.49	0.97632												18.49	36.4609
							18.51	1.07336												18.51	36.5803
							18.53	1.05534												18.53	36.7045
							18.55	0.96375												18.55	36.8226
							18.57	0.97731												18.57	36.9364
							18.59	1.01889												18.59	37.0536
							18.61	1.07276												18.61	37.1768
							18.63	1.00676												18.63	37.2994
							18.65	1.02165												18.65	37.4194
							18.67	0.96841												18.67	37.5373
							18.69	1.04198												18.69	37.6566
							18.71	1.02281												18.71	37.7795
							18.73	1.08365												18.73	37.9051
							18.75	0.93563												18.75	38.0257
							18.77	1.07138												18.77	38.1459
							18.79	1.01412												18.79	38.2711
							18.81	1.04854												18.81	38.3951
							18.83	1.00373												18.83	38.5188
							18.85	0.97884												18.85	38.6385
							18.87	0.96768												18.87	38.7563
							18.89	0.97923												18.89	38.8744
							18.91	1.00883												18.91	38.9952
							18.93	0.94801												18.93	39.1144
							18.95	1.0256												18.95	39.2349
							18.97	1.00995												18.97	39.3594
							18.99	1.04371												18.99	39.4853
							19.01	0.98183												19.01	39.6097
							19.03	0.97679												19.03	39.7302
							19.05	1.00892												19.05	39.8527
							19.07	0.94749												19.07	39.9736
							19.09	1.05648												19.09	40.0978
							19.11	1.03507												19.11	40.2276
							19.13	0.99902												19.13	40.3541
							19.15	0.95282												19.15	40.4758
							19.17	0.9435												19.17	40.5942
							19.19	1.025												19.19	40.7175
							19.21	0.97172												19.21	40.8427
							19.23	1.02511												19.23	40.9682
							19.25	1.05209												19.25	41.099
							19.27	1.01941												19.27	41.2298
							19.29	1.04628												19.29	41.3604
							19.31	0.93276												19.31	41.4859
							19.33	0.98711												19.33	41.6078
							19.35	1.03548												19.35	41.7365
							19.37	0.93418												19.37	41.8621
							19.39	1.05129												19.39	41.989
							19.41	0.99474												19.41	42.12
							19.43	1.07696												19.43	42.253
							19.45	0.94931												19.45	42.3833
							19.47	0.93598												19.47	42.5047
							19.49	0.97239												19.49	42.628
							19.51	0.99448												19.51	42.7552
							19.53	1.06738												19.53	42.8889
							19.55	1.01299												19.55	43.024
							19.57	1.03908												19.57	43.1576
							19.59	1.01167												19.59	43.2914
							19.61	0.95071												19.61	43.4197
							19.63	1.04533												19.63	43.5504
							19.65	1.06974												19.65	43.6892
							19.67	0.92262												19.67	43.8202
							19.69	1.00142												19.69	43.947
							19.71	0.94942												19.71	44.0759
							19.73	1.04308												19.73	44.2077
							19.75	0.97599												19.75	44.3416
							19.77	1.06645												19.77	44.4773
							19.79	0.96516												19.79	44.6125
							19.81	1.00993												19.81	44.7443
							19.83	0.9887												19.83	44.8778
							19.85	1.03871												19.85	45.0136
							19.87	0.97243												19.87	45.1486
							19.89	1.025												19.89	45.2829
							19.91	0.93316												19.91	45.4149
							19.93	1.00867												19.93	45.546
							19.95	0.98768												19.95	45.681
							19.97	1.00328												19.97	45.816
							19.99	1.02152												19.99	45.9535

## Sheet: Fig. S8d
Fig. S8d	Li-PF6-		Li-EC		Li-PC		Li-DEC		Li-EMC		Li-EHFB			Li-PF6-		Li-EC		Li-PC		Li-DEC		Li-EMC		Li-EHFB
	r(Å)	gLi-X(r)	r(Å)	gLi-X(r)	r(Å)	gLi-X(r)	r(Å)	gLi-X(r)	r(Å)	gLi-X(r)	r(Å)	gLi-X(r)		r(Å)	nLi-X(r)	r(Å)	nLi-X(r)	r(Å)	nLi-X(r)	r(Å)	nLi-X(r)	r(Å)	nLi-X(r)	r(Å)	nLi-X(r)
	0.05	0	0.025	0	0.025	0	0.025	0	0.025	0	0.025	0		0.05	0	0.025	0	0.025	0	0.025	0	0.025	0	0.025	0
	0.15	0	0.075	0	0.075	0	0.075	0	0.075	0	0.075	0		0.15	0	0.075	0	0.075	0	0.075	0	0.075	0	0.075	0
	0.25	0	0.125	0	0.125	0	0.125	0	0.125	0	0.125	0		0.25	0	0.125	0	0.125	0	0.125	0	0.125	0	0.125	0
	0.35	0	0.175	0	0.175	0	0.175	0	0.175	0	0.175	0		0.35	0	0.175	0	0.175	0	0.175	0	0.175	0	0.175	0
	0.45	0	0.225	0	0.225	0	0.225	0	0.225	0	0.225	0		0.45	0	0.225	0	0.225	0	0.225	0	0.225	0	0.225	0
	0.55	0	0.275	0	0.275	0	0.275	0	0.275	0	0.275	0		0.55	0	0.275	0	0.275	0	0.275	0	0.275	0	0.275	0
	0.65	0	0.325	0	0.325	0	0.325	0	0.325	0	0.325	0		0.65	0	0.325	0	0.325	0	0.325	0	0.325	0	0.325	0
	0.75	0	0.375	0	0.375	0	0.375	0	0.375	0	0.375	0		0.75	0	0.375	0	0.375	0	0.375	0	0.375	0	0.375	0
	0.85	0	0.425	0	0.425	0	0.425	0	0.425	0	0.425	0		0.85	0	0.425	0	0.425	0	0.425	0	0.425	0	0.425	0
	0.95	0	0.475	0	0.475	0	0.475	0	0.475	0	0.475	0		0.95	0	0.475	0	0.475	0	0.475	0	0.475	0	0.475	0
	1.05	0	0.525	0	0.525	0	0.525	0	0.525	0	0.525	0		1.05	0	0.525	0	0.525	0	0.525	0	0.525	0	0.525	0
	1.15	0	0.575	0	0.575	0	0.575	0	0.575	0	0.575	0		1.15	0	0.575	0	0.575	0	0.575	0	0.575	0	0.575	0
	1.25	0	0.625	0	0.625	0	0.625	0	0.625	0	0.625	0		1.25	0	0.625	0	0.625	0	0.625	0	0.625	0	0.625	0
	1.35	0	0.675	0	0.675	0	0.675	0	0.675	0	0.675	0		1.35	0	0.675	0	0.675	0	0.675	0	0.675	0	0.675	0
	1.45	0	0.725	0	0.725	0	0.725	0	0.725	0	0.725	0		1.45	0	0.725	0	0.725	0	0.725	0	0.725	0	0.725	0
	1.55	0	0.775	0	0.775	0	0.775	0	0.775	0	0.775	0		1.55	0	0.775	0	0.775	0	0.775	0	0.775	0	0.775	0
	1.65	0	0.825	0	0.825	0	0.825	0	0.825	0	0.825	0		1.65	0	0.825	0	0.825	0	0.825	0	0.825	0	0.825	0
	1.75	0	0.875	0	0.875	0	0.875	0	0.875	0	0.875	0		1.75	0	0.875	0	0.875	0	0.875	0	0.875	0	0.875	0
	1.85	0	0.925	0	0.925	0	0.925	0	0.925	0	0.925	0		1.85	0	0.925	0	0.925	0	0.925	0	0.925	0	0.925	0
	1.95	0	0.975	0	0.975	0	0.975	0	0.975	0	0.975	0		1.95	0	0.975	0	0.975	0	0.975	0	0.975	0	0.975	0
	2.05	0	1.025	0	1.025	0	1.025	0	1.025	0	1.025	0		2.05	0	1.025	0	1.025	0	1.025	0	1.025	0	1.025	0
	2.15	0	1.075	0	1.075	0	1.075	0	1.075	0	1.075	0		2.15	0	1.075	0	1.075	0	1.075	0	1.075	0	1.075	0
	2.25	0	1.125	0	1.125	0	1.125	0	1.125	0	1.125	0		2.25	0	1.125	0	1.125	0	1.125	0	1.125	0	1.125	0
	2.35	0	1.175	0	1.175	0	1.175	0	1.175	0	1.175	0		2.35	0	1.175	0	1.175	0	1.175	0	1.175	0	1.175	0
	2.45	0	1.225	0	1.225	0	1.225	0	1.225	0	1.225	0		2.45	0	1.225	0	1.225	0	1.225	0	1.225	0	1.225	0
	2.55	0.08134	1.275	0	1.275	0	1.275	0	1.275	0	1.275	0		2.55	0.000168182	1.275	0	1.275	0	1.275	0	1.275	0	1.275	0
	2.65	1.09208	1.325	0	1.325	0	1.325	0	1.325	0	1.325	0		2.65	0.00277	1.325	0	1.325	0	1.325	0	1.325	0	1.325	0
	2.75	2.57025	1.375	0	1.375	0	1.375	0	1.375	0	1.375	0		2.75	0.01138	1.375	0	1.375	0	1.375	0	1.375	0	1.375	0
	2.85	6.08848	1.425	0	1.425	0	1.425	0	1.425	0	1.425	0		2.85	0.03324	1.425	0	1.425	0	1.425	0	1.425	0	1.425	0
	2.95	7.91632	1.475	0	1.475	0	1.475	0	1.475	0	1.475	0		2.95	0.0708	1.475	0	1.475	0	1.475	0	1.475	0	1.475	0
	3.05	9.11152	1.525	0	1.525	0	1.525	0	1.525	0	1.525	0		3.05	0.11957	1.525	0	1.525	0	1.525	0	1.525	0	1.525	0
	3.15	9.16858	1.575	0	1.575	0	1.575	0	1.575	0	1.575	0		3.15	0.17535	1.575	0	1.575	0	1.575	0	1.575	0	1.575	0
	3.25	12.3438	1.625	0	1.625	0	1.625	0	1.625	0	1.625	0		3.25	0.24561	1.625	0	1.625	0	1.625	0	1.625	0	1.625	0
	3.35	16.9319	1.675	0	1.675	0	1.675	0	1.675	0.09768	1.675	0		3.35	0.3473	1.675	0	1.675	0	1.675	0	1.675	0.000143495	1.675	0
	3.45	23.4304	1.725	0.33294	1.725	0.07662	1.725	3.66131	1.725	1.47362	1.725	0		3.45	0.49613	1.725	0.000343333	1.725	9.55235e-05	1.725	0.00472	1.725	0.00259	1.725	0
	3.55	22.2759	1.775	1.82949	1.775	0.21709	1.775	22.6151	1.775	9.78591	1.775	0		3.55	0.67375	1.775	0.00269	1.775	0.00048	1.775	0.04031	1.775	0.02103	1.775	0
	3.65	15.1862	1.825	7.81485	1.825	1.23215	1.825	54.8889	1.825	28.3678	1.825	0.09233		3.65	0.82707	1.825	0.0137	1.825	0.00249	1.825	0.15037	1.825	0.08666	1.825	0.000161092
	3.75	8.79214	1.875	17.9071	1.875	3.17769	1.875	83.1763	1.875	48.8585	1.875	0.34989		3.75	0.93053	1.875	0.04454	1.875	0.00889	1.875	0.35625	1.875	0.22609	1.875	0.00097
	3.85	4.92453	1.925	26.9539	1.925	6.02953	1.925	88.3201	1.925	55.8941	1.925	0.82988		3.85	0.99293	1.925	0.10098	1.925	0.02293	1.925	0.62471	1.925	0.42452	1.925	0.00322
	3.95	2.78837	1.975	30.3168	1.975	7.71542	1.975	70.7774	1.975	49.991	1.975	0.94608		3.95	1.02991	1.975	0.17658	1.975	0.0449	1.975	0.88609	1.975	0.63511	1.975	0.00677
	4.05	1.41084	2.025	28.6625	2.025	8.00633	2.025	46.9206	2.025	38.0122	2.025	0.97493		4.05	1.05106	2.025	0.25829	2.025	0.07126	2.025	1.08904	2.025	0.81886	2.025	0.01079
	4.15	1.05958	2.075	23.5536	2.075	7.83696	2.075	28.391	2.075	24.9041	2.075	1.07136		4.15	1.0642	2.075	0.33418	2.075	0.09915	2.075	1.22535	2.075	0.95665	2.075	0.0153
	4.25	0.80532	2.125	18.3496	2.125	6.10929	2.125	16.8891	2.125	14.6724	2.125	1.70257		4.25	1.07461	2.125	0.39804	2.125	0.12485	2.125	1.31135	2.125	1.0475	2.125	0.02175
	4.35	0.52413	2.175	14.8883	2.175	4.96413	2.175	9.99534	2.175	9.83436	2.175	1.04012		4.35	1.08238	2.175	0.45116	2.175	0.14625	2.175	1.36487	2.175	1.10657	2.175	0.02835
	4.45	0.40735	2.225	10.5154	2.225	4.37511	2.225	5.63387	2.225	5.92351	2.225	1.05602		4.45	1.08808	2.225	0.49361	2.225	0.16516	2.225	1.39743	2.225	1.14629	2.225	0.03366
	4.55	0.32576	2.275	7.09996	2.275	3.96466	2.275	3.11549	2.275	4.15684	2.275	0.47535		4.55	1.09278	2.275	0.52439	2.275	0.18283	2.275	1.4165	2.275	1.17291	2.275	0.03769
	4.65	0.29967	2.325	5.21504	2.325	3.28984	2.325	2.17674	2.325	1.98999	2.325	0.45512		4.65	1.09698	2.325	0.5469	2.325	0.19888	2.325	1.42859	2.325	1.18981	2.325	0.04027
	4.75	0.24616	2.375	3.33717	2.375	2.50606	2.375	1.42933	2.375	1.39691	2.375	0.43616		4.75	1.1008	2.375	0.56319	2.375	0.21225	2.375	1.43718	2.375	1.19957	2.375	0.04284
	4.85	0.19114	2.425	3.1244	2.425	1.74468	2.425	0.77814	2.425	1.11853	2.425	0.15689		4.85	1.10399	2.425	0.57608	2.425	0.22247	2.425	1.44265	2.425	1.20714	2.425	0.04462
	4.95	0.22667	2.475	2.3231	2.475	1.07938	2.475	0.67587	2.475	0.65993	2.475	0.20082		4.95	1.10718	2.475	0.58738	2.475	0.22954	2.475	1.44643	2.475	1.21271	2.475	0.04574
	5.05	0.18667	2.525	1.5398	2.525	1.25163	2.525	0.54684	2.525	0.5051	2.525	0.24118		5.05	1.11045	2.525	0.59571	2.525	0.23565	2.525	1.44973	2.525	1.21651	2.525	0.04719
	5.15	0.20941	2.575	1.50775	2.575	0.92841	2.575	0.19718	2.575	0.36167	2.575	0.2319		5.15	1.11373	2.575	0.60258	2.575	0.24157	2.575	1.45181	2.575	1.21945	2.575	0.0488
	5.25	0.25908	2.625	0.95417	2.625	0.79411	2.625	0.15812	2.625	0.23865	2.625	0.17852		5.25	1.11776	2.625	0.60833	2.625	0.24645	2.625	1.45285	2.625	1.22157	2.625	0.05025
	5.35	0.24025	2.675	0.80556	2.675	0.57353	2.675	0.09136	2.675	0.21066	2.675	0.12893		5.35	1.12221	2.675	0.6126	2.675	0.25046	2.675	1.4536	2.675	1.22322	2.675	0.05138
	5.45	0.28939	2.725	0.60646	2.725	0.42986	2.725	0.05869	2.725	0.09227	2.725	0.12424		5.45	1.12712	2.725	0.61616	2.725	0.25351	2.725	1.45408	2.725	1.22437	2.725	0.05235
	5.55	0.25329	2.775	0.56141	2.775	0.32569	2.775	0.05659	2.775	0.18685	2.775	0.03994		5.55	1.13232	2.775	0.61922	2.775	0.2559	2.775	1.45445	2.775	1.22548	2.775	0.05299
	5.65	0.28998	2.825	0.474	2.825	0.22855	2.825	0.05461	2.825	0.14595	2.825	0.1156		5.65	1.13773	2.825	0.62203	2.825	0.25772	2.825	1.45483	2.825	1.22684	2.825	0.05363
	5.75	0.29198	2.875	0.47945	2.875	0.33101	2.875	0.05273	2.875	0.11605	2.875	0		5.75	1.14374	2.875	0.62471	2.875	0.25963	2.875	1.45521	2.875	1.22796	2.875	0.05412
	5.85	0.28208	2.925	0.32634	2.925	0.39974	2.925	0.05094	2.925	0.11212	2.925	0		5.85	1.14987	2.925	0.62705	2.925	0.26221	2.925	1.45558	2.925	1.22896	2.925	0.05412
	5.95	0.29883	2.975	0.36635	2.975	0.33489	2.975	0.04924	2.975	0.05419	2.975	0.10424		5.95	1.15629	2.975	0.62915	2.975	0.26488	2.975	1.45596	2.975	1.22972	2.975	0.0546
	6.05	0.33238	3.025	0.22638	3.025	0.09966	3.025	0.07144	3.025	0.06739	3.025	0.03361		6.05	1.16351	3.025	0.63099	3.025	0.26651	3.025	1.45643	3.025	1.23029	3.025	0.05524
	6.15	0.37061	3.075	0.30481	3.075	0.26524	3.075	0	3.075	0.02174	3.075	0.09757		6.15	1.17182	3.075	0.6327	3.075	0.26794	3.075	1.45672	3.075	1.23072	3.075	0.05589
	6.25	0.37239	3.125	0.23057	3.125	0.18678	3.125	0.04463	3.125	0.05613	3.125	0.06298		6.25	1.18088	3.125	0.63448	3.125	0.26975	3.125	1.4569	3.125	1.23111	3.125	0.05669
	6.35	0.35747	3.175	0.33058	3.175	0.13571	3.175	0.02162	3.175	0.03399	3.175	0.12203		6.35	1.19008	3.175	0.63642	3.175	0.27109	3.175	1.45719	3.175	1.23158	3.175	0.05766
	6.45	0.43548	3.225	0.27711	3.225	0.1973	3.225	0.02095	3.225	0.04612	3.225	0.11828		6.45	1.2004	3.225	0.63858	3.225	0.27253	3.225	1.45738	3.225	1.23201	3.225	0.05895
	6.55	0.46235	3.275	0.21833	3.275	0.23383	3.275	0.02032	3.275	0.03194	3.275	0.08602		6.55	1.21245	3.275	0.64038	3.275	0.27443	3.275	1.45757	3.275	1.23244	3.275	0.06008
	6.65	0.53228	3.325	0.21182	3.325	0.18561	3.325	0	3.325	0.02479	3.325	0.11127		6.65	1.22621	3.325	0.64201	3.325	0.27635	3.325	1.45766	3.325	1.23277	3.325	0.0612
	6.75	0.57758	3.375	0.21349	3.375	0.3603	3.375	0.07652	3.375	0.07218	3.375	0.054		6.75	1.24204	3.375	0.64366	3.375	0.27893	3.375	1.45804	3.375	1.23334	3.375	0.06217
	6.85	0.51011	3.425	0.16892	3.425	0.31098	3.425	0.09288	3.425	0.04673	3.425	0.10487		6.85	1.25799	3.425	0.64519	3.425	0.28217	3.425	1.45889	3.425	1.23406	3.425	0.06314
	6.95	0.63242	3.475	0.17155	3.475	0.20769	3.475	0.01805	3.475	0.03972	3.475	0.0764		6.95	1.27528	3.475	0.64659	3.475	0.28475	3.475	1.45945	3.475	1.2346	3.475	0.06426
	7.05	0.63323	3.525	0.17396	3.525	0.31194	3.525	0.05261	3.525	0.06066	3.525	0.07425		7.05	1.29497	3.525	0.64806	3.525	0.28743	3.525	1.45983	3.525	1.23524	3.525	0.06523
	7.15	0.67514	3.575	0.18323	3.575	0.42815	3.575	0.01705	3.575	0.04289	3.575	0.07219		7.15	1.31591	3.575	0.64963	3.575	0.29134	3.575	1.46021	3.575	1.23592	3.575	0.0662
	7.25	0.70696	3.625	0.2536	3.625	0.19086	3.625	0.03317	3.625	0.04693	3.625	0.07021		7.25	1.33866	3.625	0.65159	3.625	0.29469	3.625	1.46049	3.625	1.23653	3.625	0.06716
	7.35	0.65848	3.675	0.24675	3.675	0.20258	3.675	0.03227	3.675	0.04566	3.675	0.09108		7.35	1.36174	3.675	0.6539	3.675	0.29688	3.675	1.46087	3.675	1.23718	3.675	0.06829
	7.45	0.77196	3.725	0.21421	3.725	0.3615	3.725	0.06282	3.725	0.05432	3.725	0.11082		7.45	1.38663	3.725	0.65608	3.725	0.30013	3.725	1.46144	3.725	1.2379	3.725	0.06974
	7.55	0.79573	3.775	0.24017	3.775	0.39998	3.775	0.12233	3.775	0.07693	3.775	0.06474		7.55	1.41463	3.775	0.6583	3.775	0.30462	3.775	1.46257	3.775	1.23887	3.775	0.07103
	7.65	0.86093	3.825	0.27703	3.825	0.34284	3.825	0.10426	3.825	0.11708	3.825	0.14714		7.65	1.44502	3.825	0.66089	3.825	0.30911	3.825	1.46399	3.825	1.24034	3.825	0.07264
	7.75	0.87188	3.875	0.36589	3.875	0.40998	3.875	0.10158	3.875	0.06845	3.875	0.08192		7.75	1.47763	3.875	0.6642	3.875	0.31379	3.875	1.46531	3.875	1.24177	3.875	0.07441
	7.85	0.88414	3.925	0.2397	3.925	0.37	3.925	0.09901	3.925	0.12009	3.925	0.07985		7.85	1.51154	3.925	0.66738	3.925	0.31876	3.925	1.46663	3.925	1.24328	3.925	0.0757
	7.95	0.85367	3.975	0.31922	3.975	0.40404	3.975	0.13791	3.975	0.12142	3.975	0.07785		7.95	1.54596	3.975	0.67041	3.975	0.32382	3.975	1.46823	3.975	1.24525	3.975	0.07699
	8.05	0.91014	4.025	0.31689	4.025	0.45036	4.025	0.09415	4.025	0.10151	4.025	0.1139		8.05	1.58181	4.025	0.67394	4.025	0.32955	4.025	1.46984	4.025	1.24712	4.025	0.0786
	8.15	0.82822	4.075	0.39595	4.075	0.35699	4.075	0.13122	4.075	0.15267	4.075	0.07408		8.15	1.61798	4.075	0.678	4.075	0.33509	4.075	1.47144	4.075	1.24931	4.075	0.08021
	8.25	0.92095	4.125	0.36523	4.125	0.52258	4.125	0.16648	4.125	0.15705	4.125	0.16266		8.25	1.65534	4.125	0.68243	4.125	0.3413	4.125	1.47362	4.125	1.25203	4.125	0.0823
	8.35	0.95403	4.175	0.31003	4.175	0.27469	4.175	0.10001	4.175	0.1022	4.175	0.10586		8.35	1.69635	4.175	0.68646	4.175	0.34703	4.175	1.4756	4.175	1.25437	4.175	0.08472
	8.45	0.97418	4.225	0.31788	4.225	0.54923	4.225	0.10987	4.225	0.17273	4.225	0.17228		8.45	1.73954	4.225	0.69029	4.225	0.35315	4.225	1.4772	4.225	1.25691	4.225	0.0873
	8.55	1.09262	4.275	0.38934	4.275	0.33684	4.275	0.08346	4.275	0.16121	4.275	0.20193		8.55	1.78697	4.275	0.69473	4.275	0.35983	4.275	1.47871	4.275	1.26007	4.275	0.09084
	8.65	1.0516	4.325	0.37557	4.325	0.51194	4.325	0.13979	4.325	0.1685	4.325	0.16441		8.65	1.83729	4.325	0.69963	4.325	0.36643	4.325	1.4805	4.325	1.26327	4.325	0.09438
	8.75	1.07606	4.375	0.47997	4.375	0.44074	4.375	0.07969	4.375	0.16467	4.375	0.14461		8.75	1.88842	4.375	0.70525	4.375	0.37397	4.375	1.4823	4.375	1.26657	4.375	0.09744
	8.85	1.17852	4.425	0.46919	4.425	0.45413	4.425	0.06677	4.425	0.11548	4.425	0.21989		8.85	1.94386	4.425	0.71161	4.425	0.38123	4.425	1.48353	4.425	1.2694	4.425	0.10115
	8.95	1.29761	4.475	0.53072	4.475	0.42126	4.475	0.08705	4.475	0.15055	4.475	0.15357		8.95	2.00615	4.475	0.71848	4.475	0.38849	4.475	1.48485	4.475	1.27217	4.475	0.10501
	9.05	1.34013	4.525	0.43988	4.525	0.5679	4.525	0.08514	4.525	0.17401	4.525	0.18024		9.05	2.07398	4.525	0.72529	4.525	0.3969	4.525	1.48636	4.525	1.27561	4.525	0.10855
	9.15	1.29994	4.575	0.48196	4.575	0.62091	4.575	0.14575	4.575	0.21278	4.575	0.2204		9.15	2.14336	4.575	0.7319	4.575	0.40721	4.575	1.48844	4.575	1.27981	4.575	0.1129
	9.25	1.34772	4.625	0.56844	4.625	0.58624	4.625	0.07131	4.625	0.22102	4.625	0.14377		9.25	2.2145	4.625	0.73961	4.625	0.41791	4.625	1.49042	4.625	1.28462	4.625	0.11693
	9.35	1.37804	4.675	0.47804	4.675	0.52161	4.675	0.11964	4.675	0.23513	4.675	0.26736		9.35	2.28934	4.675	0.74745	4.675	0.42794	4.675	1.49221	4.675	1.28978	4.675	0.1216
	9.45	1.32978	4.725	0.62532	4.725	0.58212	4.725	0.08784	4.725	0.27622	4.725	0.30305		9.45	2.36527	4.725	0.75591	4.725	0.43816	4.725	1.49419	4.725	1.29571	4.725	0.1282
	9.55	1.33108	4.775	0.56094	4.775	0.58999	4.775	0.14336	4.775	0.30352	4.775	0.26976		9.55	2.44149	4.775	0.76518	4.775	0.44925	4.775	1.49646	4.775	1.30256	4.775	0.13497
	9.65	1.21133	4.825	0.56098	4.825	0.69535	4.825	0.1404	4.825	0.32081	4.825	0.33025		9.65	2.51583	4.825	0.77414	4.825	0.46166	4.825	1.49929	4.825	1.31009	4.825	0.14222
	9.75	1.11705	4.875	0.53437	4.875	0.70994	4.875	0.23839	4.875	0.25371	4.875	0.32351		9.75	2.58533	4.875	0.78307	4.875	0.47551	4.875	1.50316	4.875	1.31716	4.875	0.15027
	9.85	1.16127	4.925	0.53843	4.925	0.5358	4.925	0.18866	4.925	0.26836	4.925	0.3043		9.85	2.6548	4.925	0.79199	4.925	0.48803	4.925	1.5076	4.925	1.32373	4.925	0.15816
	9.95	1.03253	4.975	0.58588	4.975	0.56193	4.975	0.12326	4.975	0.34605	4.975	0.23608		9.95	2.723	4.975	0.80155	4.975	0.4993	4.975	1.5109	4.975	1.33162	4.975	0.16509
	10.05	1.0291	5.025	0.49224	5.025	0.53275	5.025	0.18986	5.025	0.29578	5.025	0.32884		10.05	2.78844	5.025	0.81088	5.025	0.51076	5.025	1.5143	5.025	1.34002	5.025	0.1725
	10.15	0.99865	5.075	0.57351	5.075	0.74361	5.075	0.17767	5.075	0.36979	5.075	0.3224		10.15	2.85408	5.075	0.82031	5.075	0.52442	5.075	1.51836	5.075	1.34892	5.075	0.18119
	10.25	0.93017	5.125	0.54523	5.125	0.61633	5.125	0.224	5.125	0.32348	5.125	0.3981		10.25	2.91776	5.125	0.83039	5.125	0.53923	5.125	1.52289	5.125	1.35836	5.125	0.19102
	10.35	0.87278	5.175	0.57174	5.175	0.76623	5.175	0.25224	5.175	0.35819	5.175	0.28709		10.35	2.97845	5.175	0.84066	5.175	0.55461	5.175	1.52837	5.175	1.36783	5.175	0.20052
	10.45	0.93124	5.225	0.53116	5.225	0.59296	5.225	0.09578	5.225	0.41161	5.225	0.39427		10.45	3.0404	5.225	0.85099	5.225	0.56999	5.225	1.53243	5.225	1.37874	5.225	0.21018
	10.55	0.93981	5.275	0.55351	5.275	0.73746	5.275	0.21144	5.275	0.42354	5.275	0.34262		10.55	3.10588	5.275	0.86135	5.275	0.58537	5.275	1.53611	5.275	1.3908	5.275	0.22081
	10.65	0.9374	5.325	0.56222	5.325	0.50657	5.325	0.23054	5.325	0.45429	5.325	0.44468		10.65	3.17283	5.325	0.87222	5.325	0.59998	5.325	1.54149	5.325	1.40371	5.325	0.23241
	10.75	0.96353	5.375	0.56116	5.375	0.70238	5.375	0.27153	5.375	0.46485	5.375	0.3087		10.75	3.24192	5.375	0.88336	5.375	0.6145	5.375	1.54772	5.375	1.41749	5.375	0.24368
	10.85	0.97955	5.425	0.5172	5.425	0.58878	5.425	0.28136	5.425	0.42605	5.425	0.28214		10.85	3.31386	5.425	0.89425	5.425	0.63026	5.425	1.5547	5.425	1.43109	5.425	0.2527
	10.95	0.92755	5.475	0.58292	5.475	0.73781	5.475	0.19628	5.475	0.45716	5.475	0.41039		10.95	3.38576	5.475	0.90558	5.475	0.64679	5.475	1.56084	5.475	1.44484	5.475	0.26349
	11.05	0.90975	5.525	0.56946	5.525	0.5826	5.525	0.24271	5.525	0.523	5.525	0.40299		11.05	3.45632	5.525	0.91766	5.525	0.66351	5.525	1.5666	5.525	1.46038	5.525	0.27638
	11.15	0.95733	5.575	0.52452	5.575	0.5722	5.575	0.27343	5.575	0.50264	5.575	0.36611		11.15	3.52935	5.575	0.92934	5.575	0.67841	5.575	1.57349	5.575	1.47692	5.575	0.28878
	11.25	0.9571	5.625	0.53516	5.625	0.59089	5.625	0.38567	5.625	0.60635	5.625	0.41795		11.25	3.60557	5.625	0.94086	5.625	0.69369	5.625	1.58246	5.625	1.49515	5.625	0.30166
	11.35	0.93107	5.675	0.63205	5.675	0.61593	5.675	0.16915	5.675	0.5638	5.675	0.28648		11.35	3.68208	5.675	0.95378	5.675	0.70984	5.675	1.5901	5.675	1.5147	5.675	0.31342
	11.45	0.94615	5.725	0.71724	5.725	0.5913	5.725	0.27259	5.725	0.56654	5.725	0.36594		11.45	3.75953	5.725	0.96898	5.725	0.72627	5.725	1.59633	5.725	1.53394	5.725	0.32454
	11.55	0.98337	5.775	0.54013	5.775	0.74518	5.775	0.33323	5.775	0.67182	5.775	0.40574		11.55	3.84053	5.775	0.98338	5.775	0.7448	5.775	1.60502	5.775	1.55539	5.775	0.3379
	11.65	1.04451	5.825	0.54417	5.825	0.55101	5.825	0.32753	5.825	0.67448	5.825	0.38974		11.65	3.92717	5.825	0.99601	5.825	0.76304	5.825	1.61465	5.825	1.57911	5.825	0.35191
	11.75	0.98562	5.875	0.548	5.875	0.62094	5.875	0.33461	5.875	0.58959	5.875	0.45442		11.75	4.01535	5.875	1.00897	5.875	0.77985	5.875	1.62447	5.875	1.60176	5.875	0.36705
	11.85	1.03592	5.925	0.65681	5.925	0.68845	5.925	0.36623	5.925	0.6519	5.925	0.43802		11.85	4.10471	5.925	1.02352	5.925	0.79896	5.925	1.63504	5.925	1.6244	5.925	0.38332
	11.95	1.05662	5.975	0.59792	5.975	0.60672	5.975	0.29908	5.975	0.69286	5.975	0.53409		11.95	4.19878	5.975	1.0389	5.975	0.81816	5.975	1.64523	5.975	1.64934	5.975	0.40136
	12.05	1.00546	6.025	0.56571	6.025	0.6281	6.025	0.37818	6.025	0.71349	6.025	0.50832		12.05	4.293	6.025	1.05342	6.025	0.83679	6.025	1.65581	6.025	1.67586	6.025	0.42101
	12.15	1.02033	6.075	0.56864	6.075	0.69194	6.075	0.38969	6.075	0.75749	6.075	0.55832		12.15	4.38715	6.075	1.06781	6.075	0.85704	6.075	1.66798	6.075	1.70406	6.075	0.44146
	12.25	1.05573	6.125	0.63142	6.125	0.5409	6.125	0.27881	6.125	0.705	6.125	0.61482		12.25	4.48524	6.125	1.08329	6.125	0.87624	6.125	1.67875	6.125	1.73255	6.125	0.46433
	12.35	1.0361	6.175	0.56691	6.175	0.69363	6.175	0.3886	6.175	0.79066	6.175	0.6533		12.35	4.58568	6.175	1.09899	6.175	0.89582	6.175	1.6897	6.175	1.76219	6.175	0.48946
	12.45	0.96834	6.225	0.57643	6.225	0.71783	6.225	0.49485	6.225	0.76917	6.225	0.65078		12.45	4.68348	6.225	1.11423	6.225	0.91856	6.225	1.70443	6.225	1.79359	6.225	0.51571
	12.55	1.00418	6.275	0.62904	6.275	0.56168	6.275	0.487	6.275	0.79176	6.275	0.55454		12.55	4.78132	6.275	1.13055	6.275	0.93948	6.275	1.72104	6.275	1.82553	6.275	0.54035
	12.65	1.04456	6.325	0.62139	6.325	0.59842	6.325	0.47388	6.325	0.81012	6.325	0.49199		12.65	4.88457	6.325	1.14775	6.325	0.95877	6.325	1.73756	6.325	1.85883	6.325	0.5621
	12.75	1.02092	6.375	0.6006	6.375	0.74616	6.375	0.48793	6.375	0.79241	6.375	0.54484		12.75	4.9903	6.375	1.16483	6.375	0.98151	6.375	1.75436	6.375	1.89267	6.375	0.584
	12.85	1.02351	6.425	0.66765	6.425	0.66831	6.425	0.4962	6.425	0.80502	6.425	0.61835		12.85	5.09662	6.425	1.18284	6.425	1.00577	6.425	1.77183	6.425	1.92693	6.425	0.60897
	12.95	1.03852	6.475	0.6896	6.475	0.87556	6.475	0.57692	6.475	0.82696	6.475	0.57949		12.95	5.20554	6.475	1.20241	6.475	1.03271	6.475	1.79118	6.475	1.9625	6.475	0.63506
	13.05	1.01723	6.525	0.70446	6.525	0.65334	6.525	0.563	6.525	0.81755	6.525	0.62843		13.05	5.3158	6.525	1.22283	6.525	1.05974	6.525	1.81204	6.525	1.99888	6.525	0.66179
	13.15	1.00794	6.575	0.62087	6.575	0.78057	6.575	0.64016	6.575	0.88758	6.575	0.64025		13.15	5.42611	6.575	1.24252	6.575	1.08553	6.575	1.83441	6.575	2.03721	6.575	0.6903
	13.25	1.03044	6.625	0.76954	6.625	0.65974	6.625	0.62556	6.625	0.86331	6.625	0.65165		13.25	5.53885	6.625	1.26353	6.625	1.11181	6.625	1.8583	6.625	2.07714	6.625	0.71977
	13.35	1.0529	6.675	0.66709	6.675	0.77271	6.675	0.61623	6.675	0.89348	6.675	0.61431		13.35	5.65583	6.675	1.28553	6.675	1.13836	6.675	1.88208	6.675	2.11784	6.675	0.74909
	13.45	1.02634	6.725	0.70301	6.725	0.83184	6.725	0.75165	6.725	0.89843	6.725	0.74121		13.45	5.77432	6.725	1.30685	6.725	1.16855	6.725	1.90871	6.725	2.15996	6.725	0.78098
	13.55	1.05374	6.775	0.71622	6.775	0.94379	6.775	0.74534	6.775	0.86879	6.775	0.73031		13.55	5.89465	6.775	1.32927	6.775	1.20246	6.775	1.93825	6.775	2.20213	6.775	0.81609
	13.65	1.0774	6.825	0.79085	6.825	0.87617	6.825	0.62686	6.825	0.88994	6.825	0.60741		13.65	6.01978	6.825	1.35343	6.825	1.23771	6.825	1.96573	6.825	2.24472	6.825	0.84846
	13.75	1.0429	6.875	0.72603	6.875	0.76217	6.875	0.60395	6.875	0.8698	6.875	0.75477		13.75	6.14607	6.875	1.37809	6.875	1.2699	6.875	1.99074	6.875	2.28796	6.875	0.88196
	13.85	1.03685	6.925	0.76441	6.925	0.7417	6.925	0.66796	6.925	0.89729	6.925	0.69902		13.85	6.27178	6.925	1.40268	6.925	1.29989	6.925	2.01698	6.925	2.33203	6.925	0.9182
	13.95	0.9602	6.975	0.86087	6.975	0.82952	6.975	0.71217	6.975	0.89433	6.975	0.75225		13.95	6.39422	6.975	1.4299	6.975	1.3317	6.975	2.04587	6.975	2.37735	6.975	0.95492
	14.05	1.02496	7.025	0.83954	7.025	0.89629	7.025	0.70207	7.025	0.90802	7.025	0.84751		14.05	6.51774	7.025	1.45878	7.025	1.36714	7.025	2.07589	7.025	2.4236	7.025	0.99599
	14.15	0.98279	7.075	0.74854	7.075	0.86545	7.075	0.77054	7.075	0.89797	7.075	0.82329		14.15	6.64442	7.075	1.48613	7.075	1.40382	7.075	2.10761	7.075	2.47061	7.075	1.03948
	14.25	0.99574	7.125	0.8321	7.125	0.9297	7.125	0.7383	7.125	0.91376	7.125	0.92688		14.25	6.77105	7.125	1.51375	7.125	1.44175	7.125	2.14055	7.125	2.51844	7.125	1.0857
	14.35	1.03586	7.175	0.88003	7.175	0.89021	7.175	0.77884	7.175	0.93567	7.175	0.80648		14.35	6.90293	7.175	1.54409	7.175	1.48072	7.175	2.17416	7.175	2.56796	7.175	1.13209
	14.45	0.97154	7.225	0.89032	7.225	0.87793	7.225	0.65121	7.225	0.95689	7.225	0.86605		14.45	7.03502	7.225	1.5759	7.225	1.51912	7.225	2.20626	7.225	2.61935	7.225	1.17751
	14.55	1.01007	7.275	0.87472	7.275	0.9176	7.275	0.81933	7.275	0.95673	7.275	0.76702		14.55	7.16728	7.275	1.60805	7.275	1.55867	7.275	2.23977	7.275	2.67202	7.275	1.22244
	14.65	1.04994	7.325	0.93165	7.325	0.94761	7.325	0.76351	7.325	0.9667	7.325	0.88269		14.65	7.30667	7.325	1.64142	7.325	1.60032	7.325	2.2763	7.325	2.72571	7.325	1.2685
	14.75	0.98226	7.375	0.84288	7.375	1.01446	7.375	0.85335	7.375	0.94482	7.375	0.8651		14.75	7.44602	7.375	1.67463	7.375	1.64474	7.375	2.31416	7.375	2.77978	7.375	1.31795
	14.85	0.97807	7.425	0.89038	7.425	0.96362	7.425	0.78261	7.425	1.00671	7.425	0.72519		14.85	7.58231	7.425	1.70753	7.425	1.69011	7.425	2.35295	7.425	2.83576	7.425	1.36353
	14.95	0.98574	7.475	0.97845	7.475	0.96709	7.475	0.81508	7.475	0.93933	7.475	0.86413		14.95	7.72069	7.475	1.74349	7.475	1.73501	7.475	2.39138	7.475	2.89231	7.475	1.40975
	15.05	1.02289	7.525	0.89074	7.525	1.03481	7.525	0.80813	7.525	1.07693	7.525	0.91243		15.05	7.86415	7.525	1.77992	7.525	1.7822	7.525	2.43093	7.525	2.95174	7.525	1.4621
	15.15	1.01116	7.575	0.92611	7.575	1.00133	7.575	0.84307	7.575	0.97559	7.575	0.9165		15.15	8.01135	7.575	1.81582	7.575	1.83082	7.575	2.47171	7.575	3.01299	7.575	1.5167
	15.25	0.9752	7.625	0.87682	7.625	1.12157	7.625	0.88452	7.625	0.98405	7.625	0.82518		15.25	8.157	7.625	1.8519	7.625	1.88221	7.625	2.51495	7.625	3.07227	7.625	1.56936
	15.35	0.97544	7.675	1.00458	7.675	0.99476	7.675	0.76205	7.675	1.02013	7.675	0.95542		15.35	8.30193	7.675	1.89008	7.675	1.93408	7.675	2.55667	7.675	3.1337	7.675	1.62396
	15.45	1.03654	7.725	0.90709	7.725	1.00103	7.725	0.97496	7.725	0.97137	7.725	0.92248		15.45	8.45341	7.725	1.92935	7.725	1.98366	7.725	2.60133	7.725	3.19553	7.725	1.68227
	15.55	0.97513	7.775	0.96102	7.775	0.97311	7.775	0.95886	7.775	1.04733	7.775	1.03275		15.55	8.60678	7.775	1.96824	7.775	2.03333	7.775	2.65164	7.775	3.25904	7.775	1.74379
	15.65	1.0005	7.825	0.9326	7.825	1.04263	7.825	0.92885	7.825	0.97132	7.825	0.96435		15.65	8.7594	7.825	2.00816	7.825	2.08473	7.825	2.70139	7.825	3.32335	7.825	1.80741
	15.75	1.00809	7.875	1.02536	7.875	1.06988	7.875	0.90655	7.875	1.02974	7.875	0.91743		15.75	8.91654	7.875	2.04999	7.875	2.13927	7.875	2.75038	7.875	3.38794	7.875	1.86813
	15.85	0.99436	7.925	1.03541	7.925	1.1145	7.925	0.96107	7.925	1.00151	7.925	0.99893		15.85	9.0752	7.925	2.09457	7.925	2.19639	7.925	2.80089	7.925	3.45432	7.925	1.93078
	15.95	0.96374	7.975	1.00689	7.975	1.10774	7.975	0.85312	7.975	1.02778	7.975	1.01545		15.95	9.23231	7.975	2.1393	7.975	2.25524	7.975	2.85054	7.975	3.5215	7.975	1.99746
	16.05	0.95074	8.025	1.05312	8.025	0.99839	8.025	0.75117	8.025	1.0597	8.025	0.99329		16.05	9.38786	8.025	2.185	8.025	2.31169	8.025	2.895	8.025	3.59147	8.025	2.06478
	16.15	0.99072	8.075	0.9973	8.075	1.21335	8.075	0.89562	8.075	1.03716	8.075	0.92914		16.15	9.54761	8.075	2.23104	8.075	2.37178	8.075	2.94126	8.075	3.66263	8.075	2.13001
	16.25	0.9425	8.125	1.13787	8.125	1.11557	8.125	0.84502	8.125	1.0483	8.125	0.99228		16.25	9.70862	8.125	2.27961	8.125	2.43578	8.125	2.99073	8.125	3.73429	8.125	2.19605
	16.35	0.96514	8.175	1.10648	8.175	1.1122	8.175	0.92275	8.175	1.01501	8.175	1.19646		16.35	9.8695	8.175	2.33127	8.175	2.49777	8.175	3.04161	8.175	3.80606	8.175	2.27223
	16.45	0.95442	8.225	1.05179	8.225	1.12905	8.225	0.81171	8.225	1.09083	8.225	1.00921		16.45	10.0334	8.225	2.38156	8.225	2.56092	8.225	3.09211	8.225	3.88023	8.225	2.34986
	16.55	0.98782	8.275	1.18775	8.275	1.05885	8.275	0.8624	8.275	1.02765	8.275	1.13179		16.55	10.2012	8.275	2.43441	8.275	2.62329	8.275	3.14148	8.275	3.95573	8.275	2.4262
	16.65	0.97743	8.325	1.12414	8.325	1.16131	8.325	0.83949	8.325	1.08356	8.325	1.00286		16.65	10.3731	8.325	2.48959	8.325	2.68739	8.325	3.19227	8.325	4.03191	8.325	2.50319
	16.75	0.97286	8.375	1.04784	8.375	1.06297	8.375	0.89785	8.375	1.04917	8.375	1.13562		16.75	10.5457	8.375	2.54207	8.375	2.75235	8.375	3.24476	8.375	4.10978	8.375	2.5813
	16.85	1.00187	8.425	1.16614	8.425	1.23991	8.425	0.84424	8.425	1.01166	8.425	1.20017		16.85	10.7226	8.425	2.59623	8.425	2.82046	8.425	3.298	8.425	4.18592	8.425	2.66763
	16.95	0.94267	8.475	1.06589	8.475	1.11104	8.475	0.91016	8.475	0.97591	8.475	1.08757		16.95	10.8989	8.475	2.65145	8.475	2.89077	8.475	3.35228	8.475	4.26024	8.475	2.75315
	17.05	0.94438	8.525	1.09185	8.525	1.20158	8.525	0.80956	8.525	0.97769	8.525	0.96059		17.05	11.072	8.525	2.70548	8.525	2.96079	8.525	3.40609	8.525	4.33416	8.525	2.83062
	17.15	0.98646	8.575	1.09507	8.575	1.11009	8.575	0.95721	8.575	1.03342	8.575	1.09581		17.15	11.2512	8.575	2.76089	8.575	3.03157	8.575	3.46207	8.575	4.41116	8.575	2.90938
	17.25	0.9515	8.625	1.04972	8.625	1.17694	8.625	0.85827	8.625	0.9791	8.625	0.96325		17.25	11.4332	8.625	2.81585	8.625	3.10245	8.625	3.52022	8.625	4.4891	8.625	2.98911
	17.35	0.96692	8.675	1.04604	8.675	1.13009	8.675	0.89473	8.675	0.9988	8.675	1.08295		17.35	11.6154	8.675	2.8702	8.675	3.17476	8.675	3.57705	8.675	4.56661	8.675	3.06931
	17.45	0.99018	8.725	1.07313	8.725	1.13814	8.725	0.81581	8.725	1.0603	8.725	1.01402		17.45	11.8035	8.725	2.92579	8.725	3.24669	8.725	3.63312	8.725	4.64825	8.725	3.15242
	17.55	0.97206	8.775	1.11357	8.775	1.16962	8.775	0.84616	8.775	1.01354	8.775	1.05441		17.55	11.9942	8.775	2.98383	8.775	3.32073	8.775	3.68825	8.775	4.73139	8.775	3.23537
	17.65	0.96659	8.825	1.09173	8.825	1.11835	8.825	0.80582	8.825	0.98362	8.825	0.92403		17.65	12.1848	8.825	3.04301	8.825	3.39495	8.825	3.74367	8.825	4.81238	8.825	3.31557
	17.75	0.99015	8.875	1.07947	8.875	1.08841	8.875	0.89636	8.875	0.96386	8.875	1.01907		17.75	12.3794	8.875	3.10194	8.875	3.46735	8.875	3.80144	8.875	4.89226	8.875	3.3953
	17.85	0.98075	8.925	1.09002	8.925	1.02759	8.925	0.8754	8.925	0.99008	8.925	1.08104		17.85	12.5776	8.925	3.1615	8.925	3.53757	8.925	3.86223	8.925	4.97332	8.925	3.48243
	17.95	0.98052	8.975	1.0712	8.975	1.11241	8.975	0.97389	8.975	0.99014	8.975	0.9354		17.95	12.7771	8.975	3.2215	8.975	3.6094	8.975	3.92643	8.975	5.05639	8.975	3.56699
	18.05	0.96685	9.025	1.08812	9.025	1.09452	9.025	0.85344	9.025	0.98677	9.025	1.03457		18.05	12.9773	9.025	3.28212	9.025	3.68429	9.025	3.99053	9.025	5.14025	9.025	3.65058
	18.15	0.97549	9.075	1.11772	9.075	1.06311	9.075	0.93931	9.075	1.0558	9.075	1.07174		18.15	13.1793	9.075	3.34473	9.075	3.75833	9.075	4.05415	9.075	5.22788	9.075	3.74093
	18.25	0.98071	9.125	1.11848	9.125	1.05697	9.125	0.92381	9.125	1.00558	9.125	0.98247		18.25	13.385	9.125	3.40891	9.125	3.83188	9.125	4.12099	9.125	5.31726	9.125	3.83
	18.35	0.98969	9.175	1.15768	9.175	1.07257	9.175	0.90859	9.175	1.0557	9.175	1.02659		18.35	13.5944	9.175	3.47496	9.175	3.90658	9.175	4.18745	9.175	5.40766	9.175	3.9181
	18.45	1.01279	9.225	1.11659	9.225	1.00203	9.225	0.91157	9.225	0.97826	9.225	1.0697		18.45	13.8096	9.225	3.54167	9.225	3.98013	9.225	4.25418	9.225	5.4978	9.225	4.01103
	18.55	1.00305	9.275	1.07946	9.275	1.01246	9.275	1.00056	9.275	0.98447	9.275	0.99742		18.55	14.0286	9.275	3.60678	9.275	4.05235	9.275	4.32508	9.275	5.58575	9.275	4.10364
	18.65	1.01057	9.325	1.10106	9.325	1.11176	9.325	0.81194	9.325	1.0031	9.325	1.12469		18.65	14.2497	9.325	3.67215	9.325	4.12935	9.325	4.39295	9.325	5.67578	9.325	4.19979
	18.75	0.97349	9.375	1.13239	9.375	1.00395	9.375	0.92974	9.375	1.04232	9.375	0.96926		18.75	14.4699	9.375	3.73983	9.375	4.20681	9.375	4.45894	9.375	5.76944	9.375	4.29562
	18.85	0.97175	9.425	1.06565	9.425	1.03696	9.425	0.96406	9.425	1.05675	9.425	0.93477		18.85	14.6881	9.425	3.80713	9.425	4.28238	9.425	4.53144	9.425	5.86657	9.425	4.38372
	18.95	1.00792	9.475	1.09356	9.475	0.98795	9.475	1.05586	9.475	1.03494	9.475	0.96261		18.95	14.9126	9.475	3.87396	9.475	4.35813	9.475	4.6096	9.475	5.96439	9.475	4.47247
	19.05	1.00611	9.525	1.12182	9.525	1.11331	9.525	0.96074	9.525	1.04902	9.525	0.91863		19.05	15.1433	9.525	3.94325	9.525	4.43761	9.525	4.68843	9.525	6.06289	9.525	4.56137
	19.15	0.97904	9.575	1.03744	9.575	1.01716	9.575	0.99589	9.575	1.05529	9.575	0.96273		19.15	15.3732	9.575	4.01149	9.575	4.51899	9.575	4.76574	9.575	6.1634	9.575	4.65124
	19.25	1.02172	9.625	1.00724	9.625	1.09276	9.625	0.97381	9.625	1.04213	9.625	1.02911		19.25	15.6073	9.625	4.07679	9.625	4.60047	9.625	4.84438	9.625	6.26463	9.625	4.7474
	19.35	0.98434	9.675	1.12387	9.675	1.09124	9.675	1.02662	9.675	1.08116	9.675	1.08421		19.35	15.8445	9.675	4.14559	9.675	4.68569	9.675	4.92509	9.675	6.36819	9.675	4.85047
	19.45	1.02249	9.725	1.10568	9.725	1.05835	9.725	0.94236	9.725	1.01574	9.725	0.9983		19.45	16.0842	9.725	4.21829	9.725	4.77041	9.725	5.00533	9.725	6.4715	9.725	4.95307
	19.55	1.01828	9.775	1.12739	9.775	1.12152	9.775	1.08098	9.775	1.07135	9.775	1.01708		19.55	16.3305	9.775	4.29187	9.775	4.85725	9.775	5.08869	9.775	6.57542	9.775	5.05341
	19.65	1.04048	9.825	1.19152	9.825	1.1432	9.825	0.98874	9.825	1.07964	9.825	1.1087		19.65	16.5816	9.825	4.36906	9.825	4.94838	9.825	5.17478	9.825	6.68361	9.825	5.16035
	19.75	0.97199	9.875	1.08342	9.875	1.13165	9.875	1.03686	9.875	1.04835	9.875	0.98397		19.75	16.8294	9.875	4.44554	9.875	5.04085	9.875	5.25993	9.875	6.79173	9.875	5.26665
	19.85	1.00921	9.925	1.08899	9.925	1.05547	9.925	1.02201	9.925	1.07538	9.925	1.02403		19.85	17.076	9.925	4.51933	9.925	5.13064	9.925	5.34735	9.925	6.90074	9.925	5.36973
	19.95	1.00477	9.975	1.06091	9.975	0.98534	9.975	1.09501	9.975	1.06118	9.975	1.10034		19.95	17.3291	9.975	4.59309	9.975	5.21527	9.975	5.43816	9.975	7.01152	9.975	5.4799
			10.025	1.14266	10.025	1.08897	10.025	1.00823	10.025	1.10857	10.025	0.94251		--	--	10.025	4.66948	10.025	5.30221	10.025	5.52925	10.025	7.12516	10.025	5.58684
			10.075	1.10561	10.075	1.0692	10.075	1.03259	10.075	1.049	10.075	1.11799		--	--	10.075	4.74817	10.075	5.39353	10.075	5.61856	10.075	7.23927	10.075	5.69588
			10.125	1.1079	10.125	1.17432	10.125	1.0288	10.125	1.04668	10.125	1.07098		--	--	10.125	4.82643	10.125	5.48943	10.125	5.70965	10.125	7.35123	10.125	5.81281
			10.175	1.06572	10.175	1.14519	10.175	1.02713	10.175	1.08473	10.175	1.1288		--	--	10.175	4.90403	10.175	5.58954	10.175	5.80141	10.175	7.46624	10.175	5.93151
			10.225	1.05274	10.225	1.12529	10.225	0.98168	10.225	1.05711	10.225	1.13544		--	--	10.225	4.98041	10.225	5.68851	10.225	5.89194	10.225	7.58293	10.225	6.05488
			10.275	1.0664	10.275	1.00207	10.275	1.15584	10.275	1.01245	10.275	1.06324		--	--	10.275	5.05758	10.275	5.78212	10.275	5.98927	10.275	7.69679	10.275	6.17584
			10.325	1.10679	10.325	1.03944	10.325	1.0343	10.325	1.04316	10.325	0.952		--	--	10.325	5.13748	10.325	5.87287	10.325	6.0899	10.325	7.81101	10.325	6.28777
			10.375	1.0518	10.375	1.09511	10.375	1.10128	10.375	0.99685	10.375	1.05713		--	--	10.375	5.21761	10.375	5.96868	10.375	6.18903	10.375	7.92544	10.375	6.40052
			10.425	1.0724	10.425	0.97134	10.425	1.09074	10.425	1.05666	10.425	1.01305		--	--	10.425	5.29724	10.425	6.0623	10.425	6.29173	10.425	8.04178	10.425	6.51777
			10.475	1.0745	10.475	0.99534	10.475	1.13596	10.475	0.98727	10.475	1.08469		--	--	10.475	5.3785	10.475	6.15228	10.475	6.39708	10.475	8.15865	10.475	6.63776
			10.525	1.07326	10.525	1.00648	10.525	1.10552	10.525	1.02183	10.525	1.05497		--	--	10.525	5.46056	10.525	6.24475	10.525	6.50413	10.525	8.27466	10.525	6.76129
			10.575	1.03656	10.575	1.02961	10.575	1.06002	10.575	1.05998	10.575	1.05602		--	--	10.575	5.54194	10.575	6.3397	10.575	6.60854	10.575	8.39602	10.575	6.88434
			10.625	1.08427	10.625	1.01792	10.625	1.10797	10.625	1.00936	10.625	1.03248		--	--	10.625	5.62454	10.625	6.43609	10.625	6.71408	10.625	8.51778	10.625	7.00723
			10.675	1.09548	10.675	0.9824	10.675	1.0326	10.675	0.98309	10.675	1.00394		--	--	10.675	5.71022	10.675	6.53113	10.675	6.81924	10.675	8.63612	10.675	7.12818
			10.725	1.02029	10.725	1.03074	10.725	1.01542	10.725	1.00731	10.725	1.05343		--	--	10.725	5.79416	10.725	6.62771	10.725	6.92082	10.725	8.75547	10.725	7.25155
			10.775	1.01783	10.775	1.02513	10.775	1.01352	10.775	1.01451	10.775	1.12314		--	--	10.775	5.87579	10.775	6.72725	10.775	7.02239	10.775	8.87783	10.775	7.3833
			10.825	1.04765	10.825	1.03319	10.825	1.05067	10.825	1.04141	10.825	1.05767		--	--	10.825	5.95929	10.825	6.82784	10.825	7.1267	10.825	9.00343	10.825	7.5165
			10.875	0.99158	10.875	1.02179	10.875	1.05209	10.875	1.02838	10.875	1.00896		--	--	10.875	6.04248	10.875	6.92919	10.875	7.23395	10.875	9.13103	10.875	7.6439
			10.925	0.99233	10.925	1.03729	10.925	1.01509	10.925	1.0408	10.925	1.05386		--	--	10.925	6.12417	10.925	7.03169	10.925	7.34033	10.925	9.25978	10.925	7.77226
			10.975	1.04313	10.975	0.99568	10.975	1.12346	10.975	1.03305	10.975	1.03151		--	--	10.975	6.20876	10.975	7.13381	10.975	7.45145	10.975	9.39	10.975	7.9032
			11.025	1.0411	11.025	1.07671	11.025	1.14735	11.025	1.03159	11.025	0.99435		--	--	11.025	6.29616	11.025	7.23888	11.025	7.57048	11.025	9.52084	11.025	8.03157
			11.075	0.99281	11.075	1.02797	11.075	1.1228	11.075	1.02621	11.075	1.1258		--	--	11.075	6.38222	11.075	7.34654	11.075	7.69056	11.075	9.65242	11.075	8.16718
			11.125	1.00501	11.125	0.97085	11.125	1.05463	11.125	0.9943	11.125	0.93182		--	--	11.125	6.46753	11.125	7.44971	11.125	7.80677	11.125	9.78279	11.125	8.29989
			11.175	0.97295	11.175	0.95306	11.175	1.05743	11.175	1.02548	11.175	1.1747		--	--	11.175	6.55275	11.175	7.54991	11.175	7.92052	11.175	9.9143	11.175	8.43712
			11.225	0.99361	11.225	0.96087	11.225	1.04284	11.225	1.02942	11.225	0.97387		--	--	11.225	6.63825	11.225	7.6505	11.225	8.03465	11.225	10.0493	11.225	8.57821
			11.275	1.00182	11.275	1.00617	11.275	1.00276	11.275	1.01276	11.275	1.01606		--	--	11.275	6.72578	11.275	7.75481	11.275	8.1468	11.275	10.1846	11.275	8.71011
			11.325	0.95718	11.325	1.01153	11.325	1.06698	11.325	1.03856	11.325	0.95435		--	--	11.325	6.81246	11.325	7.86276	11.325	8.26131	11.325	10.3218	11.325	8.84186
			11.375	0.97176	11.375	0.95684	11.375	1.14015	11.375	1.01569	11.375	1.01491		--	--	11.375	6.89858	11.375	7.96898	11.375	8.3845	11.375	10.4604	11.375	8.97474
			11.425	1.04676	11.425	1.01661	11.425	1.08678	11.425	1.02939	11.425	1.04845		--	--	11.425	6.98951	11.425	8.07645	11.425	8.50986	11.425	10.5996	11.425	9.11518
			11.475	0.93164	11.475	1.00257	11.475	1.08726	11.475	1.03605	11.475	1.07671		--	--	11.475	7.07938	11.475	8.18735	11.475	8.63334	11.475	10.7414	11.475	9.2611
			11.525	0.97511	11.525	0.96128	11.525	1.07949	11.525	0.9822	11.525	1.04192		--	--	11.525	7.16678	11.525	8.29616	11.525	8.75748	11.525	10.8812	11.525	9.40783
			11.575	0.98082	11.575	1.02276	11.575	1.08807	11.575	1.02538	11.575	1.03293		--	--	11.575	7.25721	11.575	8.40706	11.575	8.88275	11.575	11.0215	11.575	9.55278
			11.625	1.00972	11.625	0.97349	11.625	1.14001	11.625	1.05461	11.625	1.02634		--	--	11.625	7.35005	11.625	8.51959	11.625	9.01264	11.625	11.168	11.625	9.69789
			11.675	0.99118	11.675	0.87484	11.675	1.13186	11.675	1.01644	11.675	1.06495		--	--	11.675	7.44416	11.675	8.62467	11.675	9.14622	11.675	11.3152	11.675	9.84655
			11.725	1.02861	11.725	1.03822	11.725	1.10004	11.725	1.05713	11.725	0.99325		--	--	11.725	7.53999	11.725	8.73443	11.725	9.27857	11.725	11.4639	11.725	9.99408
			11.775	1.00495	11.775	0.86169	11.775	1.086	11.775	0.99233	11.775	0.9316		--	--	11.775	7.63729	11.775	8.84428	11.775	9.40931	11.775	11.6121	11.775	10.1332
			11.825	1.0261	11.825	0.96693	11.825	1.06437	11.825	1.04913	11.825	1.01611		--	--	11.825	7.73531	11.825	8.95098	11.825	9.53902	11.825	11.761	11.825	10.2753
			11.875	1.0245	11.875	1.05905	11.875	1.07243	11.875	0.99949	11.875	1.00103		--	--	11.875	7.8351	11.875	9.07019	11.875	9.66901	11.875	11.9116	11.875	10.4236
			11.925	1.00579	11.925	0.98926	11.925	1.11095	11.925	1.02052	11.925	1.1116		--	--	11.925	7.93474	11.925	9.1917	11.925	9.80297	11.925	12.0614	11.925	10.5803
			11.975	0.9704	11.975	0.92219	11.975	1.13361	11.975	1.04547	11.975	1.05301		--	--	11.975	8.03254	11.975	9.30605	11.975	9.94183	11.975	12.2159	11.975	10.7422
			12.025	1.02464	12.025	1.03279	12.025	1.08653	12.025	1.03442	12.025	1.04214		--	--	12.025	8.13211	12.025	9.42402	12.025	10.0803	12.025	12.3728	12.025	10.9002
			12.075	1.0137	12.075	0.97735	12.075	1.07157	12.075	1.03809	12.075	1.08626		--	--	12.075	8.23469	12.075	9.54629	12.075	10.2161	12.075	12.5304	12.075	11.0621
			12.125	0.97411	12.125	0.99101	12.125	1.1502	12.125	1.05518	12.125	1.01457		--	--	12.125	8.33554	12.125	9.66704	12.125	10.357	12.125	12.6909	12.125	11.2231
			12.175	1.01109	12.175	0.97212	12.175	1.14224	12.175	1.0604	12.175	0.89214		--	--	12.175	8.43712	12.175	9.78845	12.175	10.5036	12.175	12.8544	12.175	11.3705
			12.225	1.00465	12.225	1.05267	12.225	1.02502	12.225	1.05724	12.225	1.02479		--	--	12.225	8.5411	12.225	9.91473	12.225	10.6433	12.225	13.0195	12.225	11.52
			12.275	1.03474	12.275	0.98207	12.275	1.04561	12.275	1.04137	12.275	1.06136		--	--	12.275	8.64717	12.275	10.0426	12.275	10.7779	12.275	13.1844	12.275	11.6839
			12.325	1.04474	12.325	1.04317	12.325	1.08448	12.325	1.05053	12.325	0.93939		--	--	12.325	8.7562	12.325	10.171	12.325	10.9176	12.325	13.3502	12.325	11.8424
			12.375	1.03455	12.375	0.98413	12.375	1.05724	12.375	1.07472	12.375	1.07842		--	--	12.375	8.86611	12.375	10.3006	12.375	11.0591	12.375	13.5199	12.375	12.0036
			12.425	1.03441	12.425	0.95407	12.425	1.1165	12.425	1.03014	12.425	0.96417		--	--	12.425	8.97636	12.425	10.4254	12.425	11.2039	12.425	13.6894	12.425	12.1681
			12.475	1.03481	12.475	0.923	12.475	1.05716	12.475	0.9946	12.475	1.06515		--	--	12.475	9.08752	12.475	10.5473	12.475	11.3498	12.475	13.8538	12.475	12.3328
			12.525	1.00819	12.525	0.94326	12.525	1.06402	12.525	1.06923	12.525	0.95668		--	--	12.525	9.19815	12.525	10.6695	12.525	11.4934	12.525	14.0227	12.525	12.4982
			12.575	1.03323	12.575	0.98047	12.575	1.08451	12.575	1.04991	12.575	0.97048		--	--	12.575	9.30958	12.575	10.7964	12.575	11.64	12.575	14.1975	12.575	12.6572
			12.625	0.99285	12.625	1.01421	12.625	1.1484	12.625	1.03903	12.625	1.06507		--	--	12.625	9.42105	12.625	10.9291	12.625	11.7936	12.625	14.3712	12.625	12.8265
			12.675	1.01138	12.675	0.9977	12.675	1.10137	12.675	1.07051	12.675	1.00308		--	--	12.675	9.53221	12.675	11.064	12.675	11.9496	12.675	14.548	12.675	12.9998
			12.725	1.00734	12.725	0.99833	12.725	1.10619	12.725	1.0473	12.725	0.97433		--	--	12.725	9.64505	12.725	11.1989	12.725	12.1038	12.725	14.7268	12.725	13.1668
			12.775	1.02321	12.775	1.0045	12.775	1.05349	12.775	1.01183	12.775	1.00629		--	--	12.775	9.75946	12.775	11.3353	12.775	12.2559	12.775	14.9021	12.775	13.3354
			12.825	1.04755	12.825	1.05768	12.825	1.03469	12.825	1.01771	12.825	1.01528		--	--	12.825	9.87704	12.825	11.4769	12.825	12.4041	12.825	15.0763	12.825	13.5089
			12.875	0.97803	12.875	1.08937	12.875	1.00827	12.875	1.00568	12.875	0.96474		--	--	12.875	9.99295	12.875	11.6254	12.875	12.5502	12.875	15.2512	12.875	13.6801
			12.925	1.00391	12.925	0.96085	12.925	1.12962	12.925	1.00243	12.925	0.92231		--	--	12.925	10.1073	12.925	11.7683	12.925	12.7044	12.925	15.4262	12.925	13.8445
			12.975	1.04434	12.975	1.00357	12.975	1.07563	12.975	1.0346	12.975	1.03031		--	--	12.975	10.2263	12.975	11.9063	12.975	12.8646	12.975	15.6052	12.975	14.0161
			13.025	1.04908	13.025	1.0241	13.025	1.02885	13.025	0.97781	13.025	1.00791		--	--	13.025	10.3489	13.025	12.0499	13.025	13.0186	13.025	15.7833	13.025	14.1965
			13.075	1.05582	13.075	1.00161	13.075	1.01972	13.075	1.05491	13.075	0.93905		--	--	13.075	10.4732	13.075	12.1944	13.075	13.1698	13.075	15.9646	13.075	14.3701
			13.125	1.02112	13.125	1.03503	13.125	1.09166	13.125	1.02302	13.125	0.9694		--	--	13.125	10.5967	13.125	12.3409	13.125	13.3268	13.125	16.1513	13.125	14.5416
			13.175	1.02377	13.175	1.05214	13.175	1.00807	13.175	1.01883	13.175	0.9532		--	--	13.175	10.7192	13.175	12.4921	13.175	13.484	13.175	16.3362	13.175	14.7157
			13.225	0.96454	13.225	0.97902	13.225	0.99672	13.225	1.00487	13.225	1.02337		--	--	13.225	10.8393	13.225	12.6403	13.225	13.6354	13.225	16.5209	13.225	14.8961
			13.275	1.01556	13.275	0.91344	13.275	1.03869	13.275	0.99109	13.275	0.98252		--	--	13.275	10.9598	13.275	12.7795	13.275	13.7902	13.275	16.7044	13.275	15.0805
			13.325	1.00186	13.325	0.98236	13.325	0.95359	13.325	1.0184	13.325	1.00807		--	--	13.325	11.0834	13.325	12.92	13.325	13.9428	13.325	16.8906	13.325	15.2649
			13.375	1.00294	13.375	1.01581	13.375	1.04392	13.375	0.99931	13.375	0.98164		--	--	13.375	11.2073	13.375	13.0693	13.375	14.0971	13.375	17.0789	13.375	15.4506
			13.425	0.9815	13.425	1.03103	13.425	0.96362	13.425	1.01887	13.425	0.99823		--	--	13.425	11.3308	13.425	13.2233	13.425	14.2532	13.425	17.2687	13.425	15.6368
			13.475	1.02383	13.475	0.95307	13.475	0.96848	13.475	0.96793	13.475	1.01116		--	--	13.475	11.4565	13.475	13.3736	13.475	14.4046	13.475	17.4569	13.475	15.8272
			13.525	1.01726	13.525	0.95103	13.525	0.93274	13.525	0.99038	13.525	0.92804		--	--	13.525	11.5854	13.525	13.519	13.525	14.5547	13.525	17.6438	13.525	16.0123
			13.575	1.02884	13.575	1.00219	13.575	1.02876	13.575	1.00875	13.575	1.0347		--	--	13.575	11.7156	13.575	13.6693	13.575	14.7108	13.575	17.836	13.575	16.201
			13.625	0.98297	13.625	1.01818	13.625	0.94493	13.625	0.977	13.625	1.00227		--	--	13.625	11.8446	13.625	13.8258	13.625	14.8689	13.625	18.0284	13.625	16.3983
			13.675	0.97772	13.675	1.04123	13.675	0.97998	13.675	0.97939	13.675	1.03113		--	--	13.675	11.9712	13.675	13.9866	13.675	15.0243	13.675	18.2193	13.675	16.5967
			13.725	1.00934	13.725	0.99856	13.725	0.94972	13.725	0.97918	13.725	0.97629		--	--	13.725	12.1004	13.725	14.147	13.725	15.1812	13.725	18.4118	13.725	16.794
			13.775	1.04427	13.775	1.00454	13.775	0.97958	13.775	1.00423	13.775	1.00649		--	--	13.775	12.235	13.775	14.3056	13.775	15.3392	13.775	18.6082	13.775	16.9904
			13.825	0.99291	13.825	0.95434	13.825	0.97935	13.825	1.00307	13.825	0.96383		--	--	13.825	12.3695	13.825	14.4619	13.825	15.5008	13.825	18.8084	13.825	17.1869
			13.875	0.99887	13.875	1.01735	13.875	1.03456	13.875	0.97984	13.875	1.02399		--	--	13.875	12.5019	13.875	14.6204	13.875	15.6682	13.875	19.0076	13.875	17.3866
			13.925	0.98195	13.925	0.97596	13.925	1.01253	13.925	0.97069	13.925	0.98493		--	--	13.925	12.6345	13.925	14.7818	13.925	15.8395	13.925	19.2049	13.925	17.5898
			13.975	1.0229	13.975	1.04487	13.975	0.93724	13.975	0.9806	13.975	1.00151		--	--	13.975	12.7697	13.975	14.9465	13.975	16.0039	13.975	19.4038	13.975	17.7923
			14.025	0.9973	14.025	0.97484	14.025	0.92392	14.025	1.0088	14.025	1.03347		--	--	14.025	12.907	14.025	15.1124	14.025	16.1619	14.025	19.608	14.025	18.0012
			14.075	0.98159	14.075	1.0623	14.075	1.01527	14.075	0.94527	14.075	0.95784		--	--	14.075	13.0423	14.075	15.2809	14.075	16.3278	14.075	19.81	14.075	18.207
			14.125	1.0216	14.125	1.03765	14.125	0.97969	14.125	1.00144	14.125	1.05126		--	--	14.125	13.1804	14.125	15.4558	14.125	16.4996	14.125	20.0127	14.125	18.4162
			14.175	0.98348	14.175	1.07573	14.175	0.98256	14.175	0.9804	14.175	1.0561		--	--	14.175	13.3195	14.175	15.6331	14.175	16.6698	14.175	20.2205	14.175	18.6372
			14.225	0.99171	14.225	1.01185	14.225	1.00043	14.225	0.98097	14.225	1.05629		--	--	14.225	13.4575	14.225	15.8094	14.225	16.843	14.225	20.4276	14.225	18.8603
			14.275	1.0418	14.275	1.03162	14.275	0.9528	14.275	0.97714	14.275	1.00363		--	--	14.275	13.6006	14.275	15.9833	14.275	17.0148	14.275	20.6359	14.275	19.0793
			14.325	1.03805	14.325	1.04221	14.325	0.9812	14.325	0.94996	14.325	1.04909		--	--	14.325	13.748	14.325	16.1609	14.325	17.1862	14.325	20.8422	14.325	19.2992
			14.375	1.00425	14.375	0.95553	14.375	1.01551	14.375	0.99609	14.375	1.07454		--	--	14.375	13.8938	14.375	16.3333	14.375	17.3643	14.375	21.0521	14.375	19.5282
			14.425	0.99341	14.425	0.99713	14.425	0.98335	14.425	0.93881	14.425	0.93704		--	--	14.425	14.0373	14.425	16.5029	14.425	17.5438	14.425	21.2622	14.425	19.7466
			14.475	1.01879	14.475	1.03487	14.475	0.96617	14.475	0.98859	14.475	1.05388		--	--	14.475	14.183	14.475	16.6807	14.475	17.7202	14.475	21.473	14.475	19.9643
			14.525	1.00838	14.525	0.97696	14.525	0.90272	14.525	0.95678	14.525	1.05829		--	--	14.525	14.3307	14.525	16.8579	14.525	17.8904	14.525	21.6872	14.525	20.1969
			14.575	1.00656	14.575	1.04004	14.575	0.98065	14.575	0.96442	14.575	0.96563		--	--	14.575	14.4785	14.575	17.0368	14.575	18.0631	14.575	21.9002	14.575	20.4213
			14.625	1.00011	14.625	1.02228	14.625	0.99637	14.625	0.97033	14.625	0.97342		--	--	14.625	14.6267	14.625	17.221	14.625	18.2457	14.625	22.1162	14.625	20.6377
			14.675	1.02467	14.675	1.07885	14.675	0.99769	14.675	0.98982	14.675	1.00393		--	--	14.675	14.7774	14.675	17.4099	14.675	18.4311	14.675	22.3365	14.675	20.86
			14.725	0.98616	14.725	1.01054	14.725	0.92862	14.725	0.96763	14.725	1.01414		--	--	14.725	14.9279	14.725	17.5991	14.725	18.6114	14.725	22.558	14.725	21.0884
			14.775	1.01374	14.775	0.99536	14.775	0.99821	14.775	0.95701	14.775	0.96643		--	--	14.775	15.0787	14.775	17.7819	14.775	18.793	14.775	22.7773	14.775	21.314
			14.825	0.98273	14.825	1.03949	14.825	0.93596	14.825	0.97176	14.825	1.09146		--	--	14.825	15.2303	14.825	17.9687	14.825	18.9766	14.825	22.9986	14.825	21.5501
			14.875	0.9973	14.875	1.03664	14.875	0.99271	14.875	0.95378	14.875	0.92707		--	--	14.875	15.3816	14.875	18.1605	14.875	19.1608	14.875	23.2209	14.875	21.7832
			14.925	0.98457	14.925	1.07065	14.925	0.96357	14.925	0.95171	14.925	0.98162		--	--	14.925	15.5341	14.925	18.3565	14.925	19.349	14.925	23.4425	14.925	22.0051
			14.975	0.98644	14.975	1.04012	14.975	0.9552	14.975	0.97531	14.975	0.98468		--	--	14.975	15.6868	14.975	18.5541	14.975	19.5347	14.975	23.668	14.975	22.2353
			15.025	1.00542	15.025	1.0322	15.025	0.97781	15.025	0.96579	15.025	1.00129		--	--	15.025	15.8421	15.025	18.7495	15.025	19.7232	15.025	23.8968	15.025	22.4693
			15.075	1.00153	15.075	1.04744	15.075	0.92819	15.075	0.97478	15.075	1.00143		--	--	15.075	15.9997	15.075	18.9468	15.075	19.9102	15.075	24.127	15.075	22.7069
			15.125	0.99611	15.125	1.04152	15.125	0.97731	15.125	0.97373	15.125	0.96121		--	--	15.125	16.1575	15.125	19.1464	15.125	20.0984	15.125	24.3596	15.125	22.9412
			15.175	1.00441	15.175	0.99606	15.175	0.99454	15.175	0.9709	15.175	0.98427		--	--	15.175	16.3166	15.175	19.3423	15.175	20.2945	15.175	24.5934	15.175	23.1751
			15.225	1.01298	15.225	1.01116	15.225	0.98613	15.225	0.97872	15.225	1.03752		--	--	15.225	16.4782	15.225	19.5366	15.225	20.4927	15.225	24.8293	15.225	23.4197
			15.275	0.9971	15.275	0.95179	15.275	0.98623	15.275	1.0152	15.275	0.96615		--	--	15.275	16.6402	15.275	19.7279	15.275	20.6914	15.275	25.0721	15.275	23.6637
			15.325	0.98677	15.325	1.06014	15.325	0.98351	15.325	0.98612	15.325	1.03842		--	--	15.325	16.8011	15.325	19.9252	15.325	20.8912	15.325	25.3175	15.325	23.9095
			15.375	1.00741	15.375	1.05133	15.375	0.95224	15.375	0.96754	15.375	1.03428		--	--	15.375	16.964	15.375	20.1336	15.375	21.0888	15.375	25.5585	15.375	24.1653
			15.425	0.96985	15.425	0.96499	15.425	0.93966	15.425	0.99037	15.425	1.00691		--	--	15.425	17.1265	15.425	20.334	15.425	21.2831	15.425	25.8017	15.425	24.4188
			15.475	1.00346	15.475	1.01113	15.475	1.01004	15.475	0.97825	15.475	1.05435		--	--	15.475	17.2898	15.475	20.5316	15.475	21.4848	15.475	26.0478	15.475	24.6765
			15.525	1.0142	15.525	1.03868	15.525	0.96105	15.525	0.96088	15.525	0.96973		--	--	15.525	17.4578	15.525	20.7379	15.525	21.6899	15.525	26.2918	15.525	24.9311
			15.575	1.0025	15.575	1.03296	15.575	0.96567	15.575	0.98805	15.575	1.02057		--	--	15.575	17.6268	15.575	20.9478	15.575	21.8917	15.575	26.5386	15.575	25.1832
			15.625	1.02856	15.625	1.05625	15.625	0.96664	15.625	0.98033	15.625	1.10726		--	--	15.625	17.7981	15.625	21.1608	15.625	22.0955	15.625	26.7895	15.625	25.4544
			15.675	1.02274	15.675	1.01611	15.675	0.98975	15.675	0.98217	15.675	0.99007		--	--	15.675	17.9722	15.675	21.3735	15.675	22.3031	15.675	27.0412	15.675	25.7234
			15.725	1.00313	15.725	1.00966	15.725	0.96672	15.725	0.97982	15.725	0.99249		--	--	15.725	18.1452	15.725	21.5827	15.725	22.512	15.725	27.2945	15.725	25.9793
			15.775	0.97941	15.775	1.0051	15.775	0.98862	15.775	0.96811	15.775	0.96272		--	--	15.775	18.3157	15.775	21.7921	15.775	22.7221	15.775	27.5475	15.775	26.2333
			15.825	1.05271	15.825	1.01333	15.825	0.95106	15.825	0.98635	15.825	0.99226		--	--	15.825	18.4915	15.825	22.0032	15.825	22.9319	15.825	27.803	15.825	26.4889
			15.875	1.02358	15.875	0.98796	15.875	0.97966	15.875	0.9796	15.875	0.99822		--	--	15.875	18.6723	15.875	22.2138	15.875	23.142	15.875	28.0617	15.875	26.7508
			15.925	1.02178	15.925	1.00244	15.925	0.92025	15.925	0.96779	15.925	1.03198		--	--	15.925	18.8515	15.925	22.4246	15.925	23.3501	15.925	28.3195	15.925	27.0196
			15.975	0.98539	15.975	1.01404	15.975	0.99562	15.975	0.97409	15.975	0.94359		--	--	15.975	19.0284	15.975	22.6396	15.975	23.5612	15.975	28.5782	15.975	27.2828
			16.025	0.94628	16.025	1.0317	16.025	0.98432	16.025	1.00938	16.025	1.05747		--	--	16.025	19.1998	16.025	22.859	16.025	23.7808	16.025	28.8442	16.025	27.5511
			16.075	1.01186	16.075	1.01735	16.075	0.93773	16.075	0.9583	16.075	0.97949		--	--	16.075	19.3746	16.075	23.0801	16.075	23.9953	16.075	29.1096	16.075	27.8258
			16.125	0.99382	16.125	1.03034	16.125	0.95036	16.125	1.00744	16.125	0.96515		--	--	16.125	19.5548	16.125	23.3025	16.125	24.2073	16.125	29.3765	16.125	28.0898
			16.175	0.98183	16.175	1.01004	16.175	0.99947	16.175	0.98341	16.175	1.03207		--	--	16.175	19.7334	16.175	23.5255	16.175	24.4276	16.175	29.6484	16.175	28.3627
			16.225	0.99392	16.225	1.00036	16.225	0.98007	16.225	0.9443	16.225	0.9638		--	--	16.225	19.9131	16.225	23.7465	16.225	24.6527	16.225	29.9133	16.225	28.6369
			16.275	0.99565	16.275	1.01316	16.275	0.95596	16.275	0.9799	16.275	0.9962		--	--	16.275	20.0952	16.275	23.9693	16.275	24.8742	16.275	30.1794	16.275	28.908
			16.325	0.99665	16.325	0.99584	16.325	0.99018	16.325	0.97596	16.325	1.02934		--	--	16.325	20.2786	16.325	24.1929	16.325	25.0982	16.325	30.4516	16.325	29.1899
			16.375	1.0067	16.375	1.03313	16.375	0.95163	16.375	1.0086	16.375	0.98637		--	--	16.375	20.4642	16.375	24.4201	16.375	25.323	16.375	30.7294	16.375	29.472
			16.425	1.00659	16.425	1.00742	16.425	0.96119	16.425	0.98977	16.425	1.05219		--	--	16.425	20.6519	16.425	24.6501	16.425	25.5459	16.425	31.0109	16.425	29.7592
			16.475	0.99717	16.475	0.96519	16.475	0.98829	16.475	1.00447	16.475	1.04921		--	--	16.475	20.8398	16.475	24.8737	16.475	25.7745	16.475	31.2935	16.475	30.057
			16.525	1.00071	16.525	0.98774	16.525	0.97034	16.525	1.0117	16.525	1.00796		--	--	16.525	21.0283	16.525	25.0965	16.525	26.0055	16.525	31.581	16.525	30.3503
			16.575	0.98616	16.575	1.03823	16.575	0.97719	16.575	1.0056	16.575	0.95935		--	--	16.575	21.2169	16.575	25.329	16.575	26.2366	16.575	31.8704	16.575	30.6325
			16.625	0.97274	16.625	1.04849	16.625	0.97053	16.625	0.98122	16.625	1.02035		--	--	16.625	21.404	16.625	25.5699	16.625	26.4691	16.625	32.1571	16.625	30.9182
			16.675	0.96303	16.675	1.04139	16.675	0.96159	16.675	0.9852	16.675	1.00871		--	--	16.675	21.59	16.675	25.8126	16.675	26.7011	16.675	32.4426	16.675	31.2128
			16.725	0.99205	16.725	1.00176	16.725	0.98778	16.725	0.96315	16.725	1.01038		--	--	16.725	21.779	16.725	26.0513	16.725	26.9366	16.725	32.7271	16.725	31.5077
			16.775	0.98391	16.775	0.9569	16.775	0.99894	16.775	0.97325	16.775	1.02185		--	--	16.775	21.9711	16.775	26.2815	16.775	27.1781	16.775	33.0117	16.775	31.8063
			16.825	1.00893	16.825	1.01485	16.825	0.97223	16.825	0.99143	16.825	1.03426		--	--	16.825	22.166	16.825	26.5147	16.825	27.4191	16.825	33.3021	16.825	32.1102
			16.875	0.97418	16.875	0.95841	16.875	0.97948	16.875	0.97594	16.875	0.99142		--	--	16.875	22.3612	16.875	26.7494	16.875	27.6592	16.875	33.5946	16.875	32.4114
			16.925	0.98698	16.925	0.96947	16.925	0.96762	16.925	0.96875	16.925	1.00812		--	--	16.925	22.5553	16.925	26.9801	16.925	27.9001	16.925	33.8855	16.925	32.7105
			16.975	0.98649	16.975	1.01124	16.975	0.99823	16.975	0.9766	16.975	0.98938		--	--	16.975	22.7518	16.975	27.2186	16.975	28.1448	16.975	34.1782	16.975	33.011
			17.025	0.97667	17.025	1.02183	17.025	1.07733	17.025	0.9704	17.025	1.06421		--	--	17.025	22.9484	17.025	27.4647	17.025	28.4047	17.025	34.4728	17.025	33.3219
			17.075	0.98146	17.075	1.04088	17.075	1.00675	17.075	0.96637	17.075	1.0274		--	--	17.075	23.1457	17.075	27.716	17.075	28.6671	17.075	34.7677	17.075	33.6403
			17.125	0.99539	17.125	1.01926	17.125	1.01128	17.125	0.97896	17.125	0.97737		--	--	17.125	23.346	17.125	27.9683	17.125	28.9227	17.125	35.0656	17.125	33.9473
			17.175	0.97586	17.175	1.03575	17.175	0.94557	17.175	0.97397	17.175	1.07594		--	--	17.175	23.547	17.175	28.2216	17.175	29.172	17.175	35.3664	17.175	34.2636
			17.225	0.98174	17.225	1.04434	17.225	0.98782	17.225	1.01913	17.225	1.00959		--	--	17.225	23.7477	17.225	28.4794	17.225	29.4199	17.225	35.6752	17.225	34.5867
			17.275	0.98482	17.275	1.00698	17.275	0.97554	17.275	1.01094	17.275	1.0357		--	--	17.275	23.9505	17.275	28.7351	17.275	29.6729	17.275	35.9916	17.275	34.9054
			17.325	1.00255	17.325	0.99358	17.325	1.00985	17.325	0.99713	17.325	0.98362		--	--	17.325	24.1566	17.325	28.986	17.325	29.9304	17.325	36.3063	17.325	35.2219
			17.375	0.98843	17.375	0.99618	17.375	1.00404	17.375	0.98686	17.375	1.0014		--	--	17.375	24.3643	17.375	29.2369	17.375	30.193	17.375	36.6191	17.375	35.5348
			17.425	0.96497	17.425	1.03252	17.425	0.99901	17.425	0.98684	17.425	1.01085		--	--	17.425	24.5693	17.425	29.4943	17.425	30.4557	17.425	36.932	17.425	35.8539
			17.475	0.95356	17.475	1.01244	17.475	1.01685	17.475	0.9812	17.475	1.01313		--	--	17.475	24.7718	17.475	29.7551	17.475	30.7216	17.475	37.2459	17.475	36.1767
			17.525	1.00443	17.525	0.99182	17.525	0.95358	17.525	1.01934	17.525	1.03239		--	--	17.525	24.9796	17.525	30.0123	17.525	30.983	17.525	37.5667	17.525	36.5047
			17.575	0.97977	17.575	0.99652	17.575	1.00178	17.575	1.0202	17.575	1.00861		--	--	17.575	25.1914	17.575	30.2689	17.575	31.244	17.575	37.8957	17.575	36.8339
			17.625	1.01017	17.625	1.00629	17.625	1.01505	17.625	0.96854	17.625	1.05437		--	--	17.625	25.405	17.625	30.5288	17.625	31.5146	17.625	38.2183	17.625	37.1686
			17.675	0.984	17.675	0.95973	17.675	0.99536	17.675	0.97645	17.675	0.99526		--	--	17.675	25.6203	17.675	30.7854	17.675	31.7859	17.675	38.5356	17.675	37.503
			17.725	0.97157	17.725	1.04649	17.725	0.98351	17.725	0.99952	17.725	0.98965		--	--	17.725	25.8327	17.725	31.0487	17.725	32.0545	17.725	38.8599	17.725	37.8287
			17.775	0.98179	17.775	0.99154	17.775	0.99799	17.775	0.98675	17.775	1.03178		--	--	17.775	26.0459	17.775	31.3177	17.775	32.325	17.775	39.1876	17.775	38.1622
			17.825	1.01286	17.825	0.96733	17.825	1.03835	17.825	0.96806	17.825	1.0744		--	--	17.825	26.265	17.825	31.5778	17.825	32.6045	17.825	39.5119	17.825	38.5117
			17.875	0.99367	17.875	0.98476	17.875	0.96434	17.875	0.99504	17.875	1.1069		--	--	17.875	26.4865	17.875	31.8383	17.875	32.8809	17.875	39.8395	17.875	38.8757
			17.925	1.01869	17.925	1.01475	17.925	1.02205	17.925	0.99952	17.925	0.99066		--	--	17.925	26.71	17.925	32.1068	17.925	33.1566	17.925	40.1742	17.925	39.2276
			17.975	0.99686	17.975	0.99218	17.975	1.02244	17.975	0.99969	17.975	0.97469		--	--	17.975	26.9351	17.975	32.3777	17.975	33.442	17.975	40.5116	17.975	39.5592
			18.025	0.97748	18.025	0.9937	18.025	1.00872	18.025	0.98761	18.025	1.06016		--	--	18.025	27.1568	18.025	32.6473	18.025	33.7271	18.025	40.8488	18.025	39.9046
			18.075	1.0002	18.075	1.00705	18.075	1.00449	18.075	1.01026	18.075	1.00441		--	--	18.075	27.3801	18.075	32.9204	18.075	34.0112	18.075	41.1897	18.075	40.2568
			18.125	0.98153	18.125	1.02649	18.125	1.00227	18.125	1.01721	18.125	1.03258		--	--	18.125	27.6051	18.125	33.1995	18.125	34.296	18.125	41.5375	18.125	40.6063
			18.175	0.96441	18.175	0.95735	18.175	0.94729	18.175	0.98403	18.175	1.03807		--	--	18.175	27.8272	18.175	33.4733	18.175	34.5742	18.175	41.8828	18.175	40.9635
			18.225	1.03315	18.225	1.01869	18.225	1.0077	18.225	0.98318	18.225	1.05739		--	--	18.225	28.0566	18.225	33.7475	18.225	34.8548	18.225	42.224	18.225	41.327
			18.275	0.99838	18.275	0.99128	18.275	1.06026	18.275	0.97883	18.275	1.05437		--	--	18.275	28.2911	18.275	34.028	18.275	35.1532	18.275	42.5662	18.275	41.6954
			18.325	0.97283	18.325	1.00353	18.325	1.00387	18.325	0.97901	18.325	1.00009		--	--	18.325	28.5198	18.325	34.3079	18.325	35.4526	18.325	42.9096	18.325	42.0557
			18.375	0.97581	18.375	1.0656	18.375	0.98938	18.375	0.99966	18.375	0.97826		--	--	18.375	28.7472	18.375	34.5998	18.375	35.7434	18.375	43.2585	18.375	42.4045
			18.425	1.00315	18.425	1.01953	18.425	1.01226	18.425	0.9892	18.425	1.04543		--	--	18.425	28.9794	18.425	34.8956	18.425	36.037	18.425	43.6112	18.425	42.7634
			18.475	1.00802	18.475	0.9706	18.475	1.0119	18.475	1.02079	18.475	1.00644		--	--	18.475	29.2167	18.475	35.1793	18.475	36.3355	18.475	43.9695	18.475	43.1292
			18.525	0.99366	18.525	1.06635	18.525	1.002	18.525	1.00231	18.525	1.04224		--	--	18.525	29.4541	18.525	35.4715	18.525	36.6341	18.525	44.3321	18.525	43.4964
			18.575	0.97188	18.575	1.06789	18.575	1.02819	18.575	0.99354	18.575	1.02772		--	--	18.575	29.6885	18.575	35.7792	18.575	36.9367	18.575	44.6918	18.575	43.8694
			18.625	0.98328	18.625	1.0063	18.625	1.0032	18.625	1.03029	18.625	0.9832		--	--	18.625	29.923	18.625	36.0798	18.625	37.2412	18.625	45.0585	18.625	44.2337
			18.675	0.993	18.675	1.01464	18.675	1.02908	18.675	1.00906	18.675	1.01057		--	--	18.675	30.1612	18.675	36.3743	18.675	37.5474	18.675	45.4299	18.675	44.5969
			18.725	1.01622	18.725	1.03199	18.725	1.0037	18.725	0.9902	18.725	1.03325		--	--	18.725	30.4047	18.725	36.6741	18.725	37.8553	18.725	45.7961	18.725	44.9712
			18.775	0.99063	18.775	1.02974	18.775	0.99712	18.775	0.99504	18.775	0.9754		--	--	18.775	30.6492	18.775	36.9778	18.775	38.1601	18.775	46.1616	18.775	45.341
			18.825	1.00494	18.825	0.98889	18.825	1.01582	18.825	1.01547	18.825	0.98064		--	--	18.825	30.8937	18.825	37.2767	18.825	38.4683	18.825	46.5337	18.825	45.703
			18.875	0.9928	18.875	1.02973	18.875	1.02696	18.875	1.01895	18.875	1.05315		--	--	18.875	31.1397	18.875	37.5772	18.875	38.7827	18.875	46.9123	18.875	46.0815
			18.925	0.97524	18.925	1.03321	18.925	0.99416	18.925	1.00649	18.925	1.02698		--	--	18.925	31.3833	18.925	37.886	18.925	39.0955	18.925	47.2912	18.925	46.4707
			18.975	1.01363	18.975	0.98535	18.975	0.98953	18.975	0.99092	18.975	1.04635		--	--	18.975	31.6308	18.975	38.1896	18.975	39.4041	18.975	47.6668	18.975	46.8606
			19.025	0.99363	19.025	1.03309	19.025	0.95243	19.025	0.98193	19.025	1.04085		--	--	19.025	31.882	19.025	38.4949	19.025	39.7078	19.025	48.0398	19.025	47.2552
			19.075	1.01393	19.075	0.9882	19.075	1.01811	19.075	1.00937	19.075	0.99821		--	--	19.075	32.1345	19.075	38.8022	19.075	40.0176	19.075	48.4183	19.075	47.6427
			19.125	0.99706	19.125	0.99676	19.125	1.01994	19.125	0.98724	19.125	1.05858		--	--	19.125	32.3887	19.125	39.1056	19.125	40.3397	19.125	48.7997	19.125	48.0357
			19.175	0.99725	19.175	1.00459	19.175	0.98737	19.175	1.03334	19.175	0.99034		--	--	19.175	32.6422	19.175	39.4131	19.175	40.6586	19.175	49.1878	19.175	48.4291
			19.225	0.99719	19.225	1.03638	19.225	1.04179	19.225	1.00591	19.225	1.0243		--	--	19.225	32.897	19.225	39.7284	19.225	40.9826	19.225	49.5815	19.225	48.8181
			19.275	1.00924	19.275	1.01935	19.275	0.96835	19.275	1.01435	19.275	1.00741		--	--	19.275	33.1547	19.275	40.0475	19.275	41.3053	19.275	49.9736	19.275	49.2124
			19.325	0.9963	19.325	0.986	19.325	1.01353	19.325	0.99737	19.325	0.99067		--	--	19.325	33.4136	19.325	40.3605	19.325	41.6251	19.325	50.366	19.325	49.6022
			19.375	1.01804	19.375	1.10786	19.375	0.95838	19.375	0.99806	19.375	0.98229		--	--	19.375	33.675	19.375	40.689	19.375	41.945	19.375	50.7573	19.375	49.989
			19.425	0.98488	19.425	1.02663	19.425	1.02507	19.425	0.97623	19.425	1.01554		--	--	19.425	33.9362	19.425	41.0255	19.425	42.2684	19.425	51.1464	19.425	50.3828
			19.475	0.97555	19.475	1.02738	19.475	1.01694	19.475	0.96707	19.475	1.04034		--	--	19.475	34.1932	19.475	41.3511	19.475	42.6031	19.475	51.5314	19.475	50.7901
			19.525	0.96749	19.525	1.03169	19.525	1.01116	19.525	0.98584	19.525	1.02453		--	--	19.525	34.4493	19.525	41.6791	19.525	42.9371	19.525	51.9203	19.525	51.2013
			19.575	0.99053	19.575	0.98716	19.575	0.98781	19.575	0.98475	19.575	1.01449		--	--	19.575	34.7087	19.575	42.0023	19.575	43.2681	19.575	52.3147	19.575	51.6095
			19.625	1.00864	19.625	1.00404	19.625	1.04671	19.625	1.00589	19.625	0.98936		--	--	19.625	34.9748	19.625	42.3228	19.625	43.6067	19.625	52.7152	19.625	52.0126
			19.675	0.97397	19.675	0.97008	19.675	1.03633	19.675	0.99901	19.675	1.03757		--	--	19.675	35.2401	19.675	42.6422	19.675	43.9552	19.675	53.1206	19.675	52.4225
			19.725	1.0195	19.725	1.01088	19.725	1.01708	19.725	0.97687	19.725	1.05287		--	--	19.725	35.5083	19.725	42.9643	19.725	44.3004	19.725	53.5222	19.725	52.8474
			19.775	1.00077	19.775	1.03026	19.775	1.02309	19.775	0.99332	19.775	1.00587		--	--	19.775	35.7814	19.775	43.2979	19.775	44.6451	19.775	53.9247	19.775	53.2679
			19.825	0.9987	19.825	1.0007	19.825	1.03124	19.825	1.01028	19.825	1.02271		--	--	19.825	36.053	19.825	43.6314	19.825	44.994	19.825	54.3361	19.825	53.6844
			19.875	0.9759	19.875	1.01934	19.875	1.00786	19.875	0.99965	19.875	1.06895		--	--	19.875	36.3227	19.875	43.9649	19.875	45.3421	19.875	54.7508	19.875	54.116
			19.925	1.00027	19.925	0.98839	19.925	0.98469	19.925	0.9974	19.925	1.04888		--	--	19.925	36.5939	19.925	44.298	19.925	45.6839	19.925	55.165	19.925	54.5552
			19.975	1.01107	19.975	0.97659	19.975	0.99506	19.975	1.01285	19.975	1.00509		--	--	19.975	36.8713	19.975	44.6257	19.975	46.0253	19.975	55.584	19.975	54.9833

## Sheet: Fig. S8e
Fig. S8e	Li-PF6-		Li-EC		Li-PC		Li-DEC		Li-EMC		Li-TFEB			Li-PF6-		Li-EC		Li-PC		Li-DEC		Li-EMC		Li-TFEB
	r(Å)	gLi-X(r)	r(Å)	gLi-X(r)	r(Å)	gLi-X(r)	r(Å)	gLi-X(r)	r(Å)	gLi-X(r)	r(Å)	gLi-X(r)		r(Å)	nLi-X(r)	r(Å)	nLi-X(r)	r(Å)	nLi-X(r)	r(Å)	nLi-X(r)	r(Å)	nLi-X(r)	r(Å)	nLi-X(r)
	0.05	0	0.01	0	0.05	0	0.025	0	0.025	0	0.025	0		0.05	0	0.01	0	0.05	0	0.025	0	0.025	0	0.025	0
	0.15	0	0.03	0	0.15	0	0.075	0	0.075	0	0.075	0		0.15	0	0.03	0	0.15	0	0.075	0	0.075	0	0.075	0
	0.25	0	0.05	0	0.25	0	0.125	0	0.125	0	0.125	0		0.25	0	0.05	0	0.25	0	0.125	0	0.125	0	0.125	0
	0.35	0	0.07	0	0.35	0	0.175	0	0.175	0	0.175	0		0.35	0	0.07	0	0.35	0	0.175	0	0.175	0	0.175	0
	0.45	0	0.09	0	0.45	0	0.225	0	0.225	0	0.225	0		0.45	0	0.09	0	0.45	0	0.225	0	0.225	0	0.225	0
	0.55	0	0.11	0	0.55	0	0.275	0	0.275	0	0.275	0		0.55	0	0.11	0	0.55	0	0.275	0	0.275	0	0.275	0
	0.65	0	0.13	0	0.65	0	0.325	0	0.325	0	0.325	0		0.65	0	0.13	0	0.65	0	0.325	0	0.325	0	0.325	0
	0.75	0	0.15	0	0.75	0	0.375	0	0.375	0	0.375	0		0.75	0	0.15	0	0.75	0	0.375	0	0.375	0	0.375	0
	0.85	0	0.17	0	0.85	0	0.425	0	0.425	0	0.425	0		0.85	0	0.17	0	0.85	0	0.425	0	0.425	0	0.425	0
	0.95	0	0.19	0	0.95	0	0.475	0	0.475	0	0.475	0		0.95	0	0.19	0	0.95	0	0.475	0	0.475	0	0.475	0
	1.05	0	0.21	0	1.05	0	0.525	0	0.525	0	0.525	0		1.05	0	0.21	0	1.05	0	0.525	0	0.525	0	0.525	0
	1.15	0	0.23	0	1.15	0	0.575	0	0.575	0	0.575	0		1.15	0	0.23	0	1.15	0	0.575	0	0.575	0	0.575	0
	1.25	0	0.25	0	1.25	0	0.625	0	0.625	0	0.625	0		1.25	0	0.25	0	1.25	0	0.625	0	0.625	0	0.625	0
	1.35	0	0.27	0	1.35	0	0.675	0	0.675	0	0.675	0		1.35	0	0.27	0	1.35	0	0.675	0	0.675	0	0.675	0
	1.45	0	0.29	0	1.45	0	0.725	0	0.725	0	0.725	0		1.45	0	0.29	0	1.45	0	0.725	0	0.725	0	0.725	0
	1.55	0	0.31	0	1.55	0	0.775	0	0.775	0	0.775	0		1.55	0	0.31	0	1.55	0	0.775	0	0.775	0	0.775	0
	1.65	0	0.33	0	1.65	0	0.825	0	0.825	0	0.825	0		1.65	0	0.33	0	1.65	0	0.825	0	0.825	0	0.825	0
	1.75	0	0.35	0	1.75	0.07561	0.875	0	0.875	0	0.875	0		1.75	0	0.35	0	1.75	0.000210053	0.875	0	0.875	0	0.875	0
	1.85	0	0.37	0	1.85	2.40185	0.925	0	0.925	0	0.925	0		1.85	0	0.37	0	1.85	0.00788	0.925	0	0.925	0	0.925	0
	1.95	0	0.39	0	1.95	6.12024	0.975	0	0.975	0	0.975	0		1.95	0	0.39	0	1.95	0.03644	0.975	0	0.975	0	0.975	0
	2.05	0	0.41	0	2.05	8.59603	1.025	0	1.025	0	1.025	0		2.05	0	0.41	0	2.05	0.09031	1.025	0	1.025	0	1.025	0
	2.15	0	0.43	0	2.15	6.76309	1.075	0	1.075	0	1.075	0		2.15	0	0.43	0	2.15	0.15143	1.075	0	1.075	0	1.075	0
	2.25	0	0.45	0	2.25	3.93395	1.125	0	1.125	0	1.125	0		2.25	0	0.45	0	2.25	0.19784	1.125	0	1.125	0	1.125	0
	2.35	0	0.47	0	2.35	2.49507	1.175	0	1.175	0	1.175	0		2.35	0	0.47	0	2.35	0.2284	1.175	0	1.175	0	1.175	0
	2.45	0.02238	0.49	0	2.45	1.40821	1.225	0	1.225	0	1.225	0		2.45	4.0632e-05	0.49	0	2.45	0.24857	1.225	0	1.225	0	1.225	0
	2.55	0.08263	0.51	0	2.55	0.83695	1.275	0	1.275	0	1.275	0		2.55	0.000243478	0.51	0	2.55	0.26117	1.275	0	1.275	0	1.275	0
	2.65	0.74596	0.53	0	2.65	0.79147	1.325	0	1.325	0	1.325	0		2.65	0.00199	0.53	0	2.65	0.27115	1.325	0	1.325	0	1.325	0
	2.75	2.75305	0.55	0	2.75	0.58184	1.375	0	1.375	0	1.375	0		2.75	0.00987	0.55	0	2.75	0.28018	1.375	0	1.375	0	1.375	0
	2.85	5.25881	0.57	0	2.85	0.38492	1.425	0	1.425	0	1.425	0		2.85	0.02907	0.57	0	2.85	0.287	1.425	0	1.425	0	1.425	0
	2.95	7.10014	0.59	0	2.95	0.4258	1.475	0	1.475	0	1.475	0		2.95	0.06067	0.59	0	2.95	0.2932	1.475	0	1.475	0	1.475	0
	3.05	6.95991	0.61	0	3.05	0.37344	1.525	0	1.525	0	1.525	0		3.05	0.09892	0.61	0	3.05	0.29971	1.525	0	1.525	0	1.525	0
	3.15	8.27139	0.63	0	3.15	0.19839	1.575	0	1.575	0	1.575	0		3.15	0.14331	0.63	0	3.15	0.30465	1.575	0	1.575	0	1.575	0
	3.25	11.1149	0.65	0	3.25	0.2083	1.625	0	1.625	0	1.625	0		3.25	0.20361	0.65	0	3.25	0.30843	1.625	0	1.625	0	1.625	0
	3.35	15.8355	0.67	0	3.35	0.23732	1.675	0.07722	1.675	0.02481	1.675	0		3.35	0.29283	0.67	0	3.35	0.31284	1.675	9.83152e-05	1.675	3.15624e-05	1.675	0
	3.45	22.3907	0.69	0	3.45	0.26268	1.725	3.05805	1.725	1.47357	1.725	0.72228		3.45	0.42713	0.69	0	3.45	0.31809	1.725	0.00433	1.725	0.00205	1.725	0.000878261
	3.55	21.5628	0.71	0	3.55	0.1654	1.775	22.7618	1.775	8.1957	1.775	3.15501		3.55	0.58986	0.71	0	3.55	0.32282	1.775	0.04097	1.775	0.01575	1.775	0.00581
	3.65	15.6385	0.73	0	3.65	0.25207	1.825	55.0977	1.825	26.3721	1.825	13.148		3.65	0.735	0.73	0	3.65	0.32776	1.825	0.15671	1.825	0.06729	1.825	0.02774
	3.75	9.03645	0.75	0	3.75	0.27175	1.875	81.3484	1.875	44.8016	1.875	24.301		3.75	0.8364	0.75	0	3.75	0.33427	1.875	0.36962	1.875	0.17855	1.875	0.08048
	3.85	5.06595	0.77	0	3.85	0.36719	1.925	83.3752	1.925	53.7929	1.925	34.4376		3.85	0.89752	0.77	0	3.85	0.34267	1.925	0.63942	1.925	0.34037	1.925	0.16743
	3.95	2.60868	0.79	0	3.95	0.35625	1.975	65.7099	1.975	47.2318	1.975	36.0221		3.95	0.93253	0.79	0	3.95	0.35265	1.975	0.89576	1.975	0.51431	1.975	0.27687
	4.05	1.61335	0.81	0	4.05	0.39536	2.025	44.8579	2.025	35.4911	2.025	32.2343		4.05	0.95283	0.81	0	4.05	0.36357	2.025	1.0954	2.025	0.66386	2.025	0.38816
	4.15	1.20895	0.83	0	4.15	0.4236	2.075	28.4815	2.075	22.0655	2.075	21.9016		4.15	0.96713	0.83	0	4.15	0.37607	2.075	1.23443	2.075	0.77294	2.075	0.48059
	4.25	0.66189	0.85	0	4.25	0.53854	2.125	17.8008	2.125	15.3364	2.125	18.1462		4.25	0.97703	0.85	0	4.25	0.39151	2.125	1.3265	2.125	0.84743	2.125	0.55252
	4.35	0.52533	0.87	0	4.35	0.42227	2.175	9.9844	2.175	9.91653	2.175	10.9041		4.35	0.98366	0.87	0	4.35	0.40757	2.175	1.38437	2.175	0.9001	2.175	0.60702
	4.45	0.4545	0.89	0	4.45	0.59064	2.225	5.64566	2.225	5.94702	2.225	7.5433		4.45	0.98938	0.89	0	4.45	0.42543	2.225	1.41846	2.225	0.93473	2.225	0.64331
	4.55	0.36985	0.91	0	4.55	0.45868	2.275	2.72105	2.275	3.55027	2.275	5.19092		4.55	0.99442	0.91	0	4.55	0.44465	2.275	1.43752	2.275	0.95641	2.275	0.66952
	4.65	0.27335	0.93	0	4.65	0.6159	2.325	2.1243	2.325	2.40778	2.325	3.37965		4.65	0.99852	0.93	0	4.65	0.46534	2.325	1.44911	2.325	0.97065	2.325	0.68794
	4.75	0.21434	0.95	0	4.75	0.6313	2.375	1.26758	2.375	1.51775	2.375	2.90544		4.75	1.00177	0.95	0	4.75	0.49034	2.375	1.45756	2.375	0.98043	2.375	0.70209
	4.85	0.27983	0.97	0	4.85	0.54154	2.425	0.5895	2.425	0.98237	2.425	1.27922		4.85	1.00522	0.97	0	4.85	0.51481	2.425	1.46238	2.425	0.98693	2.425	0.71184
	4.95	0.19188	0.99	0	4.95	0.66639	2.475	0.45981	2.475	0.8181	2.475	1.40349		4.95	1.00863	0.99	0	4.95	0.54117	2.475	1.46523	2.475	0.99183	2.475	0.71842
	5.05	0.27391	1.01	0	5.05	0.53128	2.525	0.47577	2.525	0.48035	2.525	1.1799		5.05	1.01217	1.01	0	5.05	0.56827	2.525	1.46788	2.525	0.99549	2.525	0.725
	5.15	0.19753	1.03	0	5.15	0.61564	2.575	0.22874	2.575	0.33591	2.575	0.68882		5.15	1.01586	1.03	0	5.15	0.59537	2.575	1.46994	2.575	0.99789	2.575	0.72993
	5.25	0.18033	1.05	0	5.25	0.58401	2.625	0.15722	2.625	0.25253	2.625	0.58485		5.25	1.01895	1.05	0	5.25	0.62478	2.625	1.47112	2.625	0.99969	2.625	0.73344
	5.35	0.24874	1.07	0	5.35	0.61093	2.675	0.06056	2.675	0.21399	2.675	0.30037		5.35	1.0226	1.07	0	5.35	0.65523	2.675	1.47181	2.675	1.00117	2.675	0.73597
	5.45	0.2804	1.09	0	5.45	0.6394	2.725	0.05836	2.725	0.23433	2.725	0.36181		5.45	1.02727	1.09	0	5.45	0.68832	2.725	1.4722	2.725	1.00266	2.725	0.73794
	5.55	0.31836	1.11	0	5.55	0.5677	2.775	0.05627	2.775	0.1175	2.775	0.10467		5.55	1.03276	1.11	0	5.55	0.7214	2.775	1.4726	2.775	1.00385	2.775	0.73937
	5.65	0.2609	1.13	0	5.65	0.58406	2.825	0.0543	2.825	0.07849	2.825	0.23565		5.65	1.03824	1.13	0	5.65	0.75417	2.825	1.47299	2.825	1.00455	2.825	0.74046
	5.75	0.24378	1.15	0	5.75	0.65148	2.875	0.07864	2.875	0.10105	2.875	0.16252		5.75	1.04319	1.15	0	5.75	0.79062	2.875	1.47348	2.875	1.00521	2.875	0.74178
	5.85	0.3258	1.17	0	5.85	0.61248	2.925	0	2.925	0.10576	2.925	0.12561		5.85	1.049	1.17	0	5.85	0.82917	2.925	1.47377	2.925	1.006	2.925	0.74277
	5.95	0.32253	1.19	0	5.95	0.6902	2.975	0.04896	2.975	0.08651	2.975	0.15178		5.95	1.05582	1.19	0	5.95	0.87034	2.975	1.47397	2.975	1.00676	2.975	0.74375
	6.05	0.37435	1.21	0	6.05	0.57899	3.025	0.02368	3.025	0.06085	3.025	0.11744		6.05	1.06342	1.21	0	6.05	0.91172	3.025	1.47427	3.025	1.00736	3.025	0.74474
	6.15	0.37648	1.23	0	6.15	0.56337	3.075	0	3.075	0.08097	3.075	0.08524		6.15	1.07187	1.23	0	6.15	0.95027	3.075	1.47437	3.075	1.00796	3.075	0.7455
	6.25	0.36453	1.25	0	6.25	0.64332	3.125	0.04437	3.125	0.02851	3.125	0.02751		6.25	1.08047	1.25	0	6.25	0.99238	3.125	1.47456	3.125	1.00843	3.125	0.74594
	6.35	0.39312	1.27	0	6.35	0.72374	3.175	0	3.175	0.05524	3.175	0.02665		6.35	1.08957	1.27	0	6.35	1.04164	3.175	1.47476	3.175	1.00881	3.175	0.74616
	6.45	0.44237	1.29	0	6.45	0.70147	3.225	0.0625	3.225	0.05354	3.225	0.0775		6.45	1.09993	1.29	0	6.45	1.09458	3.225	1.47505	3.225	1.00931	3.225	0.7466
	6.55	0.41957	1.31	0	6.55	0.7288	3.275	0	3.275	0.07787	3.275	0.1002		6.55	1.11093	1.31	0	6.55	1.1494	3.275	1.47535	3.275	1.00995	3.275	0.74737
	6.65	0.47084	1.33	0	6.65	0.73847	3.325	0.0392	3.325	0.05666	3.325	0.12151		6.65	1.12267	1.33	0	6.65	1.20738	3.325	1.47554	3.325	1.01061	3.325	0.74836
	6.75	0.48353	1.35	0	6.75	0.76505	3.375	0.01902	3.375	0.04888	3.375	0.07076		6.75	1.13563	1.35	0	6.75	1.26862	3.375	1.47584	3.375	1.01114	3.375	0.74923
	6.85	0.46952	1.37	0	6.85	0.71079	3.425	0.01847	3.425	0.0178	3.425	0.06871		6.85	1.14895	1.37	0	6.85	1.33048	3.425	1.47603	3.425	1.01149	3.425	0.74989
	6.95	0.42273	1.39	0	6.95	0.76241	3.475	0.01794	3.475	0.02882	3.475	0.06675		6.95	1.16178	1.39	0	6.95	1.39413	3.475	1.47623	3.475	1.01174	3.475	0.75055
	7.05	0.54866	1.41	0	7.05	0.82481	3.525	0.01744	3.525	0.03921	3.525	0.04324		7.05	1.1762	1.41	0	7.05	1.46471	3.525	1.47643	3.525	1.01212	3.525	0.7511
	7.15	0.50977	1.43	0	7.15	0.88119	3.575	0.10172	3.575	0.04901	3.575	0.04204		7.15	1.19232	1.43	0	7.15	1.54275	3.575	1.47712	3.575	1.01263	3.575	0.75154
	7.25	0.54181	1.45	0	7.25	0.82179	3.625	0.01649	3.625	0.04767	3.625	0.14312		7.25	1.20881	1.45	0	7.25	1.62278	3.625	1.4778	3.625	1.0132	3.625	0.75253
	7.35	0.56198	1.47	0	7.35	0.84246	3.675	0.01604	3.675	0.05154	3.675	0.01989		7.35	1.2266	1.47	0	7.35	1.70324	3.675	1.478	3.675	1.0138	3.675	0.7534
	7.45	0.61477	1.49	0	7.45	0.9264	3.725	0.07808	3.725	0.07524	3.725	0.1549		7.45	1.24609	1.49	0	7.45	1.79115	3.725	1.47859	3.725	1.01459	3.725	0.75439
	7.55	0.63394	1.51	0	7.55	0.93453	3.775	0.04561	3.775	0.03419	3.775	0.07541		7.55	1.26733	1.51	0	7.55	1.8861	3.775	1.47937	3.775	1.01528	3.775	0.7557
	7.65	0.63354	1.53	0	7.65	0.97754	3.825	0.08886	3.825	0.09515	3.825	0.07345		7.65	1.28947	1.53	0	7.65	1.9863	3.825	1.48026	3.825	1.01613	3.825	0.75658
	7.75	0.65532	1.55	0	7.75	1.04695	3.875	0.07215	3.875	0.08807	3.875	0.17893		7.75	1.31257	1.55	0	7.75	2.09521	3.875	1.48134	3.875	1.01737	3.875	0.75812
	7.85	0.72811	1.57	0	7.85	0.98474	3.925	0.07032	3.925	0.0497	3.925	0.03488		7.85	1.33803	1.57	0	7.85	2.20728	3.925	1.48232	3.925	1.01831	3.925	0.75943
	7.95	0.6844	1.59	0	7.95	1.0151	3.975	0.08228	3.975	0.07489	3.975	0.08502		7.95	1.36468	1.59	0	7.95	2.32051	3.975	1.4834	3.975	1.0192	3.975	0.7602
	8.05	0.73177	1.61	0	8.05	1.1044	4.025	0.08024	4.025	0.09022	4.025	0.13267		8.05	1.39209	1.61	0	8.05	2.4436	4.025	1.48458	4.025	1.02039	4.025	0.76163
	8.15	0.75639	1.63	0	8.15	1.1228	4.075	0.09134	4.075	0.13413	4.075	0.12944		8.15	1.42162	1.63	0	8.15	2.57616	4.075	1.48586	4.075	1.02207	4.075	0.76338
	8.25	0.73027	1.65	0	8.25	1.1553	4.125	0.06367	4.125	0.10226	4.125	0.14211		8.25	1.45183	1.65	0	8.25	2.71511	4.125	1.48704	4.125	1.02387	4.125	0.76524
	8.35	0.80729	1.67	0	8.35	1.08294	4.175	0.09944	4.175	0.12379	4.175	0.18496		8.35	1.48387	1.67	0	8.35	2.85491	4.175	1.48832	4.175	1.02563	4.175	0.76755
	8.45	0.85979	1.69	0	8.45	1.07368	4.225	0.0971	4.225	0.12867	4.225	0.15051		8.45	1.51945	1.69	0	8.45	2.99292	4.225	1.48989	4.225	1.02765	4.225	0.76996
	8.55	0.87839	1.71	0	8.55	1.07565	4.275	0.07113	4.275	0.15234	4.275	0.13231		8.55	1.55743	1.71	0	8.55	3.13377	4.275	1.49127	4.275	1.02996	4.275	0.77204
	8.65	0.98567	1.73	0.26809	8.65	1.05092	4.325	0.03475	4.325	0.09303	4.325	0.21545		8.65	1.59913	1.73	0.00011383	8.65	3.2764	4.325	1.49215	4.325	1.03201	4.325	0.77467
	8.75	0.9966	1.75	0.43667	8.75	1.08905	4.375	0.15848	4.375	0.17819	4.375	0.16844		8.75	1.6445	1.75	0.00042	8.75	3.42334	4.375	1.49382	4.375	1.03434	4.375	0.77763
	8.85	1.07026	1.77	1.79278	8.85	1.10007	4.425	0.12172	4.425	0.13152	4.425	0.27443		8.85	1.69291	1.77	0.0014	8.85	3.57711	4.425	1.49627	4.425	1.03706	4.425	0.78114
	8.95	1.13368	1.79	2.08682	8.95	1.04092	4.475	0.16229	4.475	0.17031	4.475	0.25491		8.95	1.7457	1.79	0.00315	8.95	3.73088	4.475	1.49883	4.475	1.03977	4.475	0.78542
	9.05	1.20882	1.81	4.40848	9.05	1.04067	4.525	0.12698	4.525	0.22436	4.525	0.23619		9.05	1.80309	1.81	0.00614	9.05	3.8838	4.525	1.50148	4.525	1.0434	4.525	0.78948
	9.15	1.24351	1.83	8.54543	9.15	1.07614	4.575	0.16563	4.575	0.14299	4.575	0.17971		9.15	1.8645	1.83	0.01225	9.15	4.04282	4.575	1.50423	4.575	1.04684	4.575	0.79299
	9.25	1.16653	1.85	11.4094	9.25	1.053	4.625	0.2431	4.625	0.14643	4.625	0.23864		9.25	1.92614	1.85	0.02184	9.25	4.20625	4.625	1.50817	4.625	1.04962	4.625	0.7966
	9.35	1.2923	1.87	15.4497	9.35	1.08226	4.675	0.10905	4.675	0.21975	4.675	0.22127		9.35	1.99047	1.87	0.03504	9.35	4.37378	4.675	1.5116	4.675	1.05322	4.675	0.80067
	9.45	1.24855	1.89	18.7184	9.45	1.06337	4.725	0.13587	4.725	0.21824	4.725	0.33696		9.45	2.05834	1.89	0.05218	9.45	4.54572	4.725	1.51406	4.725	1.05761	4.725	0.80571
	9.55	1.17982	1.91	25.6598	9.55	1.09835	4.775	0.18055	4.775	0.21369	4.775	0.27102		9.55	2.12458	1.91	0.07494	9.55	4.7227	4.775	1.5173	4.775	1.06203	4.775	0.8113
	9.65	1.14973	1.93	26.495	9.65	1.08939	4.825	0.18614	4.825	0.22423	4.825	0.24235		9.65	2.18948	1.93	0.1022	9.65	4.90556	4.825	1.52113	4.825	1.0666	4.825	0.81613
	9.75	1.11779	1.95	29.3305	9.75	1.05863	4.875	0.22792	4.875	0.24016	4.875	0.31654		9.75	2.25397	1.95	0.13201	9.75	5.08884	4.875	1.52556	4.875	1.07156	4.875	0.8215
	9.85	1.0149	1.97	30.4609	9.85	1.09573	4.925	0.17866	4.925	0.25252	4.925	0.37661		9.85	2.31587	1.97	0.16458	9.85	5.27653	4.925	1.52998	4.925	1.07693	4.925	0.8283
	9.95	0.96068	1.99	31.3375	9.95	1.06095	4.975	0.23636	4.975	0.27278	4.975	0.34736		9.95	2.37439	1.99	0.19894	9.95	5.46822	4.975	1.5346	4.975	1.08277	4.975	0.83553
	10.05	0.94432	2.01	30.5846	10.05	1.10071	5.025	0.19736	5.025	0.24257	5.025	0.31921		10.05	2.43197	2.01	0.23406	10.05	5.66431	5.025	1.53951	5.025	1.0886	5.025	0.84233
	10.15	0.99361	2.03	28.4922	10.15	1.0499	5.075	0.25238	5.075	0.34321	5.075	0.23993		10.15	2.49176	2.03	0.26823	10.15	5.86324	5.075	1.54472	5.075	1.09539	5.075	0.84814
	10.25	0.96025	2.05	28.639	10.25	1.04495	5.125	0.18973	5.125	0.2703	5.125	0.46031		10.25	2.5532	2.05	0.30194	10.25	6.06092	5.125	1.54992	5.125	1.10262	5.125	0.8556
	10.35	0.8841	2.07	25.7164	10.35	1.03674	5.175	0.26699	5.175	0.33528	5.175	0.38123		10.35	2.61233	2.07	0.33463	10.35	6.26121	5.175	1.55543	5.175	1.10991	5.175	0.8647
	10.45	0.914	2.09	22.2263	10.45	1.12411	5.225	0.33333	5.225	0.35439	5.225	0.39365		10.45	2.67114	2.09	0.36402	10.45	6.47327	5.225	1.5628	5.225	1.11837	5.225	0.87326
	10.55	0.87021	2.11	19.9446	10.55	1.06856	5.275	0.42827	5.275	0.29767	5.275	0.40553		10.55	2.7306	2.11	0.39038	10.55	6.69248	5.275	1.57233	5.275	1.12651	5.275	0.88225
	10.65	0.94632	2.13	16.978	10.65	1.06084	5.325	0.35149	5.325	0.35102	5.325	0.379		10.65	2.79233	2.13	0.41389	10.65	6.90947	5.325	1.58225	5.325	1.13478	5.325	0.89123
	10.75	0.90322	2.15	18.0522	10.75	1.03218	5.375	0.29999	5.375	0.33729	5.375	0.35339		10.75	2.85633	2.15	0.43664	10.75	7.12679	5.375	1.5907	5.375	1.14371	5.375	0.89979
	10.85	0.90035	2.17	15.9035	10.85	0.97782	5.425	0.37547	5.425	0.43516	5.425	0.283		10.85	2.91993	2.17	0.4591	10.85	7.33937	5.425	1.59964	5.425	1.15394	5.425	0.90736
	10.95	0.88398	2.19	12.8261	10.95	1.01317	5.475	0.34696	5.475	0.3692	5.475	0.34956		10.95	2.98402	2.19	0.47844	10.95	7.55395	5.475	1.60937	5.475	1.16477	5.475	0.91503
	11.05	0.93516	2.21	12.1569	11.05	1.0319	5.525	0.41168	5.525	0.41499	5.525	0.39607		11.05	3.05059	2.21	0.49558	11.05	7.77841	5.525	1.61978	5.525	1.17553	5.525	0.92424
	11.15	0.94764	2.23	10.7566	11.15	0.94175	5.575	0.29976	5.575	0.38967	5.575	0.46679		11.15	3.12073	2.23	0.51158	11.15	7.99887	5.575	1.62971	5.575	1.18677	5.575	0.9351
	11.25	0.97969	2.25	8.50579	11.25	0.99096	5.625	0.42457	5.625	0.38497	5.625	0.35664		11.25	3.19383	2.25	0.52527	11.25	8.21881	5.625	1.64003	5.625	1.19778	5.625	0.94563
	11.35	0.94895	2.27	8.46037	11.35	1.03651	5.675	0.45749	5.675	0.42576	5.675	0.38375		11.35	3.26827	2.27	0.53756	11.35	8.45367	5.675	1.6528	5.675	1.20953	5.675	0.95527
	11.45	0.89965	2.29	7.1402	11.45	1.03085	5.725	0.39664	5.725	0.46508	5.725	0.54922		11.45	3.34089	2.29	0.54905	11.45	8.69734	5.725	1.66537	5.725	1.22266	5.725	0.96767
	11.55	0.92241	2.31	5.66381	11.55	0.99745	5.775	0.4028	5.775	0.43828	5.775	0.52364		11.55	3.41374	2.31	0.55864	11.55	8.9406	5.775	1.67736	5.775	1.2362	5.775	0.98214
	11.65	0.91258	2.33	6.15817	11.65	1.00002	5.825	0.54917	5.825	0.46361	5.825	0.64138		11.65	3.48839	2.33	0.56767	11.65	9.18438	5.825	1.6919	5.825	1.24996	5.825	0.99815
	11.75	0.9915	2.35	5.95694	11.75	0.9663	5.875	0.49592	5.875	0.51423	5.875	0.42812		11.75	3.56722	2.35	0.57707	11.75	9.42847	5.875	1.70812	5.875	1.26514	5.875	1.01307
	11.85	0.97005	2.37	3.95216	11.85	1.02181	5.925	0.48141	5.925	0.49369	5.925	0.62757		11.85	3.64979	2.37	0.58488	11.85	9.6796	5.925	1.72354	5.925	1.28105	5.925	1.02809
	11.95	0.96517	2.39	3.23078	11.95	0.98613	5.975	0.44304	5.975	0.5615	5.975	0.50422		11.95	3.73263	2.39	0.59065	11.95	9.93746	5.975	1.73838	5.975	1.298	5.975	1.04442
	12.05	0.99085	2.41	3.68392	12.05	1.02246	6.025	0.59091	6.025	0.54263	6.025	0.49589		12.05	3.8178	2.41	0.5963	12.05	10.1998	6.025	1.75528	6.025	1.31602	6.025	1.05912
	12.15	1.00919	2.43	2.89883	12.15	0.96334	6.075	0.55774	6.075	0.55071	6.075	0.5824		12.15	3.90633	2.43	0.60176	12.15	10.4635	6.075	1.77434	6.075	1.33417	6.075	1.07524
	12.25	0.97935	2.45	2.71801	12.25	0.98781	6.125	0.51979	6.125	0.58072	6.125	0.58725		12.25	3.9958	2.45	0.6065	12.25	10.7269	6.125	1.79252	6.125	1.35327	6.125	1.093
	12.35	0.96355	2.47	2.06044	12.35	1.00452	6.175	0.57392	6.175	0.58961	6.175	0.57073		12.35	4.08467	2.47	0.6106	12.35	11.0003	6.175	1.81129	6.175	1.37334	6.175	1.11087
	12.45	1.027	2.49	2.32943	12.45	1.04897	6.225	0.46409	6.225	0.57299	6.225	0.72107		12.45	4.17722	2.49	0.61443	12.45	11.2867	6.225	1.82937	6.225	1.39361	6.225	1.13116
	12.55	0.98	2.51	2.03773	12.55	0.99262	6.275	0.52826	6.275	0.59041	6.275	0.55269		12.55	4.27201	2.51	0.6183	12.55	11.576	6.275	1.84695	6.275	1.41422	6.275	1.15144
	12.65	1.03676	2.53	2.25635	12.65	0.96975	6.325	0.53077	6.325	0.68724	6.325	0.61786		12.65	4.36883	2.53	0.62216	12.65	11.8585	6.325	1.86601	6.325	1.43723	6.325	1.17041
	12.75	1.05444	2.55	1.39847	12.75	0.98523	6.375	0.55446	6.375	0.67479	6.375	0.62143		12.75	4.47081	2.55	0.6255	12.75	12.1445	6.375	1.88586	6.375	1.46213	6.375	1.19081
	12.85	1.04704	2.57	1.9842	12.85	0.97626	6.425	0.6351	6.425	0.65927	6.425	0.53369		12.85	4.5749	2.57	0.62865	12.85	12.436	6.425	1.90797	6.425	1.48691	6.425	1.21011
	12.95	1.05337	2.59	1.3556	12.95	1.01511	6.475	0.71318	6.475	0.7089	6.475	0.73055		12.95	4.68057	2.59	0.6318	12.95	12.7366	6.475	1.93342	6.475	1.51273	6.475	1.2316
	13.05	1.08934	2.61	1.25639	13.05	0.99145	6.525	0.70229	6.525	0.74058	6.525	0.63736		13.05	4.79007	2.61	0.6343	13.05	13.0441	6.525	1.96053	6.525	1.54051	6.525	1.25518
	13.15	1.07517	2.63	1.00535	13.15	0.98982	6.575	0.56134	6.575	0.83562	6.575	0.74578		13.15	4.90236	2.63	0.6365	13.15	13.3525	6.575	1.9851	6.575	1.57119	6.575	1.27941
	13.25	1.08119	2.65	0.7998	13.25	1.04882	6.625	0.63682	6.625	0.79451	6.625	0.7162		13.25	5.01595	2.65	0.63828	13.25	13.6747	6.625	2.00878	6.625	1.60338	6.625	1.3054
	13.35	1.05149	2.67	1.088	13.35	0.95324	6.675	0.67109	6.675	0.79359	6.675	0.82612		13.35	5.13	2.67	0.64018	13.35	13.9958	6.675	2.03501	6.675	1.63523	6.675	1.33325
	13.45	1.11166	2.69	0.81316	13.45	1.0313	6.725	0.71384	6.725	0.7726	6.725	0.70694		13.45	5.24745	2.69	0.64211	13.45	14.3191	6.725	2.06321	6.725	1.66711	6.725	1.36133
	13.55	1.03604	2.71	0.98328	13.55	1.00794	6.775	0.83552	6.775	0.76124	6.775	0.78435		13.55	5.36575	2.71	0.64397	13.55	14.6562	6.775	2.09525	6.775	1.6988	6.775	1.38907
	13.65	1.06634	2.73	0.68184	13.65	0.98266	6.825	0.64191	6.825	0.74714	6.825	0.69215		13.65	5.48333	2.73	0.64571	13.65	14.9901	6.825	2.1262	6.825	1.73043	6.825	1.41692
	13.75	1.03952	2.75	0.88416	13.75	0.96964	6.875	0.84348	6.875	0.80847	6.875	0.67643		13.75	5.60281	2.75	0.64738	13.75	15.3224	6.875	2.15783	6.875	1.76354	6.875	1.44313
	13.85	1.05117	2.77	0.59257	13.85	0.99553	6.925	0.80875	6.925	0.82586	6.925	0.83478		13.85	5.72318	2.77	0.64898	13.85	15.6619	6.925	2.1935	6.925	1.79883	6.925	1.47251
	13.95	1.02442	2.79	0.61847	13.95	0.95632	6.975	0.73485	6.975	0.91421	6.975	0.85599		13.95	5.84441	2.79	0.6503	13.95	16.0038	6.975	2.2273	6.975	1.83696	6.975	1.50585
	14.05	1.06297	2.81	0.6097	14.05	1.00494	7.025	0.78589	7.025	0.9351	7.025	0.74585		14.05	5.96812	2.81	0.65167	14.05	16.3526	7.025	2.2611	7.025	1.87806	7.025	1.53787
	14.15	1.04465	2.83	0.6679	14.15	0.95608	7.075	0.74885	7.075	0.88299	7.075	0.89637		14.15	6.09479	2.83	0.65311	14.15	16.7061	7.075	2.29569	7.075	1.91903	7.075	1.5712
	14.25	1.02607	2.85	0.29635	14.25	1.00088	7.125	0.93471	7.125	0.89395	7.125	0.8362		14.25	6.22101	2.85	0.65421	14.25	17.064	7.125	2.3342	7.125	1.95965	7.125	1.60684
	14.35	1.04117	2.87	0.45458	14.35	1.01004	7.175	0.82492	7.175	0.89911	7.175	0.70455		14.35	6.34882	2.87	0.65508	14.35	17.437	7.175	2.37498	7.175	2.00122	7.175	1.63897
	14.45	0.9985	2.89	0.51236	14.45	0.98723	7.225	0.87581	7.225	0.89471	7.225	0.85954		14.45	6.47667	2.89	0.65622	14.45	17.8126	7.225	2.41497	7.225	2.04339	7.225	1.67209
	14.55	0.99498	2.91	0.34742	14.55	0.98356	7.275	0.89247	7.275	0.96399	7.275	0.9696		14.55	6.60338	2.91	0.65724	14.55	18.1884	7.275	2.45713	7.275	2.0877	7.275	1.71134
	14.65	1.00836	2.93	0.43616	14.65	0.99769	7.325	0.91667	7.325	0.90418	7.325	0.84624		14.65	6.73249	2.93	0.65819	14.65	18.5715	7.325	2.50085	7.325	2.13284	7.325	1.75082
	14.75	1.01449	2.95	0.43027	14.75	1.01189	7.375	0.87241	7.375	0.96234	7.375	0.95336		14.75	6.86464	2.95	0.65925	14.75	18.9654	7.375	2.54467	7.375	2.17858	7.375	1.79051
	14.85	1.04229	2.97	0.33353	14.85	1.01459	7.425	0.91179	7.425	0.91155	7.425	0.85772		14.85	7.00086	2.97	0.6602	14.85	19.3679	7.425	2.58899	7.425	2.2251	7.425	1.83097
	14.95	1.01698	2.99	0.29917	14.95	0.98655	7.475	0.97719	7.475	0.90936	7.475	0.89917		14.95	7.13907	2.99	0.661	14.95	19.7708	7.475	2.63654	7.475	2.27093	7.475	1.87078
	15.05	1.00054	3.01	0.53137	15.05	0.99956	7.525	0.98338	7.525	0.92436	7.525	0.9869		15.05	7.2763	3.01	0.66206	15.05	20.1762	7.525	2.68655	7.525	2.31771	7.525	1.91409
	15.15	1.0102	3.03	0.34958	15.15	1.02223	7.575	0.87982	7.575	0.9595	7.575	1.09097		15.15	7.41491	3.03	0.6632	15.15	20.5943	7.575	2.7347	7.575	2.36642	7.575	1.96245
	15.25	0.98776	3.05	0.51752	15.25	0.98547	7.625	0.92794	7.625	0.96372	7.625	0.81793		15.25	7.55445	3.05	0.66433	15.25	21.015	7.625	2.78206	7.625	2.41679	7.625	2.00741
	15.35	1.02225	3.07	0.36892	15.35	1.00756	7.675	0.96003	7.675	0.96421	7.675	1.07641		15.35	7.69672	3.07	0.66551	15.35	21.4381	7.675	2.83217	7.675	2.46796	7.675	2.0527
	15.45	0.97304	3.09	0.28012	15.45	0.99553	7.725	0.91134	7.725	0.98209	7.725	0.97698		15.45	7.83976	3.09	0.66638	15.45	21.869	7.725	2.88248	7.725	2.52029	7.725	2.10237
	15.55	1.00779	3.11	0.30418	15.55	1.00193	7.775	0.93908	7.775	0.98907	7.775	0.9689		15.55	7.98365	3.11	0.66718	15.55	22.3042	7.775	2.93288	7.775	2.57398	7.775	2.15007
	15.65	1.01195	3.13	0.3549	15.65	0.96363	7.825	0.90942	7.825	1.04354	7.825	0.95217		15.65	8.13225	3.13	0.66809	15.65	22.738	7.825	2.98388	7.825	2.63007	7.825	2.19777
	15.75	0.97803	3.15	0.32346	15.75	0.97851	7.875	0.9049	7.875	0.96411	7.875	0.89246		15.75	8.28053	3.15	0.66904	15.75	23.1722	7.875	3.03458	7.875	2.68617	7.875	2.24415
	15.85	1.05663	3.17	0.34601	15.85	1.00124	7.925	0.96941	7.925	0.97415	7.925	0.8684		15.85	8.43413	3.17	0.66998	15.85	23.6205	7.925	3.08764	7.925	2.74102	7.925	2.289
	15.95	1.02071	3.19	0.23654	15.95	0.97916	7.975	0.95048	7.975	0.96526	7.975	0.87444		15.95	8.59288	3.19	0.67082	15.95	24.0746	7.975	3.14266	7.975	2.7966	7.975	2.33396
	16.05	1.00856	3.21	0.20765	16.05	1.00566	8.025	0.93531	8.025	1.0246	8.025	0.9804		16.05	8.74993	3.21	0.67146	16.05	24.5355	8.025	3.19739	8.025	2.85437	8.025	2.38243
	16.15	0.95181	3.23	0.17945	16.15	0.98348	8.075	0.92709	8.075	0.96498	8.075	0.95593		16.15	8.90353	3.23	0.67203	16.15	25.0031	8.075	3.25212	8.075	2.91283	8.075	2.43363
	16.25	1.02662	3.25	0.17725	16.25	0.98588	8.125	1.10936	8.125	0.97423	8.125	0.99304		16.25	9.06053	3.25	0.67256	16.25	25.4718	8.125	3.31274	8.125	2.97053	8.125	2.48583
	16.35	0.99601	3.27	0.10006	16.35	0.99639	8.175	0.89806	8.175	1.01234	8.175	0.92465		16.35	9.22299	3.27	0.67298	16.35	25.9495	8.175	3.37317	8.175	3.03037	8.175	2.5378
	16.45	1.08372	3.29	0.22238	16.45	0.98944	8.225	0.98326	8.225	0.99184	8.225	0.99287		16.45	9.39214	3.29	0.67347	16.45	26.4339	8.225	3.43055	8.225	3.09148	8.225	2.59044
	16.55	0.98875	3.31	0.1953	16.55	0.98429	8.275	0.7784	8.275	1.01242	8.275	1.04368		16.55	9.56267	3.31	0.67412	16.55	26.9213	8.275	3.48489	8.275	3.15335	8.275	2.64702
	16.65	0.96238	3.33	0.31355	16.65	0.96874	8.325	0.85974	8.325	1.10173	8.325	0.9459		16.65	9.7252	3.33	0.67491	16.65	27.4094	8.325	3.53608	8.325	3.21941	8.325	2.70295
	16.75	0.99928	3.35	0.16682	16.75	0.99023	8.375	0.81243	8.375	1.01518	8.375	0.92698		16.75	9.89062	3.35	0.67567	16.75	27.9049	8.375	3.58894	8.375	3.28633	8.375	2.75624
	16.85	0.9761	3.37	0.2355	16.85	0.97403	8.425	0.89134	8.425	1.04435	8.425	0.98414		16.85	10.0592	3.37	0.67632	16.85	28.4077	8.425	3.64347	8.425	3.35223	8.425	2.81128
	16.95	0.96461	3.39	0.18618	16.95	0.98393	8.475	0.83259	8.475	1.01656	8.475	0.96508		16.95	10.2267	3.39	0.677	16.95	28.9149	8.475	3.69928	8.475	3.41896	8.475	2.86809
	17.05	0.9561	3.41	0.138	17.05	1.01425	8.525	0.85267	8.525	0.99701	8.525	0.99446		17.05	10.3945	3.41	0.67753	17.05	29.4387	8.525	3.7545	8.525	3.48493	8.525	2.92587
	17.15	1.0103	3.43	0.36373	17.15	1.00285	8.575	0.94294	8.575	0.98163	8.575	1.01944		17.15	10.5684	3.43	0.67836	17.15	29.9736	8.575	3.81405	8.575	3.55052	8.575	2.98597
	17.25	0.98282	3.45	0.31459	17.25	1.00644	8.625	0.91456	8.625	1.00583	8.625	0.91014		17.25	10.7467	3.45	0.6795	17.25	30.5128	8.625	3.87634	8.625	3.61718	8.625	3.04419
	17.35	0.99428	3.47	0.1777	17.35	1.00602	8.675	0.84359	8.675	0.9878	8.675	0.90681		17.35	10.9256	3.47	0.68034	17.35	31.059	8.675	3.93599	8.675	3.68483	8.675	3.09967
	17.45	0.99748	3.49	0.19763	17.45	1.04055	8.725	0.89087	8.725	1.06794	8.725	0.92116		17.45	11.1079	3.49	0.68098	17.45	31.6211	8.725	3.99553	8.725	3.7554	8.725	3.15615
	17.55	1.01667	3.51	0.17368	17.55	1.00165	8.775	0.92859	8.775	1.03773	8.775	0.8758		17.55	11.2944	3.51	0.68162	17.55	32.1883	8.775	4.05871	8.775	3.82851	8.775	3.21229
	17.65	1.022	3.53	0.36488	17.65	1.02713	8.825	0.94591	8.825	0.97506	8.825	0.97284		17.65	11.4853	3.53	0.68257	17.65	32.7583	8.825	4.12454	8.825	3.89918	8.825	3.27074
	17.75	0.99176	3.55	0.29712	17.75	1.00163	8.875	0.91053	8.875	1.02596	8.875	0.97556		17.75	11.676	3.55	0.68375	17.75	33.3347	8.875	4.19047	8.875	3.97026	8.875	3.33302
	17.85	0.98743	3.57	0.2938	17.85	0.96099	8.925	0.92212	8.925	1.00664	8.925	0.94105		17.85	11.8656	3.57	0.68481	17.85	33.8986	8.925	4.2563	8.925	4.04327	8.925	3.39498
	17.95	0.98854	3.59	0.22828	17.95	0.9841	8.975	0.99795	8.975	1.04038	8.975	0.91725		17.95	12.057	3.59	0.68576	17.95	34.4639	8.975	4.32607	8.975	4.11763	8.975	3.45572
	18.05	0.95288	3.61	0.38994	18.05	0.99704	9.025	0.85125	9.025	1.01351	9.025	0.99948		18.05	12.2471	3.61	0.6869	18.05	35.0461	9.025	4.39396	9.025	4.19307	9.025	3.5191
	18.15	0.99094	3.63	0.22327	18.15	0.99488	9.075	0.90767	9.075	0.98716	9.075	0.95261		18.15	12.4397	3.63	0.68804	18.15	35.638	9.075	4.4593	9.075	4.26738	9.075	3.58435
	18.25	0.99342	3.65	0.20076	18.25	1.00069	9.125	0.92377	9.125	1.04324	9.125	0.92606		18.25	12.6384	3.65	0.68883	18.25	36.2375	9.125	4.52808	9.125	4.34364	9.125	3.64784
	18.35	0.96227	3.67	0.23828	18.35	1.00701	9.175	0.83909	9.175	1.00214	9.175	1.0277		18.35	12.8364	3.67	0.68966	18.35	36.8473	9.175	4.59499	9.175	4.42129	9.175	3.71462
	18.45	0.99094	3.69	0.39286	18.45	0.99749	9.225	0.90385	9.225	1.0003	9.225	0.94082		18.45	13.0363	3.69	0.69088	18.45	37.4628	9.225	4.6619	9.225	4.49814	9.225	3.7826
	18.55	0.99044	3.71	0.25261	18.55	0.99652	9.275	1.00999	9.275	0.97013	9.275	0.93695		18.55	13.2413	3.71	0.69213	18.55	38.0818	9.275	4.73619	9.275	4.5746	9.275	3.84818
	18.65	1.01499	3.73	0.28836	18.65	1.00651	9.325	0.99421	9.325	1.01178	9.325	0.8466		18.65	13.4511	3.73	0.69319	18.65	38.7103	9.325	4.81479	9.325	4.65233	9.325	3.91112
	18.75	0.99922	3.75	0.26627	18.75	1.00403	9.375	1.00089	9.375	1.08259	9.375	0.91707		18.75	13.664	3.75	0.69429	18.75	39.3479	9.375	4.89389	9.375	4.73538	9.375	3.97406
	18.85	1.00302	3.77	0.30109	18.85	1.01916	9.425	0.93907	9.425	1.05703	9.425	0.81965		18.85	13.878	3.77	0.69543	18.85	39.9965	9.425	4.97161	9.425	4.82111	9.425	4.03667
	18.95	1.02351	3.79	0.14896	18.95	1.01198	9.475	0.96298	9.475	1.00946	9.475	1.03249		18.95	14.0968	3.79	0.69634	18.95	40.6546	9.475	5.04864	9.475	4.90479	9.475	4.10422
	19.05	0.978	3.81	0.4422	19.05	0.99276	9.525	0.89558	9.525	1.01423	9.525	0.85288		19.05	14.3153	3.81	0.69755	19.05	41.3109	9.525	5.1247	9.525	4.98761	9.525	4.17363
	19.15	0.99821	3.83	0.27349	19.15	0.99411	9.575	0.98078	9.575	1.03859	9.575	1.01103		19.15	14.5332	3.83	0.69903	19.15	41.9683	9.575	5.20232	9.575	5.07252	9.575	4.24304
	19.25	1.01469	3.85	0.34284	19.25	0.99756	9.625	1.01272	9.625	1.02032	9.625	0.97445		19.25	14.7576	3.85	0.70032	19.25	42.6342	9.625	5.28564	9.625	5.15857	9.625	4.31772
	19.35	0.99347	3.87	0.42859	19.35	1.0049	9.675	1.04163	9.675	1.01054	9.675	1.02468		19.35	14.9837	3.87	0.70195	19.35	43.3107	9.675	5.3724	9.675	5.24433	9.675	4.39371
	19.45	0.98293	3.89	0.38885	19.45	1.01633	9.725	1.00345	9.725	1.00018	9.725	1.02554		19.45	15.2086	3.89	0.7037	19.45	44.0007	9.725	5.45965	9.725	5.33012	9.725	4.47244
	19.55	0.98379	3.91	0.3324	19.55	1.04293	9.775	1.0295	9.775	1.02348	9.775	0.90541		19.55	15.4347	3.91	0.70525	19.55	44.7109	9.775	5.5473	9.775	5.41736	9.775	4.54733
	19.65	1.0166	3.93	0.32902	19.65	0.98825	9.825	0.98313	9.825	1.02607	9.825	0.96859		19.65	15.667	3.93	0.70669	19.65	45.4186	9.825	5.63494	9.825	5.50663	9.825	4.6208
	19.75	1.01425	3.95	0.30856	19.75	1.01449	9.875	1.04208	9.875	1.04854	9.875	0.96156		19.75	15.9053	3.95	0.7081	19.75	46.1235	9.875	5.72406	9.875	5.59791	9.875	4.69723
	19.85	1.01872	3.97	0.50909	19.85	1.00517	9.925	0.99641	9.925	0.99702	9.925	1.11009		19.85	16.1462	3.97	0.70992	19.85	46.8416	9.925	5.81465	9.925	5.68882	9.925	4.78013
	19.95	1.01123	3.99	0.3696	19.95	1.0056	9.975	1.02782	9.975	0.99614	9.975	1.01798		19.95	16.3893	3.99	0.71189	19.95	47.5639	9.975	5.90554	9.975	5.7783	9.975	4.8661
			4.01	0.48235			10.025	1.00897	10.025	1.04787	10.025	0.9624		--	--	4.01	0.71382	--	--	10.025	5.9979	10.025	5.871	10.025	4.94692
			4.03	0.47758			10.075	1.04594	10.075	1.01761	10.075	1.04022		--	--	4.03	0.71602	--	--	10.075	6.09203	10.075	5.9656	10.075	5.02949
			4.05	0.22829			10.125	1.00182	10.125	1.08838	10.125	0.97756		--	--	4.05	0.71765	--	--	10.125	6.18675	10.125	6.06304	10.125	5.11348
			4.07	0.45209			10.175	0.93549	10.175	1.02123	10.175	0.94462		--	--	4.07	0.71924	--	--	10.175	6.27724	10.175	6.16159	10.175	5.1943
			4.09	0.52763			10.225	1.08387	10.225	1.03524	10.225	1.0459		--	--	4.09	0.72156	--	--	10.225	6.37255	10.225	6.25862	10.225	5.27884
			4.11	0.2375			10.275	1.0713	10.275	0.9731	10.275	0.95177		--	--	4.11	0.72338	--	--	10.275	6.47523	10.275	6.35429	10.275	5.36448
			4.13	0.43904			10.325	1.0203	10.325	1.05054	10.325	0.93249		--	--	4.13	0.72501	--	--	10.325	6.57585	10.325	6.45166	10.325	5.44607
			4.15	0.48142			10.375	1.00847	10.375	0.99841	10.375	0.98094		--	--	4.15	0.72725	--	--	10.375	6.6744	10.375	6.55119	10.375	5.52973
			4.17	0.29224			10.425	1.04667	10.425	1.03368	10.425	0.98391		--	--	4.17	0.72914	--	--	10.425	6.77521	10.425	6.65087	10.425	5.61647
			4.19	0.42656			10.475	1.08212	10.475	0.9972	10.475	1.03575		--	--	4.19	0.73092	--	--	10.475	6.88064	10.475	6.75143	10.475	5.70649
			4.21	0.33198			10.525	1.06991	10.525	1.03613	10.525	0.99926		--	--	4.21	0.73282	--	--	10.525	6.98823	10.525	6.8531	10.525	5.79806
			4.23	0.37369			10.575	0.99006	10.575	0.95478	10.575	0.93697		--	--	4.23	0.7346	--	--	10.575	7.09219	10.575	6.95357	10.575	5.886
			4.25	0.42941			10.625	1.09592	10.625	1.04384	10.625	1.04717		--	--	4.25	0.73665	--	--	10.625	7.1985	10.625	7.05543	10.625	5.97701
			4.27	0.54275			10.675	1.06667	10.675	1.03226	10.675	1.00438		--	--	4.27	0.73916	--	--	10.675	7.30973	10.675	7.16221	10.675	6.07197
			4.29	0.47957			10.725	1.03037	10.725	1.01721	10.725	1.01372		--	--	4.29	0.74181	--	--	10.725	7.4186	10.725	7.26861	10.725	6.16627
			4.31	0.54713			10.775	1.01337	10.775	1.0012	10.775	1.1293		--	--	4.31	0.7445	--	--	10.775	7.5257	10.775	7.37438	10.775	6.26737
			4.33	0.41369			10.825	0.9615	10.825	1.00741	10.825	1.03864		--	--	4.33	0.74704	--	--	10.825	7.63014	10.825	7.48063	10.825	6.37056
			4.35	0.59364			10.875	0.9765	10.875	1.02583	10.875	1.04275		--	--	4.35	0.74974	--	--	10.875	7.73361	10.875	7.58918	10.875	6.47057
			4.37	0.58823			10.925	0.99481	10.925	0.98555	10.925	1.00621		--	--	4.37	0.75292	--	--	10.925	7.83982	10.925	7.69754	10.925	6.56991
			4.39	0.47185			10.975	1.07031	10.975	0.97602	10.975	1.03944		--	--	4.39	0.7558	--	--	10.975	7.95213	10.975	7.8042	10.975	6.67003
			4.41	0.45383			11.025	1.05171	11.025	1.03819	11.025	1.03667		--	--	4.41	0.75834	--	--	11.025	8.06857	11.025	7.91473	11.025	6.77255
			4.43	0.50425			11.075	1.13763	11.075	1.00841	11.075	1.06676		--	--	4.43	0.761	--	--	11.075	8.18981	11.075	8.02805	11.075	6.87738
			4.45	0.40519			11.125	1.0539	11.125	1.02917	11.125	1.00726		--	--	4.45	0.76354	--	--	11.125	8.31224	11.125	8.1419	11.125	6.98167
			4.47	0.5622			11.175	0.99938	11.175	1.0027	11.175	1.03054		--	--	4.47	0.76627	--	--	11.175	8.42799	11.175	8.25645	11.175	7.08507
			4.49	0.50413			11.225	1.06616	11.225	1.01589	11.225	1.03417		--	--	4.49	0.7693	--	--	11.225	8.5455	11.225	8.37128	11.225	7.19078
			4.51	0.39448			11.275	1.06524	11.275	1.06056	11.275	1.03347		--	--	4.51	0.77188	--	--	11.275	8.66783	11.275	8.49047	11.275	7.29758
			4.53	0.4301			11.325	1.07782	11.325	0.99477	11.325	1.04741		--	--	4.53	0.77427	--	--	11.325	8.79193	11.325	8.60947	11.325	7.40603
			4.55	0.51677			11.375	1.00138	11.375	1.06566	11.375	1.03615		--	--	4.55	0.77704	--	--	11.375	8.91337	11.375	8.72985	11.375	7.51557
			4.57	0.66593			11.425	1.03912	11.425	0.98383	11.425	1.13001		--	--	4.57	0.78053	--	--	11.425	9.03364	11.425	8.85062	11.425	7.63049
			4.59	0.53318			11.475	1.01198	11.475	1.00858	11.475	0.99776		--	--	4.59	0.78409	--	--	11.475	9.15558	11.475	8.96908	11.475	7.74431
			4.61	0.41531			11.525	1.0701	11.525	1.01924	11.525	1.09835		--	--	4.61	0.78694	--	--	11.525	9.28047	11.525	9.0907	11.525	7.85747
			4.63	0.48659			11.575	1.02206	11.575	1.01409	11.575	1.08487		--	--	4.63	0.78967	--	--	11.575	9.40702	11.575	9.2137	11.575	7.97634
			4.65	0.63084			11.625	1.04375	11.625	1.04813	11.625	1.08153		--	--	4.65	0.79308	--	--	11.625	9.53308	11.625	9.33955	11.625	8.09531
			4.67	0.63772			11.675	1.1159	11.675	1.05347	11.675	1.00132		--	--	4.67	0.79699	--	--	11.675	9.66602	11.675	9.4689	11.675	8.21067
			4.69	0.53501			11.725	1.04179	11.725	1.04096	11.725	1.12374		--	--	4.69	0.80063	--	--	11.725	9.79995	11.725	9.59891	11.725	8.32943
			4.71	0.50636			11.775	1.05952	11.775	1.05373	11.775	1.04446		--	--	4.71	0.80389	--	--	11.775	9.93151	11.775	9.73007	11.775	8.45158
			4.73	0.75313			11.825	1.02114	11.825	1.03587	11.825	1.07215		--	--	4.73	0.80787	--	--	11.825	10.0629	11.825	9.862	11.825	8.57187
			4.75	0.61642			11.875	1.12165	11.875	1.05135	11.875	1.06886		--	--	4.75	0.81223	--	--	11.875	10.1994	11.875	9.99492	11.875	8.69457
			4.77	0.62302			11.925	1.08179	11.925	1.01515	11.925	1.09581		--	--	4.77	0.81622	--	--	11.925	10.3408	11.925	10.1276	11.925	8.81969
			4.79	0.65279			11.975	1.05918	11.975	1.03969	11.975	1.13164		--	--	4.79	0.82035	--	--	11.975	10.4795	11.975	10.2607	11.975	8.94952
			4.81	0.58957			12.025	1.08785	12.025	1.04888	12.025	1.08138		--	--	4.81	0.8244	--	--	12.025	10.6197	12.025	10.3971	12.025	9.07957
			4.83	0.52738			12.075	1.11007	12.075	1.02971	12.075	1.14062		--	--	4.83	0.82808	--	--	12.075	10.7644	12.075	10.534	12.075	9.21127
			4.85	0.75044			12.125	1.02871	12.125	1.04916	12.125	1.00696		--	--	4.85	0.83233	--	--	12.125	10.9064	12.125	10.672	12.125	9.33957
			4.87	0.75557			12.175	1.12406	12.175	1.04714	12.175	1.14008		--	--	4.87	0.83738	--	--	12.175	11.0506	12.175	10.8123	12.175	9.46896
			4.89	0.70466			12.225	0.99601	12.225	1.01949	12.225	1.06067		--	--	4.89	0.8423	--	--	12.225	11.1936	12.225	10.9518	12.225	9.60263
			4.91	0.65455			12.275	1.05118	12.275	1.05879	12.275	1.05383		--	--	4.91	0.84693	--	--	12.275	11.333	12.275	11.0932	12.275	9.73213
			4.93	0.66025			12.325	1.06264	12.325	1.05388	12.325	1.04529		--	--	4.93	0.85144	--	--	12.325	11.478	12.325	11.2382	12.325	9.86174
			4.95	0.53486			12.375	1.02011	12.375	1.06447	12.375	0.98949		--	--	4.95	0.85558	--	--	12.375	11.622	12.375	11.3847	12.375	9.98839
			4.97	0.70381			12.425	1.07086	12.425	1.06404	12.425	1.04246		--	--	4.97	0.8599	--	--	12.425	11.7678	12.425	11.5331	12.425	10.1159
			4.99	0.59077			12.475	1.06647	12.475	1.06805	12.475	1.06692		--	--	4.99	0.86445	--	--	12.475	11.9181	12.475	11.683	12.475	10.2494
			5.01	0.76721			12.525	1.02483	12.525	1.0551	12.525	1.00875		--	--	5.01	0.86927	--	--	12.525	12.0662	12.525	11.8334	12.525	10.3817
			5.03	0.69769			12.575	1.07835	12.575	1.00975	12.575	1.084		--	--	5.03	0.8745	--	--	12.575	12.2165	12.575	11.9809	12.575	10.5163
			5.05	0.72364			12.625	1.08342	12.625	1.05767	12.625	1.04172		--	--	5.05	0.87962	--	--	12.625	12.3721	12.625	12.1297	12.625	10.654
			5.07	0.6139			12.675	1.12614	12.675	1.05714	12.675	1.03352		--	--	5.07	0.88448	--	--	12.675	12.5325	12.675	12.2832	12.675	10.7895
			5.09	0.65038			12.725	1.10928	12.725	1.04842	12.725	1.0868		--	--	5.09	0.8891	--	--	12.725	12.696	12.725	12.4372	12.725	10.9291
			5.11	0.71699			12.775	1.06344	12.775	1.02231	12.775	0.96307		--	--	5.11	0.89415	--	--	12.775	12.8561	12.775	12.5899	12.775	11.0651
			5.13	0.73174			12.825	1.05121	12.825	1.03932	12.825	1.09442		--	--	5.13	0.89953	--	--	12.825	13.0132	12.825	12.743	12.825	11.2027
			5.15	0.61513			12.875	0.98947	12.875	1.04596	12.875	1.09404		--	--	5.15	0.90458	--	--	12.875	13.166	12.875	12.8992	12.875	11.3502
			5.17	0.67043			12.925	1.0402	12.925	1.05872	12.925	1.02448		--	--	5.17	0.90943	--	--	12.925	13.3192	12.925	13.058	12.925	11.4941
			5.19	0.48654			12.975	1.06309	12.975	1.03362	12.975	1.11076		--	--	5.19	0.91383	--	--	12.975	13.4792	12.975	13.2171	12.975	11.6402
			5.21	0.83753			13.025	1.0626	13.025	1.03801	13.025	1.04998		--	--	5.21	0.91891	--	--	13.025	13.6421	13.025	13.3759	13.025	11.7892
			5.23	0.7138			13.075	1.00633	13.075	1.00322	13.075	0.98225		--	--	5.23	0.9249	--	--	13.075	13.8018	13.075	13.5335	13.075	11.9305
			5.25	0.73748			13.125	0.98358	13.125	1.01337	13.125	0.99349		--	--	5.25	0.93055	--	--	13.125	13.9567	13.125	13.6905	13.125	12.0689
			5.27	0.68375			13.175	0.99111	13.175	1.06143	13.175	1.04014		--	--	5.27	0.93613	--	--	13.175	14.1115	13.175	13.8532	13.175	12.2124
			5.29	0.66902			13.225	1.00717	13.225	1.01123	13.225	1.03383		--	--	5.29	0.94148	--	--	13.225	14.2695	13.225	14.0169	13.225	12.3599
			5.31	0.664			13.275	1.0832	13.275	1.03602	13.275	0.98032		--	--	5.31	0.94678	--	--	13.275	14.4359	13.275	14.1799	13.275	12.5042
			5.33	0.80965			13.325	0.96282	13.325	1.00081	13.325	1.07133		--	--	5.33	0.9527	--	--	13.325	14.6	13.325	14.3433	13.325	12.6523
			5.35	0.69148			13.375	1.00287	13.375	1.01513	13.375	1.02128		--	--	5.35	0.95877	--	--	13.375	14.7589	13.375	14.5063	13.375	12.8045
			5.37	0.77909			13.425	1.0399	13.425	1.05663	13.425	1.02114		--	--	5.37	0.96476	--	--	13.425	14.9252	13.425	14.675	13.425	12.9542
			5.39	0.70888			13.475	1.05129	13.475	1.00779	13.475	0.99878		--	--	5.39	0.97086	--	--	13.475	15.0968	13.475	14.8443	13.475	13.1034
			5.41	0.8133			13.525	0.97009	13.525	0.98285	13.525	1.03988		--	--	5.41	0.97716	--	--	13.525	15.2638	13.525	15.0088	13.525	13.255
			5.43	0.65311			13.575	0.96766	13.575	1.00131	13.575	0.93892		--	--	5.43	0.98326	--	--	13.575	15.4252	13.575	15.174	13.575	13.4032
			5.45	0.74738			13.625	1.02243	13.625	1.03259	13.625	1.02757		--	--	5.45	0.98914	--	--	13.625	15.5921	13.625	15.3446	13.625	13.5517
			5.47	0.62572			13.675	1.03466	13.675	1.03845	13.675	0.96691		--	--	5.47	0.99494	--	--	13.675	15.7659	13.675	15.5196	13.675	13.7034
			5.49	0.62117			13.725	1.00644	13.725	1.04125	13.725	0.96558		--	--	5.49	1.00026	--	--	13.725	15.9396	13.725	15.6966	13.725	13.8514
			5.51	0.52858			13.775	0.98658	13.775	1.01426	13.775	0.9515		--	--	5.51	1.00518	--	--	13.775	16.1105	13.775	15.8729	13.775	13.9993
			5.53	0.59472			13.825	0.98399	13.825	1.03826	13.825	0.99102		--	--	5.53	1.01004	--	--	13.825	16.2807	13.825	16.0501	13.825	14.1503
			5.55	0.74674			13.875	1.00393	13.875	1.00945	13.875	1.02576		--	--	5.55	1.01588	--	--	13.875	16.4536	13.875	16.2283	13.875	14.3082
			5.57	0.6638			13.925	0.99673	13.925	1.04924	13.925	0.98654		--	--	5.57	1.02206	--	--	13.925	16.6289	13.925	16.4087	13.925	14.4669
			5.59	0.63338			13.975	1.00958	13.975	0.99934	13.975	0.9905		--	--	5.59	1.02779	--	--	13.975	16.8059	13.975	16.5894	13.975	14.6239
			5.61	0.65437			14.025	0.99248	14.025	1.01912	14.025	0.91242		--	--	5.61	1.03351	--	--	14.025	16.9839	14.025	16.7688	14.025	14.7761
			5.63	0.53159			14.075	1.00403	14.075	0.98729	14.075	0.90324		--	--	5.63	1.03882	--	--	14.075	17.1626	14.075	16.9484	14.075	14.9224
			5.65	0.72054			14.125	0.98716	14.125	1.00195	14.125	1.04094		--	--	5.65	1.04447	--	--	14.125	17.3421	14.125	17.1278	14.125	15.0802
			5.67	0.59899			14.175	1.06864	14.175	0.97307	14.175	1.01088		--	--	5.67	1.05046	--	--	14.175	17.5288	14.175	17.3071	14.175	15.2479
			5.69	0.6361			14.225	0.98404	14.225	0.9855	14.225	1.03433		--	--	5.69	1.05612	--	--	14.225	17.7165	14.225	17.4862	14.225	15.4162
			5.71	0.66446			14.275	1.00055	14.275	1.00525	14.275	0.97699		--	--	5.71	1.06211	--	--	14.275	17.8992	14.275	17.6695	14.275	15.5829
			5.73	0.71686			14.325	1.0052	14.325	0.97315	14.325	1.05136		--	--	5.73	1.06852	--	--	14.325	18.0852	14.325	17.853	14.325	15.7522
			5.75	0.71996			14.375	1.00765	14.375	0.99435	14.375	1.05056		--	--	5.75	1.07523	--	--	14.375	18.2732	14.375	18.0367	14.375	15.9288
			5.77	0.61858			14.425	0.97465	14.425	0.97776	14.425	0.93483		--	--	5.77	1.08152	--	--	14.425	18.4596	14.425	18.2221	14.425	16.0968
			5.79	0.74994			14.475	0.94207	14.475	1.00059	14.475	0.9848		--	--	5.79	1.08801	--	--	14.475	18.6411	14.475	18.4095	14.475	16.2604
			5.81	0.76063			14.525	0.96333	14.525	1.01054	14.525	1.00605		--	--	5.81	1.09522	--	--	14.525	18.8228	14.525	18.6012	14.525	16.4313
			5.83	0.66887			14.575	0.98529	14.575	1.0082	14.575	0.95742		--	--	5.83	1.10208	--	--	14.575	19.0099	14.575	18.795	14.575	16.6009
			5.85	0.67993			14.625	1.02415	14.625	0.97919	14.625	1.01997		--	--	5.85	1.1086	--	--	14.625	19.2041	14.625	18.9871	14.625	16.7729
			5.87	0.65202			14.675	1.0202	14.675	0.97512	14.675	1.02801		--	--	5.87	1.11509	--	--	14.675	19.4031	14.675	19.1774	14.675	16.9523
			5.89	0.75553			14.725	0.96232	14.725	0.98969	14.725	0.95041		--	--	5.89	1.12199	--	--	14.725	19.5973	14.725	19.3699	14.725	17.1268
			5.91	0.75042			14.775	0.98559	14.775	0.99799	14.775	0.97968		--	--	5.91	1.12942	--	--	14.775	19.7895	14.775	19.566	14.775	17.2982
			5.93	0.60847			14.825	1.00952	14.825	0.98747	14.825	0.98408		--	--	5.93	1.13617	--	--	14.825	19.9877	14.825	19.7632	14.825	17.4737
			5.95	0.7026			14.875	0.99099	14.875	0.99185	14.875	0.91919		--	--	5.95	1.14273	--	--	14.875	20.1878	14.875	19.9612	14.875	17.645
			5.97	0.7054			14.925	0.95032	14.925	1.00553	14.925	1.00953		--	--	5.97	1.14982	--	--	14.925	20.3832	14.925	20.1623	14.925	17.8198
			5.99	0.87215			14.975	0.95654	14.975	0.99013	14.975	1.03635		--	--	5.99	1.15782	--	--	14.975	20.5765	14.975	20.3645	14.975	18.0065
			6.01	0.75528			15.025	1.00106	15.025	0.98263	15.025	1.0128		--	--	6.01	1.16613	--	--	15.025	20.7762	15.025	20.5658	15.025	18.1946
			6.03	0.67672			15.075	1.03352	15.075	0.98378	15.075	0.96826		--	--	6.03	1.17349	--	--	15.075	20.9852	15.075	20.7678	15.075	18.3777
			6.05	0.84762			15.125	0.94145	15.125	0.98854	15.125	0.97597		--	--	6.05	1.18138	--	--	15.125	21.1894	15.125	20.9717	15.125	18.5587
			6.07	0.6388			15.175	0.95314	15.175	1.02405	15.175	1.00688		--	--	6.07	1.18911	--	--	15.175	21.3866	15.175	21.1812	15.175	18.7444
			6.09	0.76441			15.225	1.00951	15.225	0.99332	15.225	1.02925		--	--	6.09	1.19647	--	--	15.225	21.5922	15.225	21.3926	15.225	18.9364
			6.11	0.73793			15.275	1.00477	15.275	1.00025	15.275	1.00065		--	--	6.11	1.2044	--	--	15.275	21.8047	15.275	21.6028	15.275	19.1291
			6.13	0.61212			15.325	1.04159	15.325	0.98899	15.325	0.97011		--	--	6.13	1.21156	--	--	15.325	22.0219	15.325	21.814	15.325	19.3174
			6.15	0.78493			15.375	0.94042	15.375	0.99199	15.375	1.032		--	--	6.15	1.21903	--	--	15.375	22.2337	15.375	22.0256	15.375	19.5099
			6.17	0.64636			15.425	0.99443	15.425	1.00371	15.425	0.92256		--	--	6.17	1.22673	--	--	15.425	22.4418	15.425	22.2403	15.425	19.6991
			6.19	0.74689			15.475	1.01968	15.475	0.9795	15.475	0.98505		--	--	6.19	1.23428	--	--	15.475	22.6598	15.475	22.455	15.475	19.8849
			6.21	0.63806			15.525	0.91424	15.525	1.00699	15.525	0.9698		--	--	6.21	1.24182	--	--	15.525	22.8705	15.525	22.6714	15.525	20.0766
			6.23	0.86826			15.575	1.037	15.575	0.98275	15.575	1.03889		--	--	6.23	1.25009	--	--	15.575	23.0845	15.575	22.8896	15.575	20.2749
			6.25	0.70524			15.625	0.99665	15.625	1.00897	15.625	0.99374		--	--	6.25	1.25878	--	--	15.625	23.3089	15.625	23.1094	15.625	20.4767
			6.27	0.75517			15.675	0.9709	15.675	0.98498	15.675	1.02021		--	--	6.27	1.26689	--	--	15.675	23.5274	15.675	23.3308	15.675	20.6781
			6.29	0.60841			15.725	0.95685	15.725	0.97535	15.725	0.99961		--	--	6.29	1.27452	--	--	15.725	23.7429	15.725	23.55	15.725	20.8813
			6.31	0.78593			15.775	1.05789	15.775	0.97673	15.775	0.96629		--	--	6.31	1.28236	--	--	15.775	23.9696	15.775	23.7696	15.775	21.0803
			6.33	0.76762			15.825	0.99757	15.825	0.97529	15.825	0.9602		--	--	6.33	1.29116	--	--	15.825	24.2022	15.825	23.9905	15.825	21.2766
			6.35	0.79596			15.875	1.00935	15.875	0.96142	15.875	0.97868		--	--	6.35	1.30008	--	--	15.875	24.4309	15.875	24.2112	15.875	21.4754
			6.37	0.73164			15.925	1.00559	15.925	0.99574	15.925	1.01386		--	--	6.37	1.30884	--	--	15.925	24.6619	15.925	24.4356	15.925	21.681
			6.39	0.74672			15.975	1.01628	15.975	1.03343	15.975	1.02226		--	--	6.39	1.31737	--	--	15.975	24.8951	15.975	24.6697	15.975	21.8924
			6.41	0.7616			16.025	0.99561	16.025	0.97441	16.025	0.96149		--	--	6.41	1.32613	--	--	16.025	25.1287	16.025	24.9028	16.025	22.0996
			6.43	0.79568			16.075	0.9911	16.075	1.00229	16.075	1.03038		--	--	6.43	1.33523	--	--	16.075	25.3608	16.075	25.1337	16.075	22.3091
			6.45	0.79718			16.125	0.97663	16.125	0.99047	16.125	0.96097		--	--	6.45	1.3446	--	--	16.125	25.5921	16.125	25.3679	16.125	22.5197
			6.47	0.8881			16.175	1.01036	16.175	1.01495	16.175	1.04643		--	--	6.47	1.35457	--	--	16.175	25.8271	16.175	25.6051	16.175	22.7334
			6.49	0.77468			16.225	0.98356	16.225	1.00817	16.225	1.02366		--	--	6.49	1.36447	--	--	16.225	26.0644	16.225	25.8459	16.225	22.9552
			6.51	0.85198			16.275	0.99716	16.275	1.01434	16.275	1.02347		--	--	6.51	1.37422	--	--	16.275	26.3016	16.275	26.0881	16.275	23.1758
			6.53	0.78404			16.325	0.97643	16.325	1.03138	16.325	1.0908		--	--	6.53	1.38408	--	--	16.325	26.5394	16.325	26.3346	16.325	23.4051
			6.55	0.77927			16.375	0.99391	16.375	0.97162	16.375	0.98595		--	--	6.55	1.39356	--	--	16.375	26.7782	16.375	26.5774	16.375	23.6316
			6.57	0.88606			16.425	0.95494	16.425	0.97655	16.425	0.98594		--	--	6.57	1.40372	--	--	16.425	27.0159	16.425	26.815	16.425	23.8481
			6.59	0.91148			16.475	1.03696	16.475	0.97781	16.475	0.98293		--	--	6.59	1.41476	--	--	16.475	27.2604	16.475	27.0548	16.475	24.0655
			6.61	0.71621			16.525	0.98705	16.525	0.98796	16.525	1.00257		--	--	6.61	1.4248	--	--	16.525	27.5102	16.525	27.2975	16.525	24.2861
			6.63	0.92485			16.575	0.99294	16.575	1.0309	16.575	0.93003		--	--	6.63	1.435	--	--	16.575	27.7562	16.575	27.5483	16.575	24.5022
			6.65	0.78624			16.625	1.01128	16.625	0.99097	16.625	1.04207		--	--	6.65	1.4457	--	--	16.625	28.0067	16.625	27.8009	16.625	24.724
			6.67	0.84166			16.675	1.01535	16.675	1.01332	16.675	1.01844		--	--	6.67	1.45594	--	--	16.675	28.2614	16.675	28.0529	16.675	24.9571
			6.69	0.9442			16.725	0.97443	16.725	0.99881	16.725	0.99122		--	--	6.69	1.46724	--	--	16.725	28.5131	16.725	28.3074	16.725	25.1859
			6.71	0.82571			16.775	0.98788	16.775	1.00276	16.775	0.99201		--	--	6.71	1.4785	--	--	16.775	28.7627	16.775	28.562	16.775	25.413
			6.73	0.90348			16.825	0.99656	16.825	0.99754	16.825	0.97948		--	--	6.73	1.48958	--	--	16.825	29.0167	16.825	28.8181	16.825	25.6401
			6.75	0.85117			16.875	0.99371	16.875	1.00484	16.875	1.03406		--	--	6.75	1.50088	--	--	16.875	29.273	16.875	29.0759	16.875	25.8734
			6.77	0.92201			16.925	1.01356	16.925	0.97607	16.925	0.97825		--	--	6.77	1.51237	--	--	16.925	29.533	16.925	29.3324	16.925	26.108
			6.79	0.86437			16.975	0.95271	16.975	1.00487	16.975	0.9725		--	--	6.79	1.52401	--	--	16.975	29.7891	16.975	29.5905	16.975	26.3367
			6.81	0.88814			17.025	0.98973	17.025	1.00498	17.025	0.98533		--	--	6.81	1.5355	--	--	17.025	30.0437	17.025	29.8539	17.025	26.5676
			6.83	0.90014			17.075	0.97354	17.075	0.99242	17.075	0.99524		--	--	6.83	1.5473	--	--	17.075	30.3025	17.075	30.1172	17.075	26.8026
			6.85	0.9291			17.125	1.06908	17.125	1.00942	17.125	0.99127		--	--	6.85	1.55943	--	--	17.125	30.5734	17.125	30.3827	17.125	27.0397
			6.87	1.02004			17.175	0.98941	17.175	1.01582	17.175	0.98368		--	--	6.87	1.57244	--	--	17.175	30.8479	17.175	30.6528	17.175	27.2768
			6.89	0.87328			17.225	1.04648	17.225	0.98389	17.225	0.95715		--	--	6.89	1.58514	--	--	17.225	31.1211	17.225	30.9211	17.225	27.5111
			6.91	0.84022			17.275	0.99687	17.275	0.99546	17.275	0.96242		--	--	6.91	1.59671	--	--	17.275	31.3968	17.275	31.1882	17.275	27.7442
			6.93	0.9579			17.325	1.01711	17.325	1.00039	17.325	0.96672		--	--	6.93	1.60892	--	--	17.325	31.6702	17.325	31.4591	17.325	27.9799
			6.95	1.07975			17.375	0.98471	17.375	1.00779	17.375	1.01723		--	--	6.95	1.62284	--	--	17.375	31.9434	17.375	31.7332	17.375	28.2236
			6.97	1.0185			17.425	1.00047	17.425	1.01026	17.425	0.98574		--	--	6.97	1.63725	--	--	17.425	32.216	17.425	32.0103	17.425	28.4711
			6.99	0.98531			17.475	1.04726	17.475	0.96688	17.475	1.00299		--	--	6.99	1.65109	--	--	17.475	32.4988	17.475	32.2833	17.475	28.7183
			7.01	1.00691			17.525	1.0293	17.525	0.99673	17.525	0.95878		--	--	7.01	1.66493	--	--	17.525	32.7871	17.525	32.556	17.525	28.9635
			7.03	0.84966			17.575	1.01223	17.575	1.0003	17.575	0.99595		--	--	7.03	1.6779	--	--	17.575	33.0723	17.575	32.8349	17.575	29.2092
			7.05	1.15696			17.625	0.99812	17.625	0.97738	17.625	1.00069		--	--	7.05	1.69201	--	--	17.625	33.3547	17.625	33.1127	17.625	29.4616
			7.07	0.89893			17.675	1.02578	17.675	0.99726	17.675	1.04234		--	--	7.07	1.70654	--	--	17.675	33.6406	17.675	33.3917	17.675	29.7214
			7.09	0.91514			17.725	1.01172	17.725	1.00981	17.725	1.00739		--	--	7.09	1.71943	--	--	17.725	33.9301	17.725	33.6769	17.725	29.9835
			7.11	1.04227			17.775	1.03072	17.775	1.01008	17.775	1.01534		--	--	7.11	1.73342	--	--	17.775	34.2219	17.775	33.9654	17.775	30.2436
			7.13	1.01014			17.825	1.00449	17.825	0.99194	17.825	0.97836		--	--	7.13	1.74818	--	--	17.825	34.5143	17.825	34.2531	17.825	30.5014
			7.15	1.03588			17.875	1.01922	17.875	0.95786	17.875	1.02503		--	--	7.15	1.76296	--	--	17.875	34.8067	17.875	34.5348	17.875	30.7619
			7.17	0.98328			17.925	0.98185	17.925	0.977	17.925	0.95744		--	--	7.17	1.77764	--	--	17.925	35.0975	17.925	34.816	17.925	31.0211
			7.19	1.03991			17.975	1.00322	17.975	0.99269	17.975	0.98788		--	--	7.19	1.79243	--	--	17.975	35.3875	17.975	35.1038	17.975	31.277
			7.21	0.95698			18.025	1.00233	18.025	0.97905	18.025	0.97083		--	--	7.21	1.80711	--	--	18.025	35.6822	18.025	35.3935	18.025	31.536
			7.23	0.90564			18.075	0.95302	18.075	0.99281	18.075	1.01563		--	--	7.23	1.82087	--	--	18.075	35.9711	18.075	35.6848	18.075	31.8001
			7.25	1.05839			18.125	0.99658	18.125	0.9956	18.125	1.00594		--	--	7.25	1.83547	--	--	18.125	36.2607	18.125	35.9802	18.125	32.0704
			7.27	1.05257			18.175	1.03111	18.175	1.00151	18.175	1.05166		--	--	7.27	1.85125	--	--	18.175	36.5636	18.175	36.2786	18.175	32.3471
			7.29	1.10216			18.225	0.98371	18.225	0.99707	18.225	1.00383		--	--	7.29	1.86744	--	--	18.225	36.8663	18.225	36.5788	18.225	32.6249
			7.31	1.05109			18.275	1.02051	18.275	0.99371	18.275	0.96778		--	--	7.31	1.88371	--	--	18.275	37.169	18.275	36.8794	18.275	32.8929
			7.33	1.11505			18.325	0.98785	18.325	1.00695	18.325	0.98331		--	--	7.33	1.90017	--	--	18.325	37.474	18.325	37.1833	18.325	33.1596
			7.35	1.02978			18.375	0.99275	18.375	0.98395	18.375	0.99069		--	--	7.35	1.91655	--	--	18.375	37.7764	18.375	37.4873	18.375	33.4309
			7.37	1.06852			18.425	1.02311	18.425	0.97144	18.425	0.9695		--	--	7.37	1.93267	--	--	18.425	38.0859	18.425	37.7875	18.425	33.7018
			7.39	1.20476			18.475	0.96743	18.475	1.00066	18.475	1.01857		--	--	7.39	1.95023	--	--	18.475	38.3932	18.475	38.0919	18.475	33.978
			7.41	1.24698			18.525	0.96032	18.525	0.98999	18.525	0.93009		--	--	7.41	1.96926	--	--	18.525	38.6924	18.525	38.4009	18.525	34.2501
			7.43	1.20636			18.575	1.028	18.575	1.00141	18.575	0.99984		--	--	7.43	1.98842	--	--	18.575	39.0027	18.575	38.7116	18.575	34.5212
			7.45	1.05533			18.625	1.02187	18.625	1.00467	18.625	0.98364		--	--	7.45	2.00616	--	--	18.625	39.3243	18.625	39.0264	18.625	34.8013
			7.47	1.11679			18.675	0.96359	18.675	0.9953	18.675	1.02691		--	--	7.47	2.02331	--	--	18.675	39.6374	18.675	39.3418	18.675	35.0867
			7.49	1.1442			18.725	1.0357	18.725	1.00945	18.725	0.99921		--	--	7.49	2.04124	--	--	18.725	39.9545	18.725	39.6597	18.725	35.3759
			7.51	1.14286			18.775	0.99946	18.775	1.00033	18.775	1.00305		--	--	7.51	2.05948	--	--	18.775	40.2789	18.775	39.9801	18.775	35.6632
			7.53	1.25			18.825	1.0076	18.825	0.97892	18.825	1.00379		--	--	7.53	2.07867	--	--	18.825	40.6006	18.825	40.2974	18.825	35.9526
			7.55	1.08386			18.875	0.97673	18.875	1.00636	18.875	0.94946		--	--	7.55	2.09748	--	--	18.875	40.9203	18.875	40.6173	18.875	36.2359
			7.57	1.15748			18.925	0.9994	18.925	0.99561	18.925	0.95645		--	--	7.57	2.11565	--	--	18.925	41.2405	18.925	40.9416	18.925	36.5138
			7.59	0.97962			18.975	1.0122	18.975	0.99694	18.975	0.96709		--	--	7.59	2.13306	--	--	18.975	41.5681	18.975	41.266	18.975	36.7957
			7.61	1.1084			19.025	1.07273	19.025	1.01671	19.025	0.97315		--	--	7.61	2.15016	--	--	19.025	41.9094	19.025	41.5957	19.025	37.0815
			7.63	1.04287			19.075	0.96767	19.075	0.99972	19.075	1.02491		--	--	7.63	2.16787	--	--	19.075	42.2452	19.075	41.9275	19.075	37.3775
			7.65	1.1197			19.125	1.00468	19.125	1.01657	19.125	1.01148		--	--	7.65	2.18577	--	--	19.125	42.5715	19.125	42.2611	19.125	37.6807
			7.67	1.19569			19.175	0.98	19.175	1.0092	19.175	1.02155		--	--	7.67	2.20503	--	--	19.175	42.9015	19.175	42.598	19.175	37.985
			7.69	1.18044			19.225	1.01477	19.225	1.00056	19.225	0.97772		--	--	7.69	2.2249	--	--	19.225	43.235	19.225	42.934	19.225	38.2858
			7.71	1.11583			19.275	0.95527	19.275	0.98002	19.275	1.05943		--	--	7.71	2.24421	--	--	19.275	43.566	19.275	43.2668	19.275	38.5939
			7.73	1.17721			19.325	1.00371	19.325	1.00496	19.325	0.96403		--	--	7.73	2.26359	--	--	19.325	43.8969	19.325	43.6021	19.325	38.9015
			7.75	1.30919			19.375	0.96506	19.375	0.99088	19.375	1.00272		--	--	7.75	2.28471	--	--	19.375	44.2312	19.375	43.941	19.375	39.202
			7.77	1.17398			19.425	1.01752	19.425	0.99538	19.425	0.9762		--	--	7.77	2.30591	--	--	19.425	44.5696	19.425	44.28	19.425	39.506
			7.79	1.23847			19.475	0.97689	19.475	0.98055	19.475	0.96199		--	--	7.79	2.32662	--	--	19.475	44.9117	19.475	44.6189	19.475	39.8053
			7.81	1.19268			19.525	0.98951	19.525	1.02355	19.525	0.9768		--	--	7.81	2.34759	--	--	19.525	45.2508	19.525	44.9645	19.525	40.1061
			7.83	1.25203			19.575	1.02744	19.575	0.98508	19.575	1.01669		--	--	7.83	2.36878	--	--	19.575	45.6004	19.575	45.3127	19.575	40.4171
			7.85	1.18924			19.625	1.01714	19.625	1.01152	19.625	0.98152		--	--	7.85	2.39006	--	--	19.625	45.9566	19.625	45.6605	19.625	40.7304
			7.87	1.20479			19.675	1.0075	19.675	1.01681	19.675	1.00777		--	--	7.87	2.41103	--	--	19.675	46.3111	19.675	46.0157	19.675	41.0439
			7.89	1.20728			19.725	1.03136	19.725	1.01131	19.725	0.993		--	--	7.89	2.43227	--	--	19.725	46.67	19.725	46.3726	19.725	41.3608
			7.91	1.25248			19.775	0.96409	19.775	1.00068	19.775	1.05119		--	--	7.91	2.45404	--	--	19.775	47.0229	19.775	46.7285	19.775	41.6863
			7.93	1.17386			19.825	1.04744	19.825	0.96376	19.825	0.97275		--	--	7.93	2.47562	--	--	19.825	47.3805	19.825	47.0777	19.825	42.0101
			7.95	1.36264			19.875	0.95387	19.875	1.01425	19.875	0.99847		--	--	7.95	2.49829	--	--	19.875	47.7381	19.875	47.4312	19.875	42.3271
			7.97	1.24632			19.925	1.02222	19.925	0.98111	19.925	0.93662		--	--	7.97	2.52173	--	--	19.925	48.093	19.925	47.7895	19.925	42.6398
			7.99	1.36159			19.975	1.02037	19.975	1.00325	19.975	0.97638		--	--	7.99	2.54528	--	--	19.975	48.4617	19.975	48.1477	19.975	42.9506
			8.01	1.24224												8.01	2.5689
			8.03	1.21948												8.03	2.59136
			8.05	1.21754												8.05	2.61369
			8.07	1.35115												8.07	2.63736
			8.09	1.25867												8.09	2.66151
			8.11	1.2972												8.11	2.68529
			8.13	1.24226												8.13	2.70903
			8.15	1.35294												8.15	2.73342
			8.17	1.3263												8.17	2.75871
			8.19	1.2361												8.19	2.78302
			8.21	1.28563												8.21	2.80706
			8.23	1.27543												8.23	2.8316
			8.25	1.37929												8.25	2.85716
			8.27	1.22402												8.27	2.88234
			8.29	1.30764												8.29	2.90695
			8.31	1.30909												8.31	2.93251
			8.33	1.2874												8.33	2.958
			8.35	1.34645												8.35	2.98397
			8.37	1.19495												8.37	3.00916
			8.39	1.43243												8.39	3.03532
			8.41	1.2895												8.41	3.06255
			8.43	1.32102												8.43	3.08879
			8.45	1.32601												8.45	3.11553
			8.47	1.34958												8.47	3.14268
			8.49	1.29128												8.49	3.16961
			8.51	1.53635												8.51	3.19858
			8.53	1.41888												8.53	3.229
			8.55	1.2476												8.55	3.25656
			8.57	1.3474												8.57	3.28353
			8.59	1.4245												8.59	3.31246
			8.61	1.32769												8.61	3.34132
			8.63	1.41492												8.63	3.37022
			8.65	1.49417												8.65	3.40101
			8.67	1.32006												8.67	3.43094
			8.69	1.33524												8.69	3.4593
			8.71	1.28681												8.71	3.48744
			8.73	1.39321												8.73	3.51634
			8.75	1.44973												8.75	3.54713
			8.77	1.30751												8.77	3.57713
			8.79	1.37426												8.79	3.60644
			8.81	1.306												8.81	3.63587
			8.83	1.28638												8.83	3.66446
			8.85	1.23617												8.85	3.69242
			8.87	1.43117												8.87	3.72211
			8.89	1.29953												8.89	3.75264
			8.91	1.3139												8.91	3.78199
			8.93	1.38181												8.93	3.8124
			8.95	1.35562												8.95	3.84342
			8.97	1.33628												8.97	3.87406
			8.99	1.2476												8.99	3.90361
			9.01	1.37057												9.01	3.93368
			9.03	1.24642												9.03	3.96387
			9.05	1.36501												9.05	3.99413
			9.07	1.30373												9.07	4.02519
			9.09	1.29799												9.09	4.0556
			9.11	1.3632												9.11	4.08685
			9.13	1.27061												9.13	4.11791
			9.15	1.29061												9.15	4.14825
			9.17	1.24682												9.17	4.17844
			9.19	1.33007												9.19	4.20923
			9.21	1.34638												9.21	4.24135
			9.23	1.3217												9.23	4.27351
			9.25	1.33475												9.25	4.30567
			9.27	1.31966												9.27	4.33794
			9.29	1.2675												9.29	4.36953
			9.31	1.20652												9.31	4.39987
			9.33	1.25972												9.33	4.43024
			9.35	1.36754												9.35	4.46274
			9.37	1.41959												9.37	4.49737
			9.39	1.33771												9.39	4.53176
			9.41	1.23236												9.41	4.56396
			9.43	1.40159												9.43	4.59711
			9.45	1.37768												9.45	4.63222
			9.47	1.31819												9.47	4.66643
			9.49	1.22058												9.49	4.69878
			9.51	1.45204												9.51	4.73298
			9.53	1.28692												9.53	4.76818
			9.55	1.36951												9.55	4.80246
			9.57	1.38716												9.57	4.83818
			9.59	1.35229												9.59	4.87383
			9.61	1.28006												9.61	4.90823
			9.63	1.3036												9.63	4.94213
			9.65	1.20342												9.65	4.97516
			9.67	1.19844												9.67	5.00694
			9.69	1.35017												9.69	5.04081
			9.71	1.35029												9.71	5.07684
			9.73	1.37016												9.73	5.11328
			9.75	1.33922												9.75	5.14972
			9.77	1.33375												9.77	5.18582
			9.79	1.27529												9.79	5.22121
			9.81	1.26454												9.81	5.25579
			9.83	1.22894												9.83	5.28989
			9.85	1.37282												9.85	5.32561
			9.87	1.27391												9.87	5.36209
			9.89	1.39182												9.89	5.39899
			9.91	1.41888												9.91	5.43805
			9.93	1.34266												9.93	5.47658
			9.95	1.34807												9.95	5.51428
			9.97	1.25387												9.97	5.55087
			9.99	1.32658												9.99	5.58732
			10.01	1.38												10.01	5.6257
			10.03	1.36121												10.03	5.66472
			10.05	1.33726												10.05	5.70329
			10.07	1.32404												10.07	5.74148
			10.09	1.33718												10.09	5.77982
			10.11	1.33452												10.11	5.81846
			10.13	1.33968												10.13	5.85729
			10.15	1.31104												10.15	5.89594
			10.17	1.33175												10.17	5.93462
			10.19	1.28789												10.19	5.97311
			10.21	1.28028												10.21	6.011
			10.23	1.31617												10.23	6.04945
			10.25	1.35686												10.25	6.08919
			10.27	1.27297												10.27	6.12844
			10.29	1.30592												10.29	6.16708
			10.31	1.31848												10.31	6.20656
			10.33	1.20058												10.33	6.2446
			10.35	1.25837												10.35	6.28188
			10.37	1.23361												10.37	6.3198
			10.39	1.37753												10.39	6.3597
			10.41	1.24144												10.41	6.39986
			10.43	1.21946												10.43	6.43774
			10.45	1.26133												10.45	6.47608
			10.47	1.27116												10.47	6.51537
			10.49	1.18368												10.49	6.5536
			10.51	1.29298												10.51	6.59232
			10.53	1.2736												10.53	6.63259
			10.55	1.21831												10.55	6.67184
			10.57	1.18976												10.57	6.70992
			10.59	1.26398												10.59	6.74886
			10.61	1.20932												10.61	6.78826
			10.63	1.28052												10.63	6.82808
			10.65	1.20026												10.65	6.8679
			10.67	1.19576												10.67	6.90651
			10.69	1.19598												10.69	6.94519
			10.71	1.19851												10.71	6.98406
			10.73	1.0477												10.73	7.02066
			10.75	1.23589												10.75	7.05801
			10.77	1.24514												10.77	7.09874
			10.79	1.20836												10.79	7.13917
			10.81	1.22908												10.81	7.17948
			10.83	1.19946												10.83	7.21979
			10.85	1.0769												10.85	7.25772
			10.87	1.16348												10.87	7.29518
			10.89	1.15244												10.89	7.33406
			10.91	1.12576												10.91	7.37243
			10.93	1.18208												10.93	7.41146
			10.95	1.21123												10.95	7.45207
			10.97	1.17571												10.97	7.49272
			10.99	1.167												10.99	7.53277
			11.01	1.26868												11.01	7.57456
			11.03	1.12338												11.03	7.61575
			11.05	1.16312												11.05	7.65526
			11.07	1.1873												11.07	7.69603
			11.09	1.22651												11.09	7.73805
			11.11	1.16794												11.11	7.77988
			11.13	1.18316												11.13	7.8211
			11.15	1.12945												11.15	7.86179
			11.17	1.18972												11.17	7.90275
			11.19	1.12993												11.19	7.94386
			11.21	1.16208												11.21	7.98462
			11.23	1.11766												11.23	8.02532
			11.25	1.10946												11.25	8.06521
			11.27	1.17923												11.27	8.10636
			11.29	1.18344												11.29	8.14898
			11.31	1.18554												11.31	8.19188
			11.33	1.21678												11.33	8.23552
			11.35	1.09												11.35	8.27758
			11.37	1.11306												11.37	8.3179
			11.39	1.20811												11.39	8.36052
			11.41	1.22032												11.41	8.40527
			11.43	1.13212												11.43	8.44877
			11.45	1.15264												11.45	8.49116
			11.47	1.18928												11.47	8.53478
			11.49	1.12032												11.49	8.57793
			11.51	1.18103												11.51	8.62109
			11.53	1.16084												11.53	8.66516
			11.55	1.23301												11.55	8.71036
			11.57	1.04294												11.57	8.75348
			11.59	1.11102												11.59	8.79444
			11.61	1.13498												11.61	8.83729
			11.63	1.15283												11.63	8.88109
			11.65	1.15282												11.65	8.92538
			11.67	1.21564												11.67	8.97104
			11.69	1.08623												11.69	9.01556
			11.71	1.17029												11.71	9.05937
			11.73	1.16825												11.73	9.10491
			11.75	1.19915												11.75	9.15118
			11.77	1.2028												11.77	9.19828
			11.79	1.04479												11.79	9.2425
			11.81	1.14672												11.81	9.28577
			11.83	1.18298												11.83	9.33192
			11.85	1.16185												11.85	9.37853
			11.87	1.2016												11.87	9.42566
			11.89	1.17486												11.89	9.47322
			11.91	1.18976												11.91	9.5207
			11.93	1.15195												11.93	9.56788
			11.95	1.16683												11.95	9.61475
			11.97	1.25627												11.97	9.6639
			11.99	1.15906												11.99	9.71305
			12.01	1.22567												12.01	9.76174
			12.03	1.17539												12.03	9.81092
			12.05	1.22675												12.05	9.8603
			12.07	1.16761												12.07	9.90968
			12.09	1.14546												12.09	9.95754
			12.11	1.18909												12.11	10.006
			12.13	1.2288												12.13	10.0564
			12.15	1.19215												12.15	10.1069
			12.17	1.19545												12.17	10.157
			12.19	1.20054												12.19	10.2074
			12.21	1.24325												12.21	10.259
			12.23	1.22845												12.23	10.3113
			12.25	1.16207												12.25	10.3621
			12.27	1.13164												12.27	10.411
			12.29	1.21826												12.29	10.4612
			12.31	1.28844												12.31	10.515
			12.33	1.15584												12.33	10.5676
			12.35	1.23101												12.35	10.6191
			12.37	1.19382												12.37	10.6717
			12.39	1.27012												12.39	10.7252
			12.41	1.18613												12.41	10.7788
			12.43	1.21522												12.43	10.8313
			12.45	1.1975												12.45	10.8842
			12.47	1.20227												12.47	10.937
			12.49	1.17956												12.49	10.9896
			12.51	1.16554												12.51	11.0416
			12.53	1.12264												12.53	11.0925
			12.55	1.18529												12.55	11.1439
			12.57	1.1409												12.57	11.1959
			12.59	1.16933												12.59	11.2478
			12.61	1.22449												12.61	11.3017
			12.63	1.26421												12.63	11.3579
			12.65	1.1332												12.65	11.4122
			12.67	1.17794												12.67	11.4647
			12.69	1.15762												12.69	11.518
			12.71	1.2351												12.71	11.5727
			12.73	1.15531												12.73	11.6275
			12.75	1.22573												12.75	11.6823
			12.77	1.24157												12.77	11.7393
			12.79	1.16738												12.79	11.7951
			12.81	1.2159												12.81	11.8504
			12.83	1.25923												12.83	11.9081
			12.85	1.11277												12.85	11.9636
			12.87	1.19005												12.87	12.0176
			12.89	1.20407												12.89	12.0739
			12.91	1.24848												12.91	12.1317
			12.93	1.17904												12.93	12.1892
			12.95	1.25833												12.95	12.2471
			12.97	1.2163												12.97	12.306
			12.99	1.2284												12.99	12.3644
			13.01	1.12192												13.01	12.4207
			13.03	1.19251												13.03	12.4764
			13.05	1.19357												13.05	12.5339
			13.07	1.11634												13.07	12.5897
			13.09	1.23156												13.09	12.6467
			13.11	1.09864												13.11	12.7034
			13.13	1.1434												13.13	12.7581
			13.15	1.23736												13.15	12.8164
			13.17	1.22281												13.17	12.8768
			13.19	1.22987												13.19	12.9372
			13.21	1.1679												13.21	12.9965
			13.23	1.20869												13.23	13.0554
			13.25	1.21114												13.25	13.1155
			13.27	1.24849												13.27	13.1768
			13.29	1.17811												13.29	13.2375
			13.31	1.21081												13.31	13.2974
			13.33	1.20718												13.33	13.3582
			13.35	1.26059												13.35	13.4205
			13.37	1.21343												13.37	13.4831
			13.39	1.19041												13.39	13.5442
			13.41	1.20472												13.41	13.6051
			13.43	1.20113												13.43	13.6666
			13.45	1.12363												13.45	13.7261
			13.47	1.11736												13.47	13.7837
			13.49	1.21104												13.49	13.8437
			13.51	1.24116												13.51	13.907
			13.53	1.16298												13.53	13.9693
			13.55	1.16246												13.55	14.0298
			13.57	1.15614												13.57	14.0902
			13.59	1.20342												13.59	14.1519
			13.61	1.15657												13.61	14.2138
			13.63	1.12727												13.63	14.2739
			13.65	1.18712												13.65	14.335
			13.67	1.17077												13.67	14.3973
			13.69	1.233												13.69	14.4611
			13.71	1.14972												13.71	14.5245
			13.73	1.20455												13.73	14.5874
			13.75	1.18265												13.75	14.6513
			13.77	1.21166												13.77	14.7156
			13.79	1.20955												13.79	14.7807
			13.81	1.17941												13.81	14.8453
			13.83	1.12846												13.83	14.9078
			13.85	1.19074												13.85	14.9707
			13.87	1.15532												13.87	15.0346
			13.89	1.21716												13.89	15.0994
			13.91	1.18049												13.91	15.1651
			13.93	1.14677												13.93	15.2291
			13.95	1.19434												13.95	15.2936
			13.97	1.18408												13.97	15.3593
			13.99	1.08913												13.99	15.4223
			14.01	1.28905												14.01	15.4884
			14.03	1.19706												14.03	15.5577
			14.05	1.18146												14.05	15.6242
			14.07	1.20784												14.07	15.6911
			14.09	1.18015												14.09	15.7583
			14.11	1.2816												14.11	15.8277
			14.13	1.27529												14.13	15.8999
			14.15	1.20223												14.15	15.9702
			14.17	1.19617												14.17	16.0384
			14.19	1.19015												14.19	16.1064
			14.21	1.1603												14.21	16.1736
			14.23	1.24554												14.23	16.2426
			14.25	1.18146												14.25	16.3123
			14.27	1.19917												14.27	16.381
			14.29	1.10806												14.29	16.4477
			14.31	1.23035												14.31	16.5155
			14.33	1.25036												14.33	16.5876
			14.35	1.15596												14.35	16.6578
			14.37	1.2188												14.37	16.7272
			14.39	1.1405												14.39	16.7964
			14.41	1.185												14.41	16.8648
			14.43	1.21126												14.43	16.9354
			14.45	1.29884												14.45	17.0096
			14.47	1.15092												14.47	17.0823
			14.49	1.17067												14.49	17.1513
			14.51	1.28051												14.51	17.2244
			14.53	1.25545												14.53	17.3002
			14.55	1.12819												14.55	17.3716
			14.57	1.2158												14.57	17.4421
			14.59	1.18735												14.59	17.5145
			14.61	1.18284												14.61	17.5861
			14.63	1.09464												14.63	17.6552
			14.65	1.20505												14.65	17.7251
			14.67	1.11851												14.67	17.7959
			14.69	1.18363												14.69	17.8662
			14.71	1.1866												14.71	17.9388
			14.73	1.17228												14.73	18.0113
			14.75	1.1814												14.75	18.0838
			14.77	1.2113												14.77	18.1577
			14.79	1.24104												14.79	18.2337
			14.81	1.19257												14.81	18.3093
			14.83	1.22098												14.83	18.3844
			14.85	1.15826												14.85	18.4587
			14.87	1.23136												14.87	18.5335
			14.89	1.24494												14.89	18.6113
			14.91	1.19107												14.91	18.688
			14.93	1.10989												14.93	18.7606
			14.95	1.20026												14.95	18.8337
			14.97	1.26389												14.97	18.9119
			14.99	1.27004												14.99	18.9925
			15.01	1.16813												15.01	19.0703
			15.03	1.21001												15.03	19.1464
			15.05	1.22096												15.05	19.2244
			15.07	1.2142												15.07	19.3027
			15.09	1.21333												15.09	19.3809
			15.11	1.24526												15.11	19.4604
			15.13	1.2186												15.13	19.5403
			15.15	1.13498												15.15	19.6168
			15.17	1.21334												15.17	19.6933
			15.19	1.16958												15.19	19.7712
			15.21	1.14686												15.21	19.847
			15.23	1.18536												15.23	19.9236
			15.25	1.19836												15.25	20.0022
			15.27	1.23766												15.27	20.0826
			15.29	1.18294												15.29	20.1627
			15.31	1.25287												15.31	20.2436
			15.33	1.16084												15.33	20.3239
			15.35	1.24068												15.35	20.404
			15.37	1.14914												15.37	20.484
			15.39	1.18117												15.39	20.5621
			15.41	1.18261												15.41	20.6416
			15.43	1.20538												15.43	20.7221
			15.45	1.16417												15.45	20.8022
			15.47	1.13881												15.47	20.8803
			15.49	1.1615												15.49	20.9584
			15.51	1.20632												15.51	21.0391
			15.53	1.23205												15.53	21.1224
			15.55	1.15034												15.55	21.2039
			15.57	1.18711												15.57	21.2842
			15.59	1.11914												15.59	21.3636
			15.61	1.1975												15.61	21.4435
			15.63	1.14408												15.63	21.5245
			15.65	1.21432												15.65	21.6063
			15.67	1.15676												15.67	21.6887
			15.69	1.19184												15.69	21.7706
			15.71	1.17364												15.71	21.8533
			15.73	1.20632												15.73	21.9367
			15.75	1.22267												15.75	22.022
			15.77	1.21957												15.77	22.108
			15.79	1.17679												15.79	22.1926
			15.81	1.16953												15.81	22.2757
			15.83	1.18472												15.83	22.3592
			15.85	1.17854												15.85	22.4433
			15.87	1.18726												15.87	22.5277
			15.89	1.18003												15.89	22.6123
			15.91	1.22567												15.91	22.6986
			15.93	1.2363												15.93	22.787
			15.95	1.20797												15.95	22.8751
			15.97	1.18607												15.97	22.9616
			15.99	1.20193												15.99	23.048
			16.01	1.25111												16.01	23.1371
			16.03	1.20739												16.03	23.2265
			16.05	1.17947												16.05	23.3136
			16.07	1.22106												16.07	23.4014
			16.09	1.18601												16.09	23.4896
			16.11	1.21192												16.11	23.5778
			16.13	1.20583												16.13	23.6669
			16.15	1.17106												16.15	23.7547
			16.17	1.17839												16.17	23.8416
			16.19	1.19282												16.19	23.9297
			16.21	1.17971												16.21	24.0179
			16.23	1.24076												16.23	24.1082
			16.25	1.09896												16.25	24.1957
			16.27	1.2468												16.27	24.2837
			16.29	1.09558												16.29	24.3717
			16.31	1.17433												16.31	24.4572
			16.33	1.17848												16.33	24.5461
			16.35	1.1676												16.35	24.6349
			16.37	1.15975												16.37	24.7232
			16.39	1.2774												16.39	24.8159
			16.41	1.1551												16.41	24.9087
			16.43	1.13446												16.43	24.9962
			16.45	1.19298												16.45	25.0854
			16.47	1.2236												16.47	25.1782
			16.49	1.1272												16.49	25.2688
			16.51	1.12643												16.51	25.3558
			16.53	1.19809												16.53	25.4457
			16.55	1.1581												16.55	25.5371
			16.57	1.20888												16.57	25.6291
			16.59	1.1739												16.59	25.722
			16.61	1.17398												16.61	25.8138
			16.63	1.21372												16.63	25.9073
			16.65	1.17028												16.65	26.0009
			16.67	1.23581												16.67	26.0956
			16.69	1.17523												16.69	26.1907
			16.71	1.18967												16.71	26.2842
			16.73	1.17344												16.73	26.3779
			16.75	1.18972												16.75	26.4718
			16.77	1.17641												16.77	26.566
			16.79	1.20871												16.79	26.6612
			16.81	1.23708												16.81	26.7591
			16.83	1.25869												16.83	26.8592
			16.85	1.20484												16.85	26.9583
			16.87	1.15123												16.87	27.0532
			16.89	1.15225												16.89	27.1463
			16.91	1.1804												16.91	27.2408
			16.93	1.18042												16.93	27.3366
			16.95	1.20184												16.95	27.4335
			16.97	1.20271												16.97	27.5316
			16.99	1.18321												16.99	27.6291
			17.01	1.18967												17.01	27.7264
			17.03	1.17858												17.03	27.8236
			17.05	1.20709												17.05	27.9219
			17.07	1.20518												17.07	28.0214
			17.09	1.20145												17.09	28.121
			17.11	1.20047												17.11	28.2205
			17.13	1.20223												17.13	28.3204
			17.15	1.19396												17.15	28.4202
			17.17	1.17214												17.17	28.519
			17.19	1.21466												17.19	28.6189
			17.21	1.1956												17.21	28.72
			17.23	1.1802												17.23	28.8199
			17.25	1.18825												17.25	28.9197
			17.27	1.16756												17.27	29.0192
			17.29	1.17203												17.29	29.1183
			17.31	1.20235												17.31	29.219
			17.33	1.18889												17.33	29.3207
			17.35	1.18704												17.35	29.422
			17.37	1.2304												17.37	29.5253
			17.39	1.21519												17.39	29.6301
			17.41	1.14798												17.41	29.7315
			17.43	1.18496												17.43	29.8319
			17.45	1.17434												17.45	29.9336
			17.47	1.2777												17.47	30.0396
			17.49	1.15325												17.49	30.145
			17.51	1.1637												17.51	30.2456
			17.53	1.25591												17.53	30.3509
			17.55	1.17577												17.55	30.4569
			17.57	1.13844												17.57	30.5581
			17.59	1.20241												17.59	30.6607
			17.61	1.17553												17.61	30.7651
			17.63	1.17029												17.63	30.8684
			17.65	1.15733												17.65	30.9711
			17.67	1.18127												17.67	31.0745
			17.69	1.20595												17.69	31.1803
			17.71	1.1478												17.71	31.2849
			17.73	1.18094												17.73	31.3886
			17.75	1.17488												17.75	31.4937
			17.77	1.24763												17.77	31.602
			17.79	1.17215												17.79	31.7105
			17.81	1.21758												17.81	31.8179
			17.83	1.20222												17.83	31.9268
			17.85	1.22136												17.85	32.0362
			17.87	1.21193												17.87	32.1462
			17.89	1.20504												17.89	32.2558
			17.91	1.20902												17.91	32.3655
			17.93	1.19467												17.93	32.4749
			17.95	1.17708												17.95	32.5832
			17.97	1.16783												17.97	32.6904
			17.99	1.1297												17.99	32.7957
			18.01	1.18326												18.01	32.902
			18.03	1.24152												18.03	33.0136
			18.05	1.16899												18.05	33.1248
			18.07	1.13774												18.07	33.2315
			18.09	1.17936												18.09	33.3389
			18.11	1.22486												18.11	33.4506
			18.13	1.22298												18.13	33.5646
			18.15	1.12692												18.15	33.6742
			18.17	1.20302												18.17	33.7831
			18.19	1.23271												18.19	33.8973
			18.21	1.16306												18.21	34.0098
			18.23	1.21846												18.23	34.1219
			18.25	1.21177												18.25	34.2366
			18.27	1.1923												18.27	34.3502
			18.29	1.18968												18.29	34.4631
			18.31	1.19347												18.31	34.5762
			18.33	1.20918												18.33	34.6906
			18.35	1.10249												18.35	34.8008
			18.37	1.19678												18.37	34.9107
			18.39	1.16096												18.39	35.0237
			18.41	1.23184												18.41	35.1385
			18.43	1.22286												18.43	35.2566
			18.45	1.17857												18.45	35.3724
			18.47	1.1666												18.47	35.4857
			18.49	1.20868												18.49	35.6007
			18.51	1.20373												18.51	35.7178
			18.53	1.2393												18.53	35.8366
			18.55	1.22186												18.55	35.9566
			18.57	1.23086												18.57	36.0764
			18.59	1.18798												18.59	36.1948
			18.61	1.23562												18.61	36.3136
			18.63	1.17209												18.63	36.432
			18.65	1.22647												18.65	36.5502
			18.67	1.18625												18.67	36.6693
			18.69	1.17223												18.69	36.786
			18.71	1.23773												18.71	36.9055
			18.73	1.21984												18.73	37.0276
			18.75	1.17844												18.75	37.147
			18.77	1.23134												18.77	37.2673
			18.79	1.19994												18.79	37.3888
			18.81	1.19134												18.81	37.5087
			18.83	1.13148												18.83	37.6253
			18.85	1.23672												18.85	37.7445
			18.87	1.27466												18.87	37.8712
			18.89	1.18427												18.89	37.9955
			18.91	1.1713												18.91	38.1148
			18.93	1.14568												18.93	38.2324
			18.95	1.1455												18.95	38.3489
			18.97	1.25382												18.97	38.4712
			18.99	1.15032												18.99	38.594
			19.01	1.23079												19.01	38.7159
			19.03	1.20457												19.03	38.8408
			19.05	1.20868												19.05	38.9648
			19.07	1.21571												19.07	39.0897
			19.09	1.19114												19.09	39.214
			19.11	1.1557												19.11	39.3354
			19.13	1.16717												19.13	39.4558
			19.15	1.19536												19.15	39.5785
			19.17	1.20088												19.17	39.7032
			19.19	1.24122												19.19	39.8306
			19.21	1.25314												19.21	39.961
			19.23	1.17241												19.23	40.088
			19.25	1.24721												19.25	40.215
			19.27	1.23382												19.27	40.3455
			19.29	1.1831												19.29	40.4729
			19.31	1.20073												19.31	40.5988
			19.33	1.2276												19.33	40.7273
			19.35	1.17078												19.35	40.8545
			19.37	1.1926												19.37	40.9801
			19.39	1.16382												19.39	41.1056
			19.41	1.17775												19.41	41.2306
			19.43	1.198												19.43	41.3576
			19.45	1.22099												19.45	41.4872
			19.47	1.21988												19.47	41.6183
			19.49	1.19485												19.49	41.7482
			19.51	1.1629												19.51	41.8753
			19.53	1.19276												19.53	42.0026
			19.55	1.20432												19.55	42.1324
			19.57	1.19348												19.57	42.2625
			19.59	1.22938												19.59	42.3942
			19.61	1.23452												19.61	42.5284
			19.63	1.17995												19.63	42.6602
			19.65	1.23504												19.65	42.7922
			19.67	1.23391												19.67	42.9275
			19.69	1.20796												19.69	43.0616
			19.71	1.23786												19.71	43.1962
			19.73	1.19688												19.73	43.3305
			19.75	1.17046												19.75	43.4613
			19.77	1.25089												19.77	43.5953
			19.79	1.2026												19.79	43.7314
			19.81	1.28946												19.81	43.87
			19.83	1.18144												19.83	44.0076
			19.85	1.21775												19.85	44.1415
			19.87	1.16788												19.87	44.2749
			19.89	1.21354												19.89	44.4084
			19.91	1.17871												19.91	44.5427
			19.93	1.15817												19.93	44.6742
			19.95	1.18474												19.95	44.8063
			19.97	1.21926												19.97	44.9421
			19.99	1.20008												19.99	45.079

## Sheet: Fig. S9b
Fig. S9b	Li-PF6-		Li-EC		Li-PC		Li-DEC		Li-EMC			Li-PF6-		Li-EC		Li-PC		Li-DEC		Li-EMC
	r(Å)	gLi-X(r)	r(Å)	gLi-X(r)	r(Å)	gLi-X(r)	r(Å)	gLi-X(r)	r(Å)	gLi-X(r)		r(Å)	nLi-X(r)	r(Å)	nLi-X(r)	r(Å)	nLi-X(r)	r(Å)	nLi-X(r)	r(Å)	nLi-X(r)
	0.05	0	0.025	0	0.025	0	0.025	0	0.025	0		0.05	0	0.025	0	0.05	0	0.025	0	0.025	0
	0.15	0	0.075	0	0.075	0	0.075	0	0.075	0		0.15	0	0.075	0	0.15	0	0.075	0	0.075	0
	0.25	0	0.125	0	0.125	0	0.125	0	0.125	0		0.25	0	0.125	0	0.25	0	0.125	0	0.125	0
	0.35	0	0.175	0	0.175	0	0.175	0	0.175	0		0.35	0	0.175	0	0.35	0	0.175	0	0.175	0
	0.45	0	0.225	0	0.225	0	0.225	0	0.225	0		0.45	0	0.225	0	0.45	0	0.225	0	0.225	0
	0.55	0	0.275	0	0.275	0	0.275	0	0.275	0		0.55	0	0.275	0	0.55	0	0.275	0	0.275	0
	0.65	0	0.325	0	0.325	0	0.325	0	0.325	0		0.65	0	0.325	0	0.65	0	0.325	0	0.325	0
	0.75	0	0.375	0	0.375	0	0.375	0	0.375	0		0.75	0	0.375	0	0.75	0	0.375	0	0.375	0
	0.85	0	0.425	0	0.425	0	0.425	0	0.425	0		0.85	0	0.425	0	0.85	0	0.425	0	0.425	0
	0.95	0	0.475	0	0.475	0	0.475	0	0.475	0		0.95	0	0.475	0	0.95	0	0.475	0	0.475	0
	1.05	0	0.525	0	0.525	0	0.525	0	0.525	0		1.05	0	0.525	0	1.05	0	0.525	0	0.525	0
	1.15	0	0.575	0	0.575	0	0.575	0	0.575	0		1.15	0	0.575	0	1.15	0	0.575	0	0.575	0
	1.25	0	0.625	0	0.625	0	0.625	0	0.625	0		1.25	0	0.625	0	1.25	0	0.625	0	0.625	0
	1.35	0	0.675	0	0.675	0	0.675	0	0.675	0		1.35	0	0.675	0	1.35	0	0.675	0	0.675	0
	1.45	0	0.725	0	0.725	0	0.725	0	0.725	0		1.45	0	0.725	0	1.45	0	0.725	0	0.725	0
	1.55	0	0.775	0	0.775	0	0.775	0	0.775	0		1.55	0	0.775	0	1.55	0	0.775	0	0.775	0
	1.65	0	0.825	0	0.825	0	0.825	0	0.825	0		1.65	0	0.825	0	1.65	0	0.825	0	0.825	0
	1.75	0	0.875	0	0.875	0	0.875	0	0.875	0		1.75	0	0.875	0	1.75	0.00197	0.875	0	0.875	0
	1.85	0	0.925	0	0.925	0	0.925	0	0.925	0		1.85	0	0.925	0	1.85	0.0311	0.925	0	0.925	0
	1.95	0	0.975	0	0.975	0	0.975	0	0.975	0		1.95	0	0.975	0	1.95	0.14064	0.975	0	0.975	0
	2.05	0	1.025	0	1.025	0	1.025	0	1.025	0		2.05	0	1.025	0	2.05	0.32768	1.025	0	1.025	0
	2.15	0	1.075	0	1.075	0	1.075	0	1.075	0		2.15	0	1.075	0	2.15	0.51768	1.075	0	1.075	0
	2.25	0	1.125	0	1.125	0	1.125	0	1.125	0		2.25	0	1.125	0	2.25	0.66524	1.125	0	1.125	0
	2.35	0	1.175	0	1.175	0	1.175	0	1.175	0		2.35	0	1.175	0	2.35	0.77628	1.175	0	1.175	0
	2.45	0	1.225	0	1.225	0	1.225	0	1.225	0		2.45	3.57998e-05	1.225	0	2.45	0.8582	1.225	0	1.225	0
	2.55	0.02829	1.275	0	1.275	0	1.275	0	1.275	0		2.55	0.000429375	1.275	0	2.55	0.90804	1.275	0	1.275	0
	2.65	0.45829	1.325	0	1.325	0	1.325	0	1.325	0		2.65	0.00261	1.325	0	2.65	0.94456	1.325	0	1.325	0
	2.75	1.53206	1.375	0	1.375	0	1.375	0	1.375	0		2.75	0.0107	1.375	0	2.75	0.9796	1.375	0	1.375	0
	2.85	3.67932	1.425	0	1.425	0	1.425	0	1.425	0		2.85	0.03027	1.425	0	2.85	1.00674	1.425	0	1.425	0
	2.95	5.24101	1.475	0	1.475	0	1.475	0	1.475	0		2.95	0.06269	1.475	0	2.95	1.02994	1.475	0	1.475	0
	3.05	5.87174	1.525	0	1.525	0	1.525	0	1.525	0		3.05	0.10209	1.525	0	3.05	1.04968	1.525	0	1.525	0
	3.15	6.47796	1.575	0	1.575	0	1.575	0	1.575	0		3.15	0.14531	1.575	0	3.15	1.0709	1.575	0	1.575	0
	3.25	7.8528	1.625	0	1.625	0	1.625	0	1.625	0		3.25	0.19809	1.625	0	3.25	1.09756	1.625	0	1.625	0
	3.35	12.6843	1.675	0	1.675	0	1.675	0	1.675	0		3.35	0.27524	1.675	0.000138829	3.35	1.12076	1.675	0	1.675	0
	3.45	21.1767	1.725	0.40351	1.725	0	1.725	0.43133	1.725	0		3.45	0.39239	1.725	0.00355	3.45	1.1405	1.725	0.000525	1.725	0.0004375
	3.55	21.9707	1.775	5.75458	1.775	0.76088	1.775	2.51832	1.775	0		3.55	0.53227	1.775	0.03105	3.55	1.16468	1.775	0.0043	1.775	0.00358
	3.65	14.9094	1.825	31.2917	1.825	3.83873	1.825	7.77728	1.825	0		3.65	0.65411	1.825	0.12913	3.65	1.1943	1.825	0.01813	1.825	0.01511
	3.75	7.36978	1.875	62.6715	1.875	18.0701	1.875	19.7477	1.875	0		3.75	0.73873	1.875	0.32988	3.75	1.22736	1.875	0.05711	1.875	0.04759
	3.85	3.30674	1.925	84.7645	1.925	33.4247	1.925	27.3314	1.925	0.75187		3.85	0.7918	1.925	0.61265	3.85	1.25896	1.925	0.12691	1.925	0.10576
	3.95	1.49704	1.975	77.4489	1.975	45.8894	1.975	31.559	1.975	4.45294		3.95	0.82393	1.975	0.91335	3.95	1.293	1.975	0.21866	1.975	0.18222
	4.05	0.80733	2.025	55.9272	2.025	58.0718	2.025	29.7353	2.025	13.5201		4.05	0.84279	2.025	1.17438	4.05	1.34484	2.025	0.31886	2.025	0.26572
	4.15	0.48056	2.075	35.0821	2.075	46.2129	2.075	25.4741	2.075	23.6527		4.15	0.85431	2.075	1.3677	4.15	1.40554	2.075	0.41356	2.075	0.34463
	4.25	0.25965	2.125	19.6769	2.125	36.0121	2.125	18.5788	2.125	26.431		4.25	0.86265	2.125	1.49822	4.25	1.4702	2.125	0.49272	2.125	0.4106
	4.35	0.16524	2.175	11.1173	2.175	30.4058	2.175	14.5773	2.175	23.547		4.35	0.86956	2.175	1.58637	4.35	1.54078	2.175	0.55522	2.175	0.46268
	4.45	0.1161	2.225	5.36015	2.225	22.7595	2.225	10.8184	2.225	18.6704		4.45	0.8745	2.225	1.64436	4.45	1.62468	2.225	0.60532	2.225	0.50443
	4.55	0.11549	2.275	3.43355	2.275	15.903	2.275	7.30452	2.275	12.6816		4.55	0.87879	2.275	1.68319	4.55	1.72388	2.275	0.64267	2.275	0.53556
	4.65	0.11058	2.325	1.53266	2.325	8.64797	2.325	5.80654	2.325	8.75237		4.65	0.8833	2.325	1.70889	4.65	1.82556	2.325	0.67097	2.325	0.55914
	4.75	0.10597	2.375	1.19209	2.375	6.72934	2.375	4.11658	2.375	4.87867		4.75	0.88688	2.375	1.72592	4.75	1.93464	2.375	0.6933	2.375	0.57775
	4.85	0.10165	2.425	0.59213	2.425	5.16377	2.425	2.93664	2.425	3.15418		4.85	0.89003	2.425	1.73793	4.85	2.0526	2.425	0.70985	2.425	0.59154
	4.95	0.07881	2.475	0.39204	2.475	3.00044	2.475	2.22868	2.475	2.09589		4.95	0.89328	2.475	1.74703	4.95	2.17896	2.475	0.7225	2.475	0.60208
	5.05	0.15145	2.525	0.33899	2.525	2.44409	2.525	1.57394	2.525	1.20515		5.05	0.8965	2.525	1.75384	5.05	2.31518	2.525	0.73218	2.525	0.61015
	5.15	0.14216	2.575	0.10865	2.575	1.44623	2.575	1.60141	2.575	0.83195		5.15	0.89944	2.575	1.75849	5.15	2.44352	2.575	0.74063	2.575	0.61719
	5.25	0.20019	2.625	0.12199	2.625	1.68158	2.625	0.99909	2.625	0.55487		5.25	0.90276	2.625	1.76155	5.25	2.56592	2.625	0.74778	2.625	0.62315
	5.35	0.19599	2.675	0.0839	2.675	0.78174	2.675	0.94579	2.675	0.31502		5.35	0.90645	2.675	1.76384	5.35	2.7056	2.675	0.75337	2.675	0.62781
	5.45	0.21363	2.725	0.09702	2.725	1.12997	2.725	0.86426	2.725	0.31067		5.45	0.91064	2.725	1.76641	5.45	2.87096	2.725	0.75876	2.725	0.6323
	5.55	0.28363	2.775	0.04678	2.775	0.57074	2.775	0.60611	2.775	0.16443		5.55	0.91561	2.775	1.76926	5.55	3.05012	2.775	0.76329	2.775	0.63608
	5.65	0.25063	2.825	0.09027	2.825	0.40054	2.825	0.54098	2.825	0.13674		5.65	0.92098	2.825	1.77148	5.65	3.22238	2.825	0.76696	2.825	0.63913
	5.75	0.25311	2.875	0.01453	2.875	0.38671	2.875	0.52233	2.875	0.08322		5.75	0.92735	2.875	1.77322	5.75	3.39216	2.875	0.77049	2.875	0.64208
	5.85	0.27946	2.925	0	2.925	0.28021	2.925	0.36824	2.925	0.07357		5.85	0.93433	2.925	1.77468	5.85	3.57084	2.925	0.77355	2.925	0.64463
	5.95	0.23898	2.975	0.02713	2.975	0.49658	2.975	0.46144	2.975	0.09035		5.95	0.94077	2.975	1.77635	5.95	3.76432	2.975	0.77651	2.975	0.64709
	6.05	0.25879	3.025	0.03937	3.025	0.30566	3.025	0.29329	3.025	0.04361		6.05	0.94724	3.025	1.77795	6.05	3.96818	3.025	0.77927	3.025	0.64939
	6.15	0.26016	3.075	0	3.075	0.25353	3.075	0.37021	3.075	0.04816		6.15	0.95547	3.075	1.77906	6.15	4.18436	3.075	0.7818	3.075	0.6515
	6.25	0.23542	3.125	0.02459	3.125	0.20457	3.125	0.3943	3.125	0.01164		6.25	0.96478	3.125	1.78037	6.25	4.4188	3.125	0.78481	3.125	0.65401
	6.35	0.21439	3.175	0.03573	3.175	0.39636	3.175	0.49774	3.175	0.01689		6.35	0.97423	3.175	1.78148	6.35	4.6661	3.175	0.78843	3.175	0.65703
	6.45	0.21	3.225	0.03463	3.225	0.42259	3.225	0.30291	3.225	0.03268		6.45	0.98417	3.225	1.78267	6.45	4.92078	3.225	0.79177	3.225	0.65981
	6.55	0.29795	3.275	0.0112	3.275	0.18626	3.275	0.26109	3.275	0.05273		6.55	0.99459	3.275	1.78433	6.55	5.17694	3.275	0.79421	3.275	0.66184
	6.65	0.2745	3.325	0	3.325	0.1807	3.325	0.37996	3.325	0.02555		6.65	1.00665	3.325	1.78565	6.65	5.44644	3.325	0.79707	3.325	0.66423
	6.75	0.2967	3.375	0.01055	3.375	0.24554	3.375	0.2766	3.375	0.02971		6.75	1.02089	3.375	1.78718	6.75	5.73024	3.375	0.80008	3.375	0.66673
	6.85	0.33906	3.425	0.01024	3.425	0.27248	3.425	0.30836	3.425	0.01921		6.85	1.03628	3.425	1.78885	6.85	6.01504	3.425	0.80284	3.425	0.66903
	6.95	0.32556	3.475	0.02983	3.475	0.39706	3.475	0.22225	3.475	0.03261		6.95	1.05252	3.475	1.7901	6.95	6.30478	3.475	0.80542	3.475	0.67118
	7.05	0.34415	3.525	0.029	3.525	0.2894	3.525	0.35685	3.525	0.02713		7.05	1.07045	3.525	1.79114	7.05	6.61524	3.525	0.80833	3.525	0.67361
	7.15	0.37596	3.575	0.04698	3.575	0.25011	3.575	0.41084	3.575	0.03073		7.15	1.0911	3.575	1.7926	7.15	6.95432	3.575	0.81229	3.575	0.67691
	7.25	0.37616	3.625	0.03656	3.625	0.18245	3.625	0.25751	3.625	0.05544		7.25	1.11325	3.625	1.79469	7.25	7.33834	3.625	0.81582	3.625	0.67985
	7.35	0.44601	3.675	0.07112	3.675	0.56212	3.675	0.38015	3.675	0.06631		7.35	1.13461	3.675	1.79684	7.35	7.75936	3.675	0.8193	3.675	0.68275
	7.45	0.44074	3.725	0.1125	3.725	0.66231	3.725	0.29434	3.725	0.05641		7.45	1.15626	3.725	1.79892	7.45	8.18088	3.725	0.82307	3.725	0.68589
	7.55	0.45173	3.775	0.25277	3.775	0.47666	3.775	0.49129	3.775	0.06271		7.55	1.1777	3.775	1.80072	7.55	8.62412	3.775	0.82761	3.775	0.68968
	7.65	0.52956	3.825	0.33649	3.825	0.35503	3.825	0.3908	3.825	0.08389		7.65	1.20038	3.825	1.80219	7.65	9.08758	3.825	0.83281	3.825	0.69401
	7.75	0.58642	3.875	0.56777	3.875	0.47898	3.875	0.31862	3.875	0.07052		7.75	1.2245	3.875	1.80427	7.75	9.5639	3.875	0.8371	3.875	0.69758
	7.85	0.60291	3.925	1.14575	3.925	0.5706	3.925	0.37871	3.925	0.10841		7.85	1.24944	3.925	1.80711	7.85	10.0856	3.925	0.84144	3.925	0.7012
	7.95	0.56311	3.975	1.22351	3.975	0.53104	3.975	0.3471	3.975	0.08448		7.95	1.27746	3.975	1.8099	7.95	10.6439	3.975	0.84607	3.975	0.70506
	8.05	0.59461	4.025	1.46754	4.025	0.64125	4.025	0.40334	4.025	0.08574		8.05	1.30695	4.025	1.8133	8.05	11.2287	4.025	0.85099	4.025	0.70916
	8.15	0.60226	4.075	1.3016	4.075	0.67374	4.075	0.40756	4.075	0.10697		8.15	1.33519	4.075	1.81802	8.15	11.8497	4.075	0.85642	4.075	0.71368
	8.25	0.65531	4.125	1.12203	4.125	0.68098	4.125	0.5349	4.125	0.12385		8.25	1.36492	4.125	1.82309	8.25	12.4963	4.125	0.86291	4.125	0.71909
	8.35	0.66741	4.175	0.89554	4.175	0.596	4.175	0.54225	4.175	0.13033		8.35	1.39845	4.175	1.82795	8.35	13.1572	4.175	0.8705	4.175	0.72542
	8.45	0.70065	4.225	0.53141	4.225	0.62674	4.225	0.40529	4.225	0.14887		8.45	1.43331	4.225	1.83248	8.45	13.8413	4.225	0.87732	4.225	0.7311
	8.55	0.72964	4.275	0.53219	4.275	0.67775	4.275	0.54271	4.275	0.12409		8.55	1.46823	4.275	1.83824	8.55	14.5298	4.275	0.88434	4.275	0.73695
	8.65	0.77186	4.325	0.37231	4.325	0.72626	4.325	0.56767	4.325	0.18023		8.65	1.50455	4.325	1.84421	8.65	15.2376	4.325	0.89273	4.325	0.74394
	8.75	0.78796	4.375	0.37013	4.375	0.64714	4.375	0.62792	4.375	0.10963		8.75	1.54456	4.375	1.84935	8.75	15.975	4.375	0.90199	4.375	0.75166
	8.85	0.94403	4.425	0.36794	4.425	0.59179	4.425	0.63169	4.425	0.19163		8.85	1.58929	4.425	1.85533	8.85	16.6848	4.425	0.91196	4.425	0.75997
	8.95	0.89779	4.475	0.31779	4.475	0.63848	4.475	0.58852	4.475	0.18171		8.95	1.63957	4.475	1.86172	8.95	17.3808	4.475	0.92184	4.475	0.7682
	9.05	0.96115	4.525	0.32254	4.525	0.68299	4.525	0.47871	4.525	0.19103		9.05	1.69314	4.525	1.86867	9.05	18.129	4.525	0.93067	4.525	0.77556
	9.15	1.05889	4.575	0.24095	4.575	0.74452	4.575	0.60767	4.575	0.192		9.15	1.75036	4.575	1.87589	9.15	18.8862	4.575	0.93988	4.575	0.78323
	9.25	1.05331	4.625	0.25823	4.625	0.52303	4.625	0.68188	4.625	0.24431		9.25	1.81019	4.625	1.88394	9.25	19.6355	4.625	0.95104	4.625	0.79253
	9.35	1.06982	4.675	0.34063	4.675	0.73129	4.675	0.65135	4.675	0.22133		9.35	1.87053	4.675	1.89339	9.35	20.4109	4.675	0.96282	4.675	0.80235
	9.45	1.09467	4.725	0.31732	4.725	0.71588	4.725	0.62196	4.725	0.21161		9.45	1.92928	4.725	1.90361	9.45	21.174	4.725	0.97432	4.725	0.81193
	9.55	0.97608	4.775	0.36864	4.775	0.96383	4.775	0.64484	4.775	0.18298		9.55	1.98862	4.775	1.91354	9.55	21.9499	4.775	0.98601	4.775	0.82168
	9.65	1.00236	4.825	0.36621	4.825	0.97828	4.825	0.75684	4.825	0.25213		9.65	2.04752	4.825	1.92361	9.65	22.7727	4.825	0.99923	4.825	0.83269
	9.75	0.95773	4.875	0.4901	4.875	0.75658	4.875	0.66284	4.875	0.21222		9.75	2.10306	4.875	1.93459	9.75	23.5891	4.875	1.01288	4.875	0.84407
	9.85	0.94217	4.925	0.43069	4.925	0.9225	4.925	0.65907	4.925	0.25297		9.85	2.15888	4.925	1.94576	9.85	24.4025	4.925	1.02585	4.925	0.85488
	9.95	0.87224	4.975	0.47543	4.975	1.01705	4.975	0.83447	4.975	0.25218		9.95	2.21302	4.975	1.95814	9.95	25.2648	4.975	1.04084	4.975	0.86737
	10.05	0.83676	5.025	0.47079	5.025	1.10768	5.025	0.71628	5.025	0.29687		10.05	2.26638	5.025	1.97279	10.05	26.1567	5.025	1.05668	5.025	0.88057
	10.15	0.85516	5.075	0.40561	5.075	1.02391	5.075	0.70676	5.075	0.28876		10.15	2.32027	5.075	1.98849	10.15	27.0531	5.075	1.07152	5.075	0.89293
	10.25	0.86131	5.125	0.50746	5.125	1.14093	5.125	0.69748	5.125	0.28091		10.25	2.37234	5.125	2.00433	10.25	27.9395	5.125	1.08645	5.125	0.90538
	10.35	0.77521	5.175	0.50666	5.175	1.13391	5.175	0.76251	5.175	0.31409		10.35	2.42526	5.175	2.02072	10.35	28.8389	5.175	1.10229	5.175	0.91858
	10.45	0.80761	5.225	0.58937	5.225	0.90742	5.225	0.75653	5.225	0.31393		10.45	2.48059	5.225	2.03774	10.45	29.7747	5.225	1.11909	5.225	0.93258
	10.55	0.73619	5.275	0.60415	5.275	1.3498	5.275	0.77999	5.275	0.29215		10.55	2.53577	5.275	2.05559	10.55	30.7426	5.275	1.13641	5.275	0.94701
	10.65	0.76216	5.325	0.64366	5.325	1.1414	5.325	0.69134	5.325	0.32115		10.65	2.59066	5.325	2.0747	10.65	31.7347	5.325	1.1533	5.325	0.96108
	10.75	0.76396	5.375	0.71487	5.375	1.20323	5.375	0.61391	5.375	0.33201		10.75	2.64642	5.375	2.09477	10.75	32.7214	5.375	1.16856	5.375	0.9738
	10.85	0.72182	5.425	0.64057	5.425	1.30334	5.425	0.69385	5.425	0.31834		10.85	2.70181	5.425	2.11686	10.85	33.7071	5.425	1.18417	5.425	0.98681
	10.95	0.64427	5.475	0.70101	5.475	1.38629	5.475	0.7474	5.475	0.32147		10.95	2.75899	5.475	2.14145	10.95	34.7081	5.475	1.20168	5.475	1.0014
	11.05	0.69593	5.525	0.7828	5.525	1.16496	5.525	0.85244	5.525	0.328		11.05	2.82155	5.525	2.16701	11.05	35.6775	5.525	1.22148	5.525	1.0179
	11.15	0.66723	5.575	0.81131	5.575	1.20845	5.575	0.71708	5.575	0.31148		11.15	2.8831	5.575	2.19293	11.15	36.6972	5.575	1.24123	5.575	1.03436
	11.25	0.65324	5.625	0.84629	5.625	1.26283	5.625	0.80397	5.625	0.36423		11.25	2.94286	5.625	2.21773	11.25	37.7723	5.625	1.26075	5.625	1.05063
	11.35	0.66248	5.675	0.86501	5.675	1.00494	5.675	0.73914	5.675	0.33067		11.35	3.00666	5.675	2.24391	11.35	38.8503	5.675	1.28088	5.675	1.0674
	11.45	0.64114	5.725	0.91224	5.725	1.28005	5.725	0.75832	5.725	0.33803		11.45	3.07276	5.725	2.27461	11.45	39.9342	5.725	1.30078	5.725	1.08398
	11.55	0.69213	5.775	1.02253	5.775	1.12619	5.775	0.79423	5.775	0.29949		11.55	3.13917	5.775	2.30511	11.55	41.0205	5.775	1.32177	5.775	1.10148
	11.65	0.63084	5.825	0.99443	5.825	1.31891	5.825	0.72219	5.825	0.32782		11.65	3.20738	5.825	2.33547	11.65	42.1247	5.825	1.34262	5.825	1.11885
	11.75	0.63213	5.875	1.04368	5.875	1.37759	5.875	0.75389	5.875	0.33625		11.75	3.27895	5.875	2.36791	11.75	43.2427	5.875	1.36328	5.875	1.13607
	11.85	0.6071	5.925	1.10822	5.925	1.59345	5.925	0.72461	5.925	0.31656		11.85	3.3526	5.925	2.40375	11.85	44.3833	5.925	1.38432	5.925	1.1536
	11.95	0.64271	5.975	1.17049	5.975	1.25352	5.975	0.72234	5.975	0.34454		11.95	3.4266	5.975	2.44286	11.95	45.5117	5.975	1.40527	5.975	1.17106
	12.05	0.62385	6.025	1.13791	6.025	1.45294	6.025	0.76826	6.025	0.36854		12.05	3.50071	6.025	2.48232	12.05	46.6277	6.025	1.42722	6.025	1.18935
	12.15	0.62546	6.075	1.13225	6.075	1.37498	6.075	0.82839	6.075	0.36528		12.15	3.57822	6.075	2.52275	12.15	47.8128	6.075	1.45112	6.075	1.20927
	12.25	0.65574	6.125	1.44992	6.125	1.43784	6.125	0.74028	6.125	0.33755		12.25	3.65831	6.125	2.56338	12.25	49.0349	6.125	1.47498	6.125	1.22915
	12.35	0.63009	6.175	1.38245	6.175	1.49848	6.175	0.73445	6.175	0.38873		12.35	3.73782	6.175	2.60624	12.35	50.2679	6.175	1.49779	6.175	1.24816
	12.45	0.64136	6.225	1.28907	6.225	1.25797	6.225	0.79798	6.225	0.38514		12.45	3.81913	6.225	2.65271	12.45	51.5497	6.225	1.52188	6.225	1.26823
	12.55	0.63819	6.275	1.3052	6.275	1.41052	6.275	0.77939	6.275	0.40771		12.55	3.90362	6.275	2.7005	12.55	52.835	6.275	1.54707	6.275	1.28923
	12.65	0.67699	6.325	1.50376	6.325	1.3084	6.325	0.81962	6.325	0.44705		12.65	3.98993	6.325	2.74996	12.65	54.1445	6.325	1.57303	6.325	1.31086
	12.75	0.70771	6.375	1.40639	6.375	1.53374	6.375	0.98482	6.375	0.49307		12.75	4.07893	6.375	2.80206	12.75	55.4515	6.375	1.6028	6.375	1.33567
	12.85	0.69729	6.425	1.5853	6.425	1.44221	6.425	0.81126	6.425	0.44993		12.85	4.16524	6.425	2.85541	12.85	56.7827	6.425	1.63286	6.425	1.36072
	12.95	0.66024	6.475	1.57235	6.475	1.80124	6.475	0.87671	6.475	0.44027		12.95	4.25187	6.475	2.908	12.95	58.1677	6.475	1.66159	6.475	1.38466
	13.05	0.65664	6.525	1.63015	6.525	1.58605	6.525	0.87703	6.525	0.49928		13.05	4.34577	6.525	2.96155	13.05	59.5517	6.525	1.69188	6.525	1.4099
	13.15	0.66744	6.575	1.53601	6.575	1.58049	6.575	0.97711	6.575	0.52771		13.15	4.43903	6.575	3.01941	13.15	60.9254	6.575	1.72442	6.575	1.43702
	13.25	0.66631	6.625	1.6798	6.625	1.82984	6.625	0.82417	6.625	0.48643		13.25	4.53025	6.625	3.08068	13.25	62.3371	6.625	1.75649	6.625	1.46374
	13.35	0.67855	6.675	1.65742	6.675	1.71286	6.675	0.87473	6.675	0.48505		13.35	4.62465	6.675	3.14195	13.35	63.7966	6.675	1.78722	6.675	1.48935
	13.45	0.66697	6.725	1.755	6.725	1.63447	6.725	0.95981	6.725	0.51463		13.45	4.72044	6.725	3.20211	13.45	65.2897	6.725	1.8209	6.725	1.51742
	13.55	0.65165	6.775	1.86523	6.775	1.61914	6.775	0.97111	6.775	0.53271		13.55	4.8152	6.775	3.26449	13.55	66.8085	6.775	1.85688	6.775	1.5474
	13.65	0.69149	6.825	1.78128	6.825	1.68986	6.825	0.92938	6.825	0.54787		13.65	4.91207	6.825	3.32978	13.65	68.3504	6.825	1.89281	6.825	1.57734
	13.75	0.65618	6.875	1.82153	6.875	1.70764	6.875	0.9801	6.875	0.52837		13.75	5.00909	6.875	3.39835	13.75	69.9013	6.875	1.92945	6.875	1.60788
	13.85	0.66544	6.925	1.87043	6.925	1.70806	6.925	0.9295	6.925	0.59465		13.85	5.10617	6.925	3.47101	13.85	71.4783	6.925	1.96662	6.925	1.63885
	13.95	0.63939	6.975	1.8437	6.975	1.78222	6.975	1.05773	6.975	0.63241		13.95	5.20576	6.975	3.54825	13.95	73.1126	6.975	2.00589	6.975	1.67158
	14.05	0.62939	7.025	1.81755	7.025	1.66788	7.025	0.95052	7.025	0.60254		14.05	5.30539	7.025	3.63056	14.05	74.7809	7.025	2.04611	7.025	1.70509
	14.15	0.66784	7.075	1.94308	7.075	1.69229	7.075	1.05601	7.075	0.54877		14.15	5.40741	7.075	3.71379	14.15	76.4734	7.075	2.0869	7.075	1.73908
	14.25	0.64174	7.125	1.82367	7.125	1.5899	7.125	1.03205	7.125	0.54411		14.25	5.51244	7.125	3.79388	14.25	78.1506	7.125	2.12994	7.125	1.77495
	14.35	0.68597	7.175	2.00826	7.175	1.63768	7.175	1.08572	7.175	0.60317		14.35	5.61618	7.175	3.87453	14.35	79.8387	7.175	2.17422	7.175	1.81185
	14.45	0.68179	7.225	1.87245	7.225	1.91362	7.225	1.01933	7.225	0.58439		14.45	5.72121	7.225	3.96109	14.45	81.583	7.225	2.21883	7.225	1.84903
	14.55	0.71502	7.275	1.79462	7.275	1.71376	7.275	1.10899	7.275	0.58129		14.55	5.82613	7.275	4.05118	14.55	83.3733	7.275	2.26459	7.275	1.88716
	14.65	0.68601	7.325	1.79258	7.325	1.82448	7.325	1.14828	7.325	0.61023		14.65	5.93288	7.325	4.14503	14.65	85.1867	7.325	2.31378	7.325	1.92815
	14.75	0.70971	7.375	1.84342	7.375	1.61618	7.375	1.10272	7.375	0.61957		14.75	6.04224	7.375	4.24138	14.75	87.0307	7.375	2.3635	7.375	1.96958
	14.85	0.70102	7.425	1.77511	7.425	1.86989	7.425	1.14295	7.425	0.62081		14.85	6.1502	7.425	4.33786	14.85	88.8797	7.425	2.41379	7.425	2.01149
	14.95	0.69538	7.475	2.01577	7.475	1.91648	7.475	1.18409	7.475	0.58261		14.95	6.26285	7.475	4.43587	14.95	90.7243	7.475	2.46661	7.475	2.05551
	15.05	0.70079	7.525	1.847	7.525	1.81346	7.525	1.14162	7.525	0.61356		15.05	6.38187	7.525	4.53605	15.05	92.5999	7.525	2.52009	7.525	2.10008
	15.15	0.69798	7.575	1.84361	7.575	1.85227	7.575	1.18354	7.575	0.61747		15.15	6.50129	7.575	4.64455	15.15	94.5293	7.575	2.5743	7.575	2.14525
	15.25	0.68609	7.625	1.84225	7.625	1.993	7.625	1.23631	7.625	0.57421		15.25	6.6231	7.625	4.75965	15.25	96.5427	7.625	2.63146	7.625	2.19288
	15.35	0.72362	7.675	1.92636	7.675	1.87216	7.675	1.17865	7.675	0.60481		15.35	6.74649	7.675	4.87517	15.35	98.5861	7.675	2.68924	7.675	2.24103
	15.45	0.68886	7.725	1.85722	7.725	1.96852	7.725	1.33161	7.725	0.55107		15.45	6.86948	7.725	4.99089	15.45	100.625	7.725	2.75012	7.725	2.29177
	15.55	0.71577	7.775	1.91288	7.775	1.76483	7.775	1.20837	7.775	0.62271		15.55	6.99505	7.775	5.10579	15.55	102.696	7.775	2.81248	7.775	2.34373
	15.65	0.72055	7.825	1.83359	7.825	2.09471	7.825	1.30922	7.825	0.58314		15.65	7.12152	7.825	5.22347	15.65	104.729	7.825	2.87513	7.825	2.39594
	15.75	0.68807	7.875	1.86073	7.875	2.036	7.875	1.38296	7.875	0.53506		15.75	7.24823	7.875	5.34544	15.75	106.705	7.875	2.94298	7.875	2.45248
	15.85	0.69406	7.925	1.88703	7.925	1.67956	7.925	1.28754	7.925	0.62447		15.85	7.37763	7.925	5.46931	15.85	108.736	7.925	3.01111	7.925	2.50926
	15.95	0.68539	7.975	1.91632	7.975	1.97897	7.975	1.42739	7.975	0.63502		15.95	7.50732	7.975	5.5983	15.95	110.847	7.975	3.0813	7.975	2.56775
	16.05	0.67473	8.025	1.8869	8.025	2.02883	8.025	1.39698	8.025	0.61286		16.05	7.63518	8.025	5.72792	16.05	113.009	8.025	3.15521	8.025	2.62934
	16.15	0.67768	8.075	1.8452	8.075	2.12634	8.075	1.38868	8.075	0.59695		16.15	7.76583	8.075	5.85435	16.15	115.211	8.075	3.22902	8.075	2.69085
	16.25	0.68922	8.125	1.71524	8.125	2.14868	8.125	1.37518	8.125	0.60649		16.25	7.89766	8.125	5.988	16.25	117.376	8.125	3.30317	8.125	2.75264
	16.35	0.67978	8.175	1.84345	8.175	1.81157	8.175	1.30602	8.175	0.66214		16.35	8.03357	8.175	6.13144	16.35	119.527	8.175	3.37598	8.175	2.81332
	16.45	0.64945	8.225	1.79449	8.225	2.07904	8.225	1.43508	8.225	0.59473		16.45	8.17746	8.225	6.27281	16.45	121.762	8.225	3.45136	8.225	2.87613
	16.55	0.65069	8.275	1.83775	8.275	2.12983	8.275	1.43313	8.275	0.62253		16.55	8.32103	8.275	6.40958	16.55	124.061	8.275	3.53119	8.275	2.94266
	16.65	0.64655	8.325	1.84	8.325	2.09857	8.325	1.44796	8.325	0.63883		16.65	8.4607	8.325	6.55177	16.65	126.397	8.325	3.61235	8.325	3.01029
	16.75	0.68114	8.375	1.95163	8.375	1.91977	8.375	1.3858	8.375	0.61739		16.75	8.60227	8.375	6.69737	16.75	128.714	8.375	3.69313	8.375	3.07761
	16.85	0.65396	8.425	1.80504	8.425	2.05468	8.425	1.49435	8.425	0.64153		16.85	8.74691	8.425	6.84464	16.85	131.082	8.425	3.77625	8.425	3.14688
	16.95	0.63475	8.475	1.80553	8.475	2.01382	8.475	1.46377	8.475	0.62717		16.95	8.89298	8.475	6.99434	16.95	133.522	8.475	3.86261	8.475	3.21884
	17.05	0.65548	8.525	1.77781	8.525	1.96277	8.525	1.53656	8.525	0.64246		17.05	9.03902	8.525	7.14396	17.05	135.946	8.525	3.95126	8.525	3.29272
	17.15	0.63379	8.575	1.77673	8.575	1.98886	8.575	1.4933	8.575	0.63993		17.15	9.18227	8.575	7.29436	17.15	138.4	8.575	4.04182	8.575	3.36818
	17.25	0.65706	8.625	1.82722	8.625	1.85845	8.625	1.35055	8.625	0.63958		17.25	9.32942	8.625	7.44509	17.25	140.926	8.625	4.1278	8.625	3.43983
	17.35	0.65806	8.675	1.8126	8.675	1.85301	8.675	1.40015	8.675	0.63068		17.35	9.48122	8.675	7.59945	17.35	143.409	8.675	4.21197	8.675	3.50998
	17.45	0.66775	8.725	1.78241	8.725	1.94729	8.725	1.47612	8.725	0.62405		17.45	9.63406	8.725	7.7572	17.45	145.878	8.725	4.301	8.725	3.58417
	17.55	0.63419	8.775	1.77307	8.775	2.01339	8.775	1.43206	8.775	0.63552		17.55	9.78869	8.775	7.91538	17.55	148.411	8.775	4.39204	8.775	3.66003
	17.65	0.64916	8.825	1.71603	8.825	1.79055	8.825	1.33797	8.825	0.63095		17.65	9.94618	8.825	8.08007	17.65	151.002	8.825	4.47973	8.825	3.73311
	17.75	0.65617	8.875	1.73488	8.875	1.73999	8.875	1.5022	8.875	0.63119		17.75	10.1067	8.875	8.24429	17.75	153.638	8.875	4.57072	8.875	3.80893
	17.85	0.64797	8.925	1.74564	8.925	1.79078	8.925	1.33453	8.925	0.58255		17.85	10.2683	8.925	8.40677	17.85	156.293	8.925	4.66257	8.925	3.88548
	17.95	0.69444	8.975	1.72624	8.975	1.69648	8.975	1.35592	8.975	0.63349		17.95	10.4272	8.975	8.57238	17.95	158.955	8.975	4.7507	8.975	3.95892
	18.05	0.64979	9.025	1.76319	9.025	1.78565	9.025	1.42546	9.025	0.58519		18.05	10.5897	9.025	8.73867	18.05	161.639	9.025	4.84283	9.025	4.03569
	18.15	0.658	9.075	1.68111	9.075	1.82425	9.075	1.41263	9.075	0.58123		18.15	10.7596	9.075	8.90818	18.15	164.398	9.075	4.93788	9.075	4.1149
	18.25	0.67786	9.125	1.74782	9.125	1.72274	9.125	1.40559	9.125	0.53321		18.25	10.9258	9.125	9.08246	18.25	167.197	9.125	5.0333	9.125	4.19442
	18.35	0.66094	9.175	1.78731	9.175	1.73723	9.175	1.3626	9.175	0.61142		18.35	11.0929	9.175	9.26161	18.35	170.003	9.175	5.12806	9.175	4.27338
	18.45	0.65946	9.225	1.73977	9.225	1.7842	9.225	1.3465	9.225	0.6022		18.45	11.266	9.225	9.44097	18.45	172.877	9.225	5.22182	9.225	4.35152
	18.55	0.68231	9.275	1.75874	9.275	1.80216	9.275	1.33338	9.275	0.62159		18.55	11.4423	9.275	9.61929	18.55	175.82	9.275	5.31558	9.275	4.42965
	18.65	0.7033	9.325	1.77032	9.325	1.71855	9.325	1.40232	9.325	0.60995		18.65	11.6178	9.325	9.80052	18.65	178.726	9.325	5.41234	9.325	4.51028
	18.75	0.68745	9.375	1.73783	9.375	1.77302	9.375	1.31039	9.375	0.62513		18.75	11.7906	9.375	9.98439	18.75	181.67	9.375	5.50929	9.375	4.59108
	18.85	0.68561	9.425	1.68293	9.425	1.83073	9.425	1.32148	9.425	0.62081		18.85	11.9639	9.425	10.1711	18.85	184.709	9.425	5.60439	9.425	4.67033
	18.95	0.6935	9.475	1.80299	9.475	1.7536	9.475	1.41805	9.475	0.62838		18.95	12.1432	9.475	10.3549	18.95	187.754	9.475	5.70444	9.475	4.7537
	19.05	0.68295	9.525	1.77219	9.525	1.55907	9.525	1.4032	9.525	0.58068		19.05	12.328	9.525	10.5398	19.05	190.844	9.525	5.80855	9.525	4.84046
	19.15	0.6969	9.575	1.80875	9.575	1.87841	9.575	1.43441	9.575	0.59889		19.15	12.5173	9.575	10.7279	19.15	193.98	9.575	5.91438	9.575	4.92865
	19.25	0.72119	9.625	1.77314	9.625	1.78132	9.625	1.39813	9.625	0.59947		19.25	12.7095	9.625	10.9148	19.25	197.059	9.625	6.02112	9.625	5.0176
	19.35	0.73759	9.675	1.77026	9.675	1.97638	9.675	1.45603	9.675	0.63293		19.35	12.8982	9.675	11.1097	19.35	200.175	9.675	6.12981	9.675	5.10818
	19.45	0.7254	9.725	1.81305	9.725	1.8547	9.725	1.44726	9.725	0.61453		19.45	13.0892	9.725	11.3094	19.45	203.423	9.725	6.24151	9.725	5.20126
	19.55	0.75674	9.775	1.75433	9.775	1.70615	9.775	1.45325	9.775	0.62262		19.55	13.2874	9.775	11.5086	19.55	206.706	9.775	6.35425	9.775	5.29521
	19.65	0.73239	9.825	1.72782	9.825	1.95374	9.825	1.51827	9.825	0.6107		19.65	13.4869	9.825	11.7145	19.65	209.946	9.825	6.47096	9.825	5.39247
	19.75	0.72781	9.875	1.83596	9.875	1.84797	9.875	1.44671	9.875	0.63112		19.75	13.6856	9.875	11.9248	19.75	213.225	9.875	6.58857	9.875	5.49048
	19.85	0.74337	9.925	1.84799	9.925	1.76854	9.925	1.45704	9.925	0.62253		19.85	13.8857	9.925	12.1336	19.85	216.567	9.925	6.70495	9.925	5.58746
	19.95	0.73825	9.975	1.8452	9.975	1.94362	9.975	1.46124	9.975	0.62741		19.95	14.0889	9.975	12.3419	19.95	219.939	9.975	6.82309	9.975	5.68591
		0	10.025	1.82326	10.025	2.04752	10.025	1.48965	10.025	0.5841		--	--	10.025	12.5527	--	--	10.025	6.94375	10.025	5.78646
		0	10.075	1.73185	10.075	1.84225	10.075	1.46111	10.075	0.55889		--	--	10.075	12.7667	--	--	10.075	7.06561	10.075	5.88801
		0	10.125	1.79914	10.125	1.89425	10.125	1.37044	10.125	0.62317		--	--	10.125	12.979	--	--	10.125	7.1837	10.125	5.98642
		0	10.175	1.82324	10.175	1.89884	10.175	1.4438	10.175	0.60467		--	--	10.175	13.195	--	--	10.175	7.30227	10.175	6.08523
		0	10.225	1.68257	10.225	1.88413	10.225	1.41297	10.225	0.57433		--	--	10.225	13.4128	--	--	10.225	7.4238	10.225	6.1865
		0	10.275	1.8175	10.275	2.05128	10.275	1.3882	10.275	0.61187		--	--	10.275	13.6289	--	--	10.275	7.54413	10.275	6.28678
		0	10.325	1.79656	10.325	1.85531	10.325	1.36384	10.325	0.6014		--	--	10.325	13.848	--	--	10.325	7.66351	10.325	6.38626
		0	10.375	1.76591	10.375	1.94141	10.375	1.38326	10.375	0.55465		--	--	10.375	14.0671	--	--	10.375	7.78384	10.375	6.48653
		0	10.425	1.75784	10.425	1.89342	10.425	1.4151	10.425	0.59024		--	--	10.425	14.2869	--	--	10.425	7.90761	10.425	6.58968
		0	10.475	1.68529	10.475	1.98099	10.475	1.33569	10.475	0.56618		--	--	10.475	14.511	--	--	10.475	8.03043	10.475	6.69203
		0	10.525	1.76578	10.525	1.753	10.525	1.33463	10.525	0.57222		--	--	10.525	14.7357	--	--	10.525	8.15081	10.525	6.79234
		0	10.575	1.78564	10.575	1.97228	10.575	1.33873	10.575	0.55063		--	--	10.575	14.9622	--	--	10.575	8.27248	10.575	6.89373
		0	10.625	1.71887	10.625	1.83695	10.625	1.34166	10.625	0.55853		--	--	10.625	15.1916	--	--	10.625	8.39563	10.625	6.99636
		0	10.675	1.59745	10.675	1.83031	10.675	1.29226	10.675	0.55138		--	--	10.675	15.4155	--	--	10.675	8.51777	10.675	7.09814
		0	10.725	1.61807	10.725	1.90013	10.725	1.30865	10.725	0.55677		--	--	10.725	15.6372	--	--	10.725	8.63954	10.725	7.19962
		0	10.775	1.64032	10.775	1.85845	10.775	1.27341	10.775	0.50729		--	--	10.775	15.8673	--	--	10.775	8.76154	10.775	7.30128
		0	10.825	1.68566	10.825	1.79357	10.825	1.24375	10.825	0.53915		--	--	10.825	16.1049	--	--	10.825	8.88159	10.825	7.40133
		0	10.875	1.69457	10.875	1.69942	10.875	1.27476	10.875	0.53817		--	--	10.875	16.3443	--	--	10.875	9.00283	10.875	7.50236
		0	10.925	1.63181	10.925	1.70064	10.925	1.33156	10.925	0.56157		--	--	10.925	16.5866	--	--	10.925	9.12946	10.925	7.60788
		0	10.975	1.79442	10.975	1.73493	10.975	1.28846	10.975	0.51377		--	--	10.975	16.8309	--	--	10.975	9.25791	10.975	7.71493
		0	11.025	1.72287	11.025	1.7554	11.025	1.26048	11.025	0.51777		--	--	11.025	17.0723	--	--	11.025	9.38401	11.025	7.82001
		0	11.075	1.6907	11.075	1.80799	11.075	1.32713	11.075	0.50527		--	--	11.075	17.3155	--	--	11.075	9.51322	11.075	7.92768
		0	11.125	1.82203	11.125	1.6594	11.125	1.29449	11.125	0.51991		--	--	11.125	17.5682	--	--	11.125	9.64529	11.125	8.03774
		0	11.175	1.76153	11.175	1.60301	11.175	1.29788	11.175	0.54191		--	--	11.175	17.8173	--	--	11.175	9.77708	11.175	8.14757
		0	11.225	1.72586	11.225	1.77901	11.225	1.28264	11.225	0.51939		--	--	11.225	18.0612	--	--	11.225	9.90944	11.225	8.25787
		0	11.275	1.7975	11.275	1.7287	11.275	1.25476	11.275	0.53429		--	--	11.275	18.3142	--	--	11.275	10.0407	11.275	8.36728
		0	11.325	1.79008	11.325	1.7789	11.325	1.22551	11.325	0.50683		--	--	11.325	18.5772	--	--	11.325	10.1702	11.325	8.4752
		0	11.375	1.78274	11.375	1.70462	11.375	1.24362	11.375	0.51704		--	--	11.375	18.8375	--	--	11.375	10.3003	11.375	8.58358
		0	11.425	1.73588	11.425	1.86421	11.425	1.32751	11.425	0.51409		--	--	11.425	19.0986	--	--	11.425	10.437	11.425	8.69747
		0	11.475	1.72717	11.475	1.72055	11.475	1.23533	11.475	0.50915		--	--	11.475	19.3684	--	--	11.475	10.5743	11.475	8.81193
		0	11.525	1.85054	11.525	1.80794	11.525	1.23342	11.525	0.5222		--	--	11.525	19.6362	--	--	11.525	10.7078	11.525	8.92318
		0	11.575	1.78171	11.575	1.7685	11.575	1.18447	11.575	0.53934		--	--	11.575	19.9046	--	--	11.575	10.8397	11.575	9.03308
		0	11.625	1.79485	11.625	1.89229	11.625	1.27619	11.625	0.51157		--	--	11.625	20.176	--	--	11.625	10.9751	11.625	9.14593
		0	11.675	1.76805	11.675	1.7735	11.675	1.28069	11.675	0.51102		--	--	11.675	20.4468	--	--	11.675	11.117	11.675	9.26418
		0	11.725	1.86917	11.725	1.69447	11.725	1.21548	11.725	0.5439		--	--	11.725	20.7193	--	--	11.725	11.2567	11.725	9.3806
		0	11.775	1.77453	11.775	1.85303	11.775	1.26913	11.775	0.50494		--	--	11.775	20.9997	--	--	11.775	11.397	11.775	9.4975
		0	11.825	1.84628	11.825	1.74595	11.825	1.29347	11.825	0.53085		--	--	11.825	21.2871	--	--	11.825	11.5429	11.825	9.61909
		0	11.875	1.89293	11.875	1.7766	11.875	1.3066	11.875	0.55331		--	--	11.875	21.5712	--	--	11.875	11.6922	11.875	9.7435
		0	11.925	1.88384	11.925	1.75892	11.925	1.28581	11.925	0.5371		--	--	11.925	21.8562	--	--	11.925	11.8423	11.925	9.86859
		0	11.975	1.93932	11.975	1.78607	11.975	1.22872	11.975	0.53588		--	--	11.975	22.144	--	--	11.975	11.9891	11.975	9.99093
		0	12.025	1.89499	12.025	1.73533	12.025	1.28067	12.025	0.53686		--	--	12.025	22.4284	--	--	12.025	12.1369	12.025	10.1141
		0	12.075	1.88838	12.075	2.04161	12.075	1.25407	12.075	0.55409		--	--	12.075	22.7216	--	--	12.075	12.2874	12.075	10.2395
		0	12.125	1.8851	12.125	1.82912	12.125	1.262	12.125	0.53475		--	--	12.125	23.0228	--	--	12.125	12.438	12.125	10.365
		0	12.175	1.9701	12.175	1.79257	12.175	1.25166	12.175	0.55097		--	--	12.175	23.3253	--	--	12.175	12.5897	12.175	10.4915
		0	12.225	1.98052	12.225	1.74317	12.225	1.26253	12.225	0.56725		--	--	12.225	23.6265	--	--	12.225	12.7428	12.225	10.619
		0	12.275	1.9469	12.275	1.79795	12.275	1.28091	12.275	0.56469		--	--	12.275	23.9288	--	--	12.275	12.8988	12.275	10.749
		0	12.325	2.00068	12.325	1.68871	12.325	1.31356	12.325	0.56527		--	--	12.325	24.2328	--	--	12.325	13.0593	12.325	10.8828
		0	12.375	1.96025	12.375	1.85773	12.375	1.30221	12.375	0.55618		--	--	12.375	24.5418	--	--	12.375	13.2225	12.375	11.0187
		0	12.425	2.02228	12.425	1.8661	12.425	1.26982	12.425	0.57011		--	--	12.425	24.8546	--	--	12.425	13.3842	12.425	11.1535
		0	12.475	1.91198	12.475	1.85886	12.475	1.25966	12.475	0.56381		--	--	12.475	25.1715	--	--	12.475	13.5445	12.475	11.2871
		0	12.525	2.05747	12.525	1.75745	12.525	1.20723	12.525	0.54782		--	--	12.525	25.4966	--	--	12.525	13.7021	12.525	11.4184
		0	12.575	1.98495	12.575	1.87744	12.575	1.31128	12.575	0.57778		--	--	12.575	25.8226	--	--	12.575	13.8643	12.575	11.5536
		0	12.625	2.03706	12.625	1.76733	12.625	1.22039	12.625	0.56853		--	--	12.625	26.1424	--	--	12.625	14.0286	12.625	11.6905
		0	12.675	1.95451	12.675	1.87279	12.675	1.31101	12.675	0.607		--	--	12.675	26.4638	--	--	12.675	14.1943	12.675	11.8286
		0	12.725	2.04745	12.725	1.78407	12.725	1.32307	12.725	0.59501		--	--	12.725	26.7936	--	--	12.725	14.368	12.725	11.9734
		0	12.775	1.97039	12.775	1.86318	12.775	1.25411	12.775	0.58741		--	--	12.775	27.1255	--	--	12.775	14.5393	12.775	12.1161
		0	12.825	1.94409	12.825	1.94828	12.825	1.29472	12.825	0.57092		--	--	12.825	27.4552	--	--	12.825	14.7101	12.825	12.2584
		0	12.875	1.9667	12.875	1.9645	12.875	1.24385	12.875	0.59443		--	--	12.875	27.7902	--	--	12.875	14.8815	12.875	12.4012
		0	12.925	1.92922	12.925	1.85128	12.925	1.3055	12.925	0.59073		--	--	12.925	28.1383	--	--	12.925	15.055	12.925	12.5458
		0	12.975	1.92438	12.975	1.82754	12.975	1.2809	12.975	0.56485		--	--	12.975	28.4914	--	--	12.975	15.2323	12.975	12.6936
		0	13.025	1.83742	13.025	1.94778	13.025	1.32611	13.025	0.60054		--	--	13.025	28.8456	--	--	13.025	15.4125	13.025	12.8437
		0	13.075	1.97793	13.075	1.84176	13.075	1.26412	13.075	0.60454		--	--	13.075	29.1923	--	--	13.075	15.5928	13.075	12.994
		0	13.125	1.95034	13.125	1.95997	13.125	1.30124	13.125	0.58001		--	--	13.125	29.538	--	--	13.125	15.7729	13.125	13.1441
		0	13.175	1.9321	13.175	2.00727	13.175	1.27457	13.175	0.61017		--	--	13.175	29.888	--	--	13.175	15.955	13.175	13.2958
		0	13.225	1.83789	13.225	1.87333	13.225	1.24027	13.225	0.59587		--	--	13.225	30.2305	--	--	13.225	16.1342	13.225	13.4451
		0	13.275	1.92287	13.275	1.96355	13.275	1.27663	13.275	0.59851		--	--	13.275	30.5761	--	--	13.275	16.3148	13.275	13.5957
		0	13.325	1.8848	13.325	1.92857	13.325	1.27364	13.325	0.60407		--	--	13.325	30.9318	--	--	13.325	16.4993	13.325	13.7494
		0	13.375	1.82509	13.375	1.80697	13.375	1.27	13.375	0.60245		--	--	13.375	31.2879	--	--	13.375	16.6847	13.375	13.9039
		0	13.425	1.82684	13.425	1.88887	13.425	1.2994	13.425	0.61663		--	--	13.425	31.6418	--	--	13.425	16.8733	13.425	14.0611
		0	13.475	1.84174	13.475	1.91448	13.475	1.27501	13.475	0.61143		--	--	13.475	31.9973	--	--	13.475	17.0637	13.475	14.2198
		0	13.525	1.85243	13.525	1.95061	13.525	1.23625	13.525	0.59219		--	--	13.525	32.3599	--	--	13.525	17.2509	13.525	14.3757
		0	13.575	1.8499	13.575	2.01865	13.575	1.21449	13.575	0.61864		--	--	13.575	32.728	--	--	13.575	17.4349	13.575	14.5291
		0	13.625	1.84734	13.625	1.93928	13.625	1.27098	13.625	0.61633		--	--	13.625	33.0974	--	--	13.625	17.6229	13.625	14.6857
		0	13.675	1.77928	13.675	1.76062	13.675	1.29851	13.675	0.62614		--	--	13.675	33.4641	--	--	13.675	17.8186	13.675	14.8489
		0	13.725	1.85812	13.725	1.87083	13.725	1.27606	13.725	0.61539		--	--	13.725	33.828	--	--	13.725	18.0162	13.725	15.0135
		0	13.775	1.80036	13.775	1.92046	13.775	1.2582	13.775	0.59312		--	--	13.775	34.199	--	--	13.775	18.2121	13.775	15.1768
		0	13.825	1.82066	13.825	1.97766	13.825	1.29185	13.825	0.58714		--	--	13.825	34.5729	--	--	13.825	18.4107	13.825	15.3422
		0	13.875	1.80632	13.875	1.97588	13.875	1.21528	13.875	0.60365		--	--	13.875	34.947	--	--	13.875	18.6073	13.875	15.5061
		0	13.925	1.80576	13.925	1.91846	13.925	1.30104	13.925	0.60361		--	--	13.925	35.3294	--	--	13.925	18.8062	13.925	15.6718
		0	13.975	1.82421	13.975	1.87405	13.975	1.28698	13.975	0.59953		--	--	13.975	35.7114	--	--	13.975	19.0121	13.975	15.8434
		0	14.025	1.84786	14.025	1.89931	14.025	1.27306	14.025	0.59361		--	--	14.025	36.0901	--	--	14.025	19.2173	14.025	16.0144
		0	14.075	1.77595	14.075	2.00282	14.075	1.28525	14.075	0.58882		--	--	14.075	36.4734	--	--	14.075	19.4238	14.075	16.1865
		0	14.125	1.83803	14.125	1.78841	14.125	1.25219	14.125	0.60914		--	--	14.125	36.8595	--	--	14.125	19.63	14.125	16.3584
		0	14.175	1.80776	14.175	1.87722	14.175	1.24568	14.175	0.60585		--	--	14.175	37.2517	--	--	14.175	19.8345	14.175	16.5288
		0	14.225	1.8562	14.225	1.9233	14.225	1.31999	14.225	0.60103		--	--	14.225	37.6499	--	--	14.225	20.0461	14.225	16.7051
		0	14.275	1.82023	14.275	1.89808	14.275	1.28556	14.275	0.60892		--	--	14.275	38.0495	--	--	14.275	20.2624	14.275	16.8853
		0	14.325	1.79467	14.325	1.9121	14.325	1.26637	14.325	0.60565		--	--	14.325	38.4461	--	--	14.325	20.4758	14.325	17.0632
		0	14.375	1.78978	14.375	2.02451	14.375	1.305	14.375	0.60675		--	--	14.375	38.8457	--	--	14.375	20.6923	14.375	17.2436
		0	14.425	1.79296	14.425	1.95482	14.425	1.26962	14.425	0.58734		--	--	14.425	39.2546	--	--	14.425	20.9106	14.425	17.4255
		0	14.475	1.81442	14.475	1.99283	14.475	1.32324	14.475	0.62064		--	--	14.475	39.6649	--	--	14.475	21.132	14.475	17.61
		0	14.525	1.83609	14.525	1.91284	14.525	1.29257	14.525	0.59963		--	--	14.525	40.0722	--	--	14.525	21.3569	14.525	17.7974
		0	14.575	1.81672	14.575	1.91291	14.575	1.24471	14.575	0.59845		--	--	14.575	40.4812	--	--	14.575	21.5765	14.575	17.9804
		0	14.625	1.76728	14.625	1.94843	14.625	1.2635	14.625	0.59949		--	--	14.625	40.9031	--	--	14.625	21.7951	14.625	18.1626
		0	14.675	1.70897	14.675	1.86095	14.675	1.23323	14.675	0.59195		--	--	14.675	41.3253	--	--	14.675	22.0142	14.675	18.3452
		0	14.725	1.78987	14.725	1.946	14.725	1.24855	14.725	0.59299		--	--	14.725	41.7418	--	--	14.725	22.2335	14.725	18.5279
		0	14.775	1.77943	14.775	1.86331	14.775	1.28448	14.775	0.59785		--	--	14.775	42.1657	--	--	14.775	22.4589	14.775	18.7157
		0	14.825	1.76089	14.825	1.99438	14.825	1.2084	14.825	0.59546		--	--	14.825	42.5987	--	--	14.825	22.6821	14.825	18.9018
		0	14.875	1.77241	14.875	1.92501	14.875	1.26831	14.875	0.59023		--	--	14.875	43.0356	--	--	14.875	22.9055	14.875	19.0879
		0	14.925	1.7487	14.925	1.89419	14.925	1.30175	14.925	0.59898		--	--	14.925	43.462	--	--	14.925	23.1388	14.925	19.2823
		0	14.975	1.8286	14.975	1.88336	14.975	1.28942	14.975	0.59706		--	--	14.975	43.8867	--	--	14.975	23.3756	14.975	19.4797
		0	15.025	1.84039	15.025	1.8974	15.025	1.25966	15.025	0.59119		--	--	15.025	44.3249	--	--	15.025	23.6101	15.025	19.6751
		0	15.075	1.71617	15.075	1.82504	15.075	1.23951	15.075	0.60643		--	--	15.075	44.7707	--	--	15.075	23.8416	15.075	19.868
		0	15.125	1.82086	15.125	1.94575	15.125	1.24867	15.125	0.59273		--	--	15.125	45.2156	--	--	15.125	24.0736	15.125	20.0613
		0	15.175	1.75621	15.175	1.88262	15.175	1.28859	15.175	0.6034		--	--	15.175	45.6625	--	--	15.175	24.3117	15.175	20.2597
		0	15.225	1.79132	15.225	1.96508	15.225	1.29423	15.225	0.57539		--	--	15.225	46.1206	--	--	15.225	24.5557	15.225	20.4631
		0	15.275	1.78218	15.275	1.90942	15.275	1.27777	15.275	0.61435		--	--	15.275	46.5762	--	--	15.275	24.8003	15.275	20.6669
		0	15.325	1.80227	15.325	1.99226	15.325	1.28287	15.325	0.59086		--	--	15.325	47.0294	--	--	15.325	25.0454	15.325	20.8712
		0	15.375	1.75552	15.375	1.8103	15.375	1.27503	15.375	0.58409		--	--	15.375	47.4861	--	--	15.375	25.2918	15.375	21.0765
		0	15.425	1.80068	15.425	1.9766	15.425	1.28983	15.425	0.60257		--	--	15.425	47.9504	--	--	15.425	25.5405	15.425	21.2838
		0	15.475	1.78504	15.475	1.99553	15.475	1.25276	15.475	0.59536		--	--	15.475	48.4236	--	--	15.475	25.7887	15.475	21.4906
		0	15.525	1.79649	15.525	1.865	15.525	1.26164	15.525	0.62308		--	--	15.525	48.8899	--	--	15.525	26.0357	15.525	21.6964
		0	15.575	1.79933	15.575	1.89094	15.575	1.27954	15.575	0.62424		--	--	15.575	49.3626	--	--	15.575	26.287	15.575	21.9058
		0	15.625	1.75586	15.625	1.90994	15.625	1.26515	15.625	0.59785		--	--	15.625	49.8413	--	--	15.625	26.5402	15.625	22.1168
		0	15.675	1.82678	15.675	1.83598	15.675	1.30458	15.675	0.61217		--	--	15.675	50.317	--	--	15.675	26.7976	15.675	22.3313
		0	15.725	1.80061	15.725	1.89058	15.725	1.27789	15.725	0.60463		--	--	15.725	50.7942	--	--	15.725	27.0578	15.725	22.5482
		0	15.775	1.82734	15.775	1.97816	15.775	1.27965	15.775	0.59929		--	--	15.775	51.2725	--	--	15.775	27.3173	15.775	22.7644
		0	15.825	1.72039	15.825	1.8891	15.825	1.30839	15.825	0.61287		--	--	15.825	51.7515	--	--	15.825	27.5815	15.825	22.9845
		0	15.875	1.79629	15.875	1.85819	15.875	1.28442	15.875	0.60273		--	--	15.875	52.2334	--	--	15.875	27.8478	15.875	23.2065
		0	15.925	1.77982	15.925	1.8371	15.925	1.26854	15.925	0.59685		--	--	15.925	52.7259	--	--	15.925	28.1117	15.925	23.4264
		0	15.975	1.77246	15.975	1.82092	15.975	1.26702	15.975	0.59062		--	--	15.975	53.2211	--	--	15.975	28.3755	15.975	23.6462
		0	16.025	1.77638	16.025	1.71155	16.025	1.24822	16.025	0.60101		--	--	16.025	53.7132	--	--	16.025	28.6387	16.025	23.8656
		0	16.075	1.7291	16.075	1.78751	16.075	1.27162	16.075	0.59561		--	--	16.075	54.2089	--	--	16.075	28.9042	16.075	24.0868
		0	16.125	1.80013	16.125	1.84252	16.125	1.30189	16.125	0.60541		--	--	16.125	54.7165	--	--	16.125	29.1769	16.125	24.3141
		0	16.175	1.82619	16.175	1.8846	16.175	1.25105	16.175	0.61487		--	--	16.175	55.2319	--	--	16.175	29.4492	16.175	24.541
		0	16.225	1.81451	16.225	1.80772	16.225	1.29121	16.225	0.59591		--	--	16.225	55.748	--	--	16.225	29.722	16.225	24.7684
		0	16.275	1.78387	16.275	1.75741	16.275	1.27889	16.275	0.59261		--	--	16.275	56.2595	--	--	16.275	29.9995	16.275	24.9996
		0	16.325	1.74953	16.325	1.78416	16.325	1.24392	16.325	0.62635		--	--	16.325	56.773	--	--	16.325	30.2736	16.325	25.228
		0	16.375	1.78992	16.375	1.84927	16.375	1.25288	16.375	0.61703		--	--	16.375	57.296	--	--	16.375	30.5465	16.375	25.4554
		0	16.425	1.78882	16.425	1.82174	16.425	1.24396	16.425	0.63754		--	--	16.425	57.8195	--	--	16.425	30.8211	16.425	25.6843
		0	16.475	1.79258	16.475	1.77683	16.475	1.2635	16.475	0.61413		--	--	16.475	58.3463	--	--	16.475	31.0986	16.475	25.9155
		0	16.525	1.85564	16.525	1.78366	16.525	1.32765	16.525	0.61173		--	--	16.525	58.8701	--	--	16.525	31.387	16.525	26.1559
		0	16.575	1.79593	16.575	1.73365	16.575	1.25553	16.575	0.60724		--	--	16.575	59.3935	--	--	16.575	31.6763	16.575	26.3969
		0	16.625	1.77037	16.625	1.74782	16.625	1.294	16.625	0.6009		--	--	16.625	59.9279	--	--	16.625	31.9636	16.625	26.6363
		0	16.675	1.80383	16.675	1.80058	16.675	1.23547	16.675	0.60821		--	--	16.675	60.4694	--	--	16.675	32.2503	16.675	26.8753
		0	16.725	1.73081	16.725	1.83125	16.725	1.24396	16.725	0.60323		--	--	16.725	61.0169	--	--	16.725	32.5331	16.725	27.1109
		0	16.775	1.81525	16.775	1.68403	16.775	1.2722	16.775	0.61042		--	--	16.775	61.5672	--	--	16.775	32.8217	16.775	27.3514
		0	16.825	1.79937	16.825	1.71779	16.825	1.30917	16.825	0.61399		--	--	16.825	62.1171	--	--	16.825	33.1197	16.825	27.5997
		0	16.875	1.78958	16.875	1.72588	16.875	1.27233	16.875	0.60167		--	--	16.875	62.6776	--	--	16.875	33.4194	16.875	27.8495
		0	16.925	1.76141	16.925	1.74917	16.925	1.23835	16.925	0.58967		--	--	16.925	63.2484	--	--	16.925	33.7126	16.925	28.0938
		0	16.975	1.77271	16.975	1.77354	16.975	1.2752	16.975	0.59472		--	--	16.975	63.8218	--	--	16.975	34.0078	16.975	28.3399
		0	17.025	1.76605	17.025	1.82104	17.025	1.27859	17.025	0.59915		--	--	17.025	64.3962	--	--	17.025	34.3096	17.025	28.5914
		0	17.075	1.74379	17.075	1.78983	17.075	1.28273	17.075	0.59239		--	--	17.075	64.966	--	--	17.075	34.6141	17.075	28.8451
		0	17.125	1.76513	17.125	1.72354	17.125	1.27922	17.125	0.59462		--	--	17.125	65.5352	--	--	17.125	34.9204	17.125	29.1003
		0	17.175	1.77646	17.175	1.76227	17.175	1.26625	17.175	0.58314		--	--	17.175	66.1066	--	--	17.175	35.2266	17.175	29.3555
		0	17.225	1.77181	17.225	1.6349	17.225	1.27306	17.225	0.61417		--	--	17.225	66.6723	--	--	17.225	35.5337	17.225	29.6114
		0	17.275	1.72294	17.275	1.84637	17.275	1.2446	17.275	0.60076		--	--	17.275	67.2485	--	--	17.275	35.84	17.275	29.8667
		0	17.325	1.72742	17.325	1.91162	17.325	1.2242	17.325	0.61613		--	--	17.325	67.8479	--	--	17.325	36.1422	17.325	30.1185
		0	17.375	1.71472	17.375	1.73783	17.375	1.32114	17.375	0.57975		--	--	17.375	68.44	--	--	17.375	36.4555	17.375	30.3796
		0	17.425	1.74325	17.425	1.78576	17.425	1.27014	17.425	0.60607		--	--	17.425	69.0236	--	--	17.425	36.7763	17.425	30.6469
		0	17.475	1.74429	17.475	1.7494	17.475	1.23652	17.475	0.59126		--	--	17.475	69.6193	--	--	17.475	37.0884	17.475	30.907
		0	17.525	1.76602	17.525	1.73552	17.525	1.27127	17.525	0.62095		--	--	17.525	70.224	--	--	17.525	37.4024	17.525	31.1687
		0	17.575	1.74704	17.575	1.79681	17.575	1.25385	17.575	0.59297		--	--	17.575	70.8284	--	--	17.575	37.7204	17.575	31.4337
		0	17.625	1.75493	17.625	1.63742	17.625	1.27754	17.625	0.59211		--	--	17.625	71.4269	--	--	17.625	38.0411	17.625	31.7009
		0	17.675	1.77923	17.675	1.79316	17.675	1.29348	17.675	0.59209		--	--	17.675	72.0258	--	--	17.675	38.3686	17.675	31.9738
		0	17.725	1.74703	17.725	1.75891	17.725	1.24348	17.725	0.60157		--	--	17.725	72.6339	--	--	17.725	38.6936	17.725	32.2446
		0	17.775	1.74406	17.775	1.75534	17.775	1.30482	17.775	0.59783		--	--	17.775	73.2437	--	--	17.775	39.0219	17.775	32.5182
		0	17.825	1.76755	17.825	1.81971	17.825	1.31036	17.825	0.59379		--	--	17.825	73.8578	--	--	17.825	39.3607	17.825	32.8006
		0	17.875	1.77759	17.875	1.70325	17.875	1.30633	17.875	0.60455		--	--	17.875	74.4824	--	--	17.875	39.7016	17.875	33.0847
		0	17.925	1.746	17.925	1.72111	17.925	1.29469	17.925	0.59201		--	--	17.925	75.1062	--	--	17.925	40.0424	17.925	33.3686
		0	17.975	1.73965	17.975	1.74618	17.975	1.24525	17.975	0.58854		--	--	17.975	75.7264	--	--	17.975	40.377	17.975	33.6475
		0	18.025	1.6853	18.025	1.77709	18.025	1.30048	18.025	0.59444		--	--	18.025	76.3457	--	--	18.025	40.7143	18.025	33.9286
		0	18.075	1.70685	18.075	1.75381	18.075	1.32795	18.075	0.60683		--	--	18.075	76.9768	--	--	18.075	41.0644	18.075	34.2204
		0	18.125	1.7636	18.125	1.74415	18.125	1.26806	18.125	0.59725		--	--	18.125	77.6254	--	--	18.125	41.4122	18.125	34.5102
		0	18.175	1.72084	18.175	1.84707	18.175	1.27557	18.175	0.58934		--	--	18.175	78.2794	--	--	18.175	41.7548	18.175	34.7957
		0	18.225	1.78083	18.225	1.86943	18.225	1.27491	18.225	0.60547		--	--	18.225	78.9317	--	--	18.225	42.1003	18.225	35.0835
		0	18.275	1.75635	18.275	1.70248	18.275	1.30917	18.275	0.59211		--	--	18.275	79.5926	--	--	18.275	42.4522	18.275	35.3768
		0	18.325	1.75322	18.325	1.83361	18.325	1.29509	18.325	0.59399		--	--	18.325	80.2638	--	--	18.325	42.8088	18.325	35.674
		0	18.375	1.71772	18.375	1.8331	18.375	1.2763	18.375	0.60888		--	--	18.375	80.9313	--	--	18.375	43.1628	18.375	35.969
		0	18.425	1.73848	18.425	1.84788	18.425	1.30272	18.425	0.60401		--	--	18.425	81.5989	--	--	18.425	43.5199	18.425	36.2666
		0	18.475	1.70199	18.475	1.70563	18.475	1.27141	18.475	0.59167		--	--	18.475	82.2719	--	--	18.475	43.8782	18.475	36.5651
		0	18.525	1.70752	18.525	1.75464	18.525	1.29107	18.525	0.59487		--	--	18.525	82.9472	--	--	18.525	44.2368	18.525	36.864
		0	18.575	1.69346	18.575	1.82511	18.575	1.28819	18.575	0.60423		--	--	18.575	83.6205	--	--	18.575	44.5997	18.575	37.1664
		0	18.625	1.74116	18.625	1.78769	18.625	1.25774	18.625	0.59433		--	--	18.625	84.3023	--	--	18.625	44.9598	18.625	37.4665
		0	18.675	1.71601	18.675	1.7174	18.675	1.29417	18.675	0.58632		--	--	18.675	84.9995	--	--	18.675	45.3228	18.675	37.769
		0	18.725	1.71166	18.725	1.82335	18.725	1.27363	18.725	0.59033		--	--	18.725	85.7003	--	--	18.725	45.6899	18.725	38.075
		0	18.775	1.70357	18.775	1.89299	18.775	1.3079	18.775	0.61731		--	--	18.775	86.3996	--	--	18.775	46.0611	18.775	38.3842
		0	18.825	1.75246	18.825	1.84912	18.825	1.27165	18.825	0.58757		--	--	18.825	87.0888	--	--	18.825	46.4338	18.825	38.6949
		0	18.875	1.73275	18.875	1.86401	18.875	1.32486	18.875	0.5768		--	--	18.875	87.7783	--	--	18.875	46.8111	18.875	39.0093
		0	18.925	1.73768	18.925	1.8486	18.925	1.2853	18.925	0.58747		--	--	18.925	88.4822	--	--	18.925	47.1923	18.925	39.327
		0	18.975	1.72388	18.975	1.79892	18.975	1.2795	18.975	0.57825		--	--	18.975	89.1887	--	--	18.975	47.569	18.975	39.6408
		0	19.025	1.71979	19.025	1.82812	19.025	1.30405	19.025	0.60251		--	--	19.025	89.8959	--	--	19.025	47.9503	19.025	39.9586
		0	19.075	1.74544	19.075	1.85917	19.075	1.26548	19.075	0.58711		--	--	19.075	90.6071	--	--	19.075	48.3316	19.075	40.2763
		0	19.125	1.76587	19.125	1.77845	19.125	1.28822	19.125	0.60103		--	--	19.125	91.3191	--	--	19.125	48.7126	19.125	40.5938
		0	19.175	1.71814	19.175	1.83222	19.175	1.26723	19.175	0.59717		--	--	19.175	92.0446	--	--	19.175	49.0957	19.175	40.9131
		0	19.225	1.7469	19.225	1.84324	19.225	1.27169	19.225	0.58866		--	--	19.225	92.7784	--	--	19.225	49.4784	19.225	41.232
		0	19.275	1.75563	19.275	1.92404	19.275	1.3141	19.275	0.59826		--	--	19.275	93.506	--	--	19.275	49.8703	19.275	41.5586
		0	19.325	1.75396	19.325	1.69369	19.325	1.26575	19.325	0.57596		--	--	19.325	94.2428	--	--	19.325	50.2632	19.325	41.886
		0	19.375	1.73723	19.375	1.79672	19.375	1.27478	19.375	0.60543		--	--	19.375	94.9909	--	--	19.375	50.6521	19.375	42.2101
		0	19.425	1.70635	19.425	1.81395	19.425	1.26853	19.425	0.60451		--	--	19.425	95.7316	--	--	19.425	51.0435	19.425	42.5363
		0	19.475	1.76249	19.475	1.78463	19.475	1.29279	19.475	0.59339		--	--	19.475	96.4768	--	--	19.475	51.4398	19.475	42.8665
		0	19.525	1.76294	19.525	1.83524	19.525	1.26568	19.525	0.60336		--	--	19.525	97.2308	--	--	19.525	51.8375	19.525	43.1979
		0	19.575	1.72386	19.575	1.79773	19.575	1.28449	19.575	0.59057		--	--	19.575	97.9798	--	--	19.575	52.2361	19.575	43.5301
		0	19.625	1.75624	19.625	1.74917	19.625	1.29158	19.625	0.59597		--	--	19.625	98.7294	--	--	19.625	52.6408	19.625	43.8673
		0	19.675	1.74452	19.675	1.75061	19.675	1.31668	19.675	0.60926		--	--	19.675	99.4879	--	--	19.675	53.0526	19.675	44.2105
		0	19.725	1.77149	19.725	1.82596	19.725	1.25332	19.725	0.59876		--	--	19.725	100.248	--	--	19.725	53.4604	19.725	44.5503
		0	19.775	1.72417	19.775	1.79118	19.775	1.32041	19.775	0.59344		--	--	19.775	101.011	--	--	19.775	53.8709	19.775	44.8924
		0	19.825	1.71945	19.825	1.74454	19.825	1.22973	19.825	0.59429		--	--	19.825	101.785	--	--	19.825	54.2797	19.825	45.2331
		0	19.875	1.74699	19.875	1.80052	19.875	1.30627	19.875	0.60729		--	--	19.875	102.562	--	--	19.875	54.6883	19.875	45.5736
		0	19.925	1.75275	19.925	1.72809	19.925	1.28326	19.925	0.60699		--	--	19.925	103.341	--	--	19.925	55.1076	19.925	45.923
		0	19.975	1.7852	19.975	1.84262	19.975	1.26456	19.975	0.59542		--	--	19.975	104.114	--	--	19.975	55.5222	19.975	46.2685
										0.59881
										0.61034
										0.60239

## Sheet: Fig. S9d
Fig. S9d	Li-PF6-		Li-EC		Li-PC		Li-DEC		Li-EMC		Li-EHFB			Li-PF6-		Li-EC		Li-PC		Li-DEC		Li-EMC		Li-EHFB
	r(Å)	gLi-X(r)	r(Å)	gLi-X(r)	r(Å)	gLi-X(r)	r(Å)	gLi-X(r)	r(Å)	gLi-X(r)	r(Å)	gLi-X(r)		r(Å)	nLi-X(r)	r(Å)	nLi-X(r)	r(Å)	nLi-X(r)	r(Å)	nLi-X(r)	r(Å)	nLi-X(r)	r(Å)	nLi-X(r)
	0.0375	0	0.025	0	0.025	0	0.025	0	0.025	0	0.05	0		0.0375	0	0.025	0	0.025	0	0.025	0	0.025	0	0.05	0
	0.1125	0	0.075	0	0.075	0	0.075	0	0.075	0	0.15	0		0.1125	0	0.075	0	0.075	0	0.075	0	0.075	0	0.15	0
	0.1875	0	0.125	0	0.125	0	0.125	0	0.125	0	0.25	0		0.1875	0	0.125	0	0.125	0	0.125	0	0.125	0	0.25	0
	0.2625	0	0.175	0	0.175	0	0.175	0	0.175	0	0.35	0		0.2625	0	0.175	0	0.175	0	0.175	0	0.175	0	0.35	0
	0.3375	0	0.225	0	0.225	0	0.225	0	0.225	0	0.45	0		0.3375	0	0.225	0	0.225	0	0.225	0	0.225	0	0.45	0
	0.4125	0	0.275	0	0.275	0	0.275	0	0.275	0	0.55	0		0.4125	0	0.275	0	0.275	0	0.275	0	0.275	0	0.55	0
	0.4875	0	0.325	0	0.325	0	0.325	0	0.325	0	0.65	0		0.4875	0	0.325	0	0.325	0	0.325	0	0.325	0	0.65	0
	0.5625	0	0.375	0	0.375	0	0.375	0	0.375	0	0.75	0		0.5625	0	0.375	0	0.375	0	0.375	0	0.375	0	0.75	0
	0.6375	0	0.425	0	0.425	0	0.425	0	0.425	0	0.85	0		0.6375	0	0.425	0	0.425	0	0.425	0	0.425	0	0.85	0
	0.7125	0	0.475	0	0.475	0	0.475	0	0.475	0	0.95	0		0.7125	0	0.475	0	0.475	0	0.475	0	0.475	0	0.95	0
	0.7875	0	0.525	0	0.525	0	0.525	0	0.525	0	1.05	0		0.7875	0	0.525	0	0.525	0	0.525	0	0.525	0	1.05	0
	0.8625	0	0.575	0	0.575	0	0.575	0	0.575	0	1.15	0		0.8625	0	0.575	0	0.575	0	0.575	0	0.575	0	1.15	0
	0.9375	0	0.625	0	0.625	0	0.625	0	0.625	0	1.25	0		0.9375	0	0.625	0	0.625	0	0.625	0	0.625	0	1.25	0
	1.0125	0	0.675	0	0.675	0	0.675	0	0.675	0	1.35	0		1.0125	0	0.675	0	0.675	0	0.675	0	0.675	0	1.35	0
	1.0875	0	0.725	0	0.725	0	0.725	0	0.725	0	1.45	0		1.0875	0	0.725	0	0.725	0	0.725	0	0.725	0	1.45	0
	1.1625	0	0.775	0	0.775	0	0.775	0	0.775	0	1.55	0		1.1625	0	0.775	0	0.775	0	0.775	0	0.775	0	1.55	0
	1.2375	0	0.825	0	0.825	0	0.825	0	0.825	0	1.65	0		1.2375	0	0.825	0	0.825	0	0.825	0	0.825	0	1.65	0
	1.3125	0	0.875	0	0.875	0	0.875	0	0.875	0	1.75	0		1.3125	0	0.875	0	0.875	0	0.875	0	0.875	0	1.75	0
	1.3875	0	0.925	0	0.925	0	0.925	0	0.925	0	1.85	2.02119		1.3875	0	0.925	0	0.925	0	0.925	0	0.925	0	1.85	0.0054
	1.4625	0	0.975	0	0.975	0	0.975	0	0.975	0	1.95	12.8359		1.4625	0	0.975	0	0.975	0	0.975	0	0.975	0	1.95	0.0489
	1.5375	0	1.025	0	1.025	0	1.025	0	1.025	0	2.05	21.4912		1.5375	0	1.025	0	1.025	0	1.025	0	1.025	0	2.05	0.15751
	1.6125	0	1.075	0	1.075	0	1.075	0	1.075	0	2.15	14.9659		1.6125	0	1.075	0	1.075	0	1.075	0	1.075	0	2.15	0.28204
	1.6875	0	1.125	0	1.125	0	1.125	0	1.125	0	2.25	12.4507		1.6875	0	1.125	0	1.125	0	1.125	0	1.125	0	2.25	0.38525
	1.7625	0	1.175	0	1.175	0	1.175	0	1.175	0	2.35	6.95962		1.7625	0	1.175	0	1.175	0	1.175	0	1.175	0	2.35	0.46446
	1.8375	0	1.225	0	1.225	0	1.225	0	1.225	0	2.45	3.84187		1.8375	0	1.225	0	1.225	0	1.225	0	1.225	0	2.45	0.51246
	1.9125	0	1.275	0	1.275	0	1.275	0	1.275	0	2.55	2.65988		1.9125	0	1.275	0	1.275	0	1.275	0	1.275	0	2.55	0.54397
	1.9875	0	1.325	0	1.325	0	1.325	0	1.325	0	2.65	1.53249		1.9875	0	1.325	0	1.325	0	1.325	0	1.325	0	2.65	0.56587
	2.0625	0	1.375	0	1.375	0	1.375	0	1.375	0	2.75	0.86402		2.0625	0	1.375	0	1.375	0	1.375	0	1.375	0	2.75	0.57937
	2.1375	0	1.425	0	1.425	0	1.425	0	1.425	0	2.85	0.70983		2.1375	0	1.425	0	1.425	0	1.425	0	1.425	0	2.85	0.58898
	2.2125	0	1.475	0	1.475	0	1.475	0	1.475	0	2.95	0.17664		2.2125	0	1.475	0	1.475	0	1.475	0	1.475	0	2.95	0.59468
	2.2875	0	1.525	0	1.525	0	1.525	0	1.525	0	3.05	0.24792		2.2875	0	1.525	0	1.525	0	1.525	0	1.525	0	3.05	0.59768
	2.3625	0	1.575	0	1.575	0	1.575	0	1.575	0	3.15	0.3099		2.3625	0	1.575	0	1.575	0	1.575	0	1.575	0	3.15	0.60188
	2.4375	0	1.625	0	1.625	0	1.625	0	1.625	0	3.25	0.03639		2.4375	0	1.625	0	1.625	0	1.625	0	1.625	0	3.25	0.60458
	2.5125	0.04337	1.675	0	1.675	0	1.675	0	1.675	0.02654	3.35	0.23975		2.5125	6.7191e-05	1.675	0	1.675	0	1.675	0	1.675	3.89468e-05	3.35	0.60698
	2.5875	0.12266	1.725	0.01001	1.725	0	1.725	4.36862	1.725	0.17518	3.45	0.16146		2.5875	0.000336008	1.725	1.57798e-05	1.725	0	1.725	0.00592	1.725	0.000350991	3.45	0.61058
	2.6625	0.52134	1.775	0.31183	1.775	0.11236	1.775	26.8578	1.775	3.68721	3.55	0.15249		2.6625	0.00145	1.775	0.000555	1.775	0.000163107	1.775	0.05038	1.775	0.00671	3.55	0.61358
	2.7375	1.93614	1.825	2.1721	1.825	2.65716	1.825	68.1187	1.825	17.6857	3.65	0.34622		2.7375	0.00592	1.825	0.00491	1.825	0.00441	1.825	0.19223	1.825	0.04364	3.65	0.61868
	2.8125	4.58566	1.875	7.35898	1.875	7.45133	1.875	96.4876	1.875	45.0333	3.75	0.54669		2.8125	0.01838	1.875	0.02245	1.875	0.02056	1.875	0.45003	1.875	0.1574	3.75	0.62828
	2.8875	6.45195	1.925	11.6415	1.925	16.9567	1.925	96.7696	1.925	54.9228	3.85	0.41492		2.8875	0.04049	1.925	0.059	1.925	0.06159	1.925	0.7678	1.925	0.3469	3.85	0.6391
	2.9625	7.96981	1.975	14.4942	1.975	22.0082	1.975	74.7656	1.975	48.5307	3.95	0.59126		2.9625	0.07087	1.975	0.1118	1.975	0.13011	1.975	1.06391	1.975	0.55262	3.95	0.6511
	3.0375	8.33774	2.025	12.4296	2.025	25.3376	2.025	50.9618	2.025	31.6173	4.05	0.79677		3.0375	0.10693	2.025	0.16875	2.025	0.21756	2.025	1.29189	2.025	0.71966	4.05	0.6685
	3.1125	8.44945	2.075	10.1023	2.075	21.0481	2.075	32.471	2.075	20.2361	4.15	0.93737		3.1125	0.1459	2.075	0.21879	2.075	0.30721	2.075	1.45072	2.075	0.83319	4.15	0.69131
	3.1875	8.99959	2.125	6.71835	2.125	15.4047	2.125	18.9025	2.125	10.9009	4.25	0.51076		3.1875	0.18845	2.125	0.2579	2.125	0.38103	2.125	1.55326	2.125	0.9046	4.25	0.71111
	3.2625	10.211	2.175	4.21032	2.175	12.6468	2.175	9.12541	2.175	5.71437	4.35	0.73129		3.2625	0.23757	2.175	0.28452	2.175	0.44066	2.175	1.61179	2.175	0.94453	4.35	0.72912
	3.3375	14.4638	2.225	2.64005	2.225	7.93734	2.225	6.24266	2.225	2.75278	4.45	0.81524		3.3375	0.3038	2.225	0.302	2.225	0.48634	2.225	1.64552	2.225	0.96583	4.45	0.75252
	3.4125	21.6753	2.275	1.8235	2.275	5.91651	2.275	3.79129	2.275	1.59713	4.55	0.76128		3.4125	0.40532	2.275	0.31392	2.275	0.51856	2.275	1.66853	2.275	0.97729	4.55	0.77743
	3.4875	28.2035	2.325	1.06848	2.325	3.79835	2.325	2.04187	2.325	0.77148	4.65	0.88886		3.4875	0.55149	2.325	0.32198	2.325	0.54214	2.325	1.68249	2.325	0.98381	4.65	0.80473
	3.5625	25.497	2.375	0.60699	2.375	2.66733	2.375	1.04363	2.375	0.40928	4.75	0.63034		3.5625	0.71514	2.375	0.32685	2.375	0.55853	2.375	1.6902	2.375	0.9872	4.75	0.83084
	3.6375	16.6353	2.425	0.47084	2.425	1.80598	2.425	1.08446	2.425	0.3166	4.85	0.63731		3.6375	0.84861	2.425	0.33013	2.425	0.57036	2.425	1.69579	2.425	0.98938	4.85	0.85364
	3.7125	10.2196	2.475	0.3062	2.475	1.44479	2.475	0.40042	2.475	0.12158	4.95	0.86282		3.7125	0.93722	2.475	0.33259	2.475	0.57933	2.475	1.69981	2.475	0.99075	4.95	0.88186
	3.7875	5.45813	2.525	0.19613	2.525	0.86065	2.525	0.34624	2.525	0.12849	5.05	0.69334		3.7875	0.99102	2.525	0.33425	2.525	0.58594	2.525	1.70193	2.525	0.99157	5.05	0.91217
	3.8625	3.15627	2.575	0.12124	2.575	0.61398	2.575	0.25895	2.575	0.07862	5.15	0.91305		3.8625	1.0218	2.575	0.33534	2.575	0.59035	2.575	1.70372	2.575	0.99227	5.15	0.94487
	3.9375	1.40382	2.625	0.0821	2.625	0.35963	2.625	0.17799	2.625	0.01081	5.25	1.05989		3.9375	1.0387	2.625	0.33606	2.625	0.59336	2.625	1.70506	2.625	0.99258	5.25	0.98658
	4.0125	0.89272	2.675	0.04993	2.675	0.42052	2.675	0.13711	2.675	0	5.35	1.04749		4.0125	1.04757	2.675	0.33655	2.675	0.59589	2.675	1.70606	2.675	0.99262	5.35	1.03279
	4.0875	0.59808	2.725	0.04812	2.725	0.42907	2.725	0.06607	2.725	0.03009	5.45	1.11297		4.0875	1.05355	2.725	0.33693	2.725	0.59875	2.725	1.70673	2.725	0.99274	5.45	1.08202
	4.1625	0.35551	2.775	0.02707	2.775	0.20687	2.775	0.06371	2.775	0.00966	5.55	1.06074		4.1625	1.05752	2.775	0.33723	2.775	0.60095	2.775	1.70718	2.775	0.9929	5.55	1.13333
	4.2375	0.19058	2.825	0.02612	2.825	0.19962	2.825	0.03074	2.825	0.00932	5.65	0.90307		4.2375	1.05987	2.825	0.33745	2.825	0.60242	2.825	1.70751	2.825	0.99297	5.65	1.18134
	4.3125	0.11041	2.875	0.02161	2.875	0.23556	2.875	0.02967	2.875	0	5.75	1.13937		4.3125	1.06121	2.875	0.33766	2.875	0.60405	2.875	1.70774	2.875	0.99302	5.75	1.23325
	4.3875	0.064	2.925	0.03828	2.925	0.06206	2.925	0.02867	2.925	0	5.85	1.22431		4.3875	1.06202	2.925	0.33792	2.925	0.6052	2.925	1.70796	2.925	0.99302	5.85	1.29538
	4.4625	0.05499	2.975	0.01682	2.975	0.15999	2.975	0.08315	2.975	0.02524	5.95	1.32464		4.4625	1.06259	2.975	0.33818	2.975	0.60609	2.975	1.70841	2.975	0.99313	5.95	1.36469
	4.5375	0.07978	3.025	0.01953	3.025	0.09672	3.025	0.02681	3.025	0.00815	6.05	1.37575		4.5375	1.06326	3.025	0.33835	3.025	0.60715	3.025	1.70885	3.025	0.99329	6.05	1.44061
	4.6125	0.0579	3.075	0.02204	3.075	0.0936	3.075	0.02594	3.075	0	6.15	1.30088		4.6125	1.06397	3.075	0.33856	3.075	0.60797	3.075	1.70908	3.075	0.99332	6.15	1.51834
	4.6875	0.03738	3.125	0.0061	3.125	0.0725	3.125	0	3.125	0.00763	6.25	1.54496		4.6875	1.06447	3.125	0.3387	3.125	0.6087	3.125	1.70919	3.125	0.99337	6.25	1.60386
	4.7625	0.04225	3.175	0.00886	3.175	0.10535	3.175	0	3.175	0.00739	6.35	1.42993		4.7625	1.06491	3.175	0.33878	3.175	0.60952	3.175	1.70919	3.175	0.99344	6.35	1.69598
	4.8375	0.02925	3.225	0	3.225	0.13615	3.225	0.07075	3.225	0	6.45	1.43216		4.8375	1.06531	3.225	0.33882	3.225	0.61066	3.225	1.70953	3.225	0.99348	6.45	1.78751
	4.9125	0.05672	3.275	0.01111	3.275	0.08252	3.275	0	3.275	0	6.55	1.72029		4.9125	1.06582	3.275	0.33889	3.275	0.61172	3.275	1.70986	3.275	0.99348	6.55	1.89164
	4.9875	0.06603	3.325	0.00808	3.325	0.09606	3.325	0	3.325	0.00673	6.65	1.68631		4.9875	1.06656	3.325	0.339	3.325	0.61262	3.325	1.70986	3.325	0.99352	6.65	2.00748
	5.0625	0.0641	3.375	0.01046	3.375	0.09324	3.375	0	3.375	0	6.75	1.9573		5.0625	1.06736	3.375	0.33911	3.375	0.6136	3.375	1.70986	3.375	0.99356	6.75	2.13532
	5.1375	0.05186	3.425	0.00762	3.425	0.19616	3.425	0.02091	3.425	0	6.85	1.90875		5.1375	1.0681	3.425	0.33922	3.425	0.61514	3.425	1.70997	3.425	0.99356	6.85	2.27485
	5.2125	0.07557	3.475	0.02219	3.475	0.13193	3.475	0.02031	3.475	0.00617	6.95	2.23622		5.2125	1.06894	3.475	0.33941	3.475	0.61694	3.475	1.7102	3.475	0.9936	6.95	2.4291
	5.2875	0.07344	3.525	0.02396	3.525	0.2849	3.525	0	3.525	0.00599	7.05	2.15002		5.2875	1.06995	3.525	0.33971	3.525	0.61931	3.525	1.71031	3.525	0.99367	7.05	2.59685
	5.3625	0.11901	3.575	0.02097	3.575	0.1662	3.575	0	3.575	0.00582	7.15	2.66929		5.3625	1.0713	3.575	0.34001	3.575	0.62192	3.575	1.71031	3.575	0.99375	7.15	2.78681
	5.4375	0.06945	3.625	0.02266	3.625	0.22899	3.625	0.03733	3.625	0.03401	7.25	2.64735		5.4375	1.07264	3.625	0.34031	3.625	0.62428	3.625	1.71053	3.625	0.99402	7.25	3.00197
	5.5125	0.10811	3.675	0.02646	3.675	0.26213	3.675	0.05449	3.675	0.01655	7.35	2.48329		5.5125	1.07395	3.675	0.34065	3.675	0.6273	3.675	1.71109	3.675	0.99438	7.35	3.21533
	5.5875	0.10523	3.725	0.03648	3.725	0.17859	3.725	0.01768	3.725	0.0644	7.45	2.50712		5.5875	1.07556	3.725	0.34111	3.725	0.63007	3.725	1.71154	3.725	0.99496	7.45	3.4287
	5.6625	0.15369	3.775	0.01672	3.775	0.27326	3.775	0.03442	3.775	0.19859	7.55	2.71761		5.6625	1.07758	3.775	0.34151	3.775	0.63301	3.775	1.71187	3.775	0.99691	7.55	3.65826
	5.7375	0.15386	3.825	0.0407	3.825	0.35086	3.825	0.03353	3.825	0.35122	7.65	2.66674		5.7375	1.08003	3.825	0.34195	3.825	0.63717	3.825	1.71232	3.825	1.00109	7.65	3.90103
	5.8125	0.20663	3.875	0.03173	3.875	0.3065	3.875	0.03267	3.875	0.58523	7.75	2.85437		5.8125	1.08299	3.875	0.34251	3.875	0.64166	3.875	1.71276	3.875	1.00838	7.75	4.15672
	5.8875	0.26459	3.925	0.05218	3.925	0.32172	3.925	0.03184	3.925	0.76378	7.85	2.71349		5.8875	1.08695	3.925	0.34319	3.925	0.64606	3.925	1.71321	3.925	1.01915	7.85	4.42109
[truncated: 321 more rows]

## Sheet: Fig. S10
Fig. S10	EB molecular		ETFB molecular		EHFB molecular		TFEB molecular
[truncated: 7,470 more rows]

## Sheet: Fig. S11-17
Fig. S11-17	25℃										—10℃										—70℃
[truncated: 7,471 more rows]

## Sheet: Fig. S18
Fig.S18	Base				EB				ETFB				EHFB				TFEB
[truncated: 1,026 more rows]

[truncated: 23 more sheets: Fig. S19-21, Fig.S22, Fig. S24, Fig. S25, Fig. S26, Fig. S27, Fig. S28-29, Fig. S32, Fig. S33, Fig. S34, Fig. S35, Fig. S36a, Fig. S36b, Fig. S37, Fig. S38, Fig. S41, Fig. S42, Fig. S43, Fig. S44, Fig. S45 …]
