# Supplementary material for: Breaking solvation dominance of ethylene carbonate via molecular charge engineering enables lower temperature battery
Source: Nat Commun. 2023 Dec 14;14:8326. doi: 10.1038/s41467-023-43163-9 (PMC10721867; doi:10.1038/s41467-023-43163-9)
Supplement: Supplementary file 16 — Source Data [file 41467_2023_43163_MOESM16_ESM.zip › Source data of main figures.xlsx]

## Sheet: Figure 1b
Figure 1b
	Solvents	Melting points (℃)
	EC	36.4
	PC	-48.8
	DMC	4.6
	DEC	-43
	EMC	-53
	EF	-80
	EA	-83.6
	MP	-87.5
	EP	-73.9
	PP	-75.9
	MB	-85.8
	EB	-100.8
	THF	34.5
	DME	-69
	DG	-64

## Sheet: Figure 2b
Figure 2b	Solvents	Binding Energy with Li+
	EC	-2.24
	PC	-2.31
	DEC	-2.09
	EMC	-2.02
	EB	-2.18
	ETFB	-1.86
	EHFB	-1.72
	TFEB	-1.83
	EC(Base)	-0.84
	EC(EB)	-0.83
	EC(ETFB)	-0.79
	EC(EHFB)	-0.71
	EC(TFEB)	-0.79

## Sheet: Figure 2c
Figure 2c	Temperature (℃)	Conductivity (mS·cm-1)							Temperature (℃)	Viscosity (mPa·s)
		Base	EB	ETFB	EHFB	TFEB	LHCE Ref			Base	EB	ETFB	EHFB	TFEB
	80	15.32	17.95	18.45	14.54	15.38			25	2.65	2.36	2.32	2.58	2.46
	60	14.78	15.85	16.92	13.24	14.68	3.52		20	2.91	2.65	2.64	2.86	2.77
	50	13.73	14.57	14.38	12.81	13.55	3.27		15	3.2	2.88	2.8	3	2.96
	40	11.81	13.11	12.92	10.86	11.59	2.98		10	3.58	3.18	3.53	3.36	3.41
	30	11.51	12.68	12.25	10.45	11.46	2.67		5	4.19	4.21	3.87	3.68	4.03
	20	10.03	11	10.65	8.922	9.525	2.3		0	7.8	7.5	5.78	5.02	5.55
	10	8.613	9.315	9.206	7.48	8.363	1.99
	0	6.789	8.27	8.864	6.815	6.115	1.65
	-10	3.565	4.993	7.036	6.251	5.809	1.32
	-20	3.067	4.115	6.667	5.567	5.453	1.01
	-30	2.365	2.797	5.696	4.641	4.472	0.59
	-40	2.332	2.358	4.499	4.059	3.199	0.27
	-50	1.427	1.231	3.148	3.434	2.253	0.097
	-60	0.79	1.108	2.542	2.932	1.781	0.073
	-70	0.312	0.444	1.796	2.198	1.248	0.044
	-80	0.00676	0.0191	0.83	1.675	1.083	0.011
	-90	0.00107	0.00399	0.264	1.462	0.564	NA

## Sheet: Figure 2d
Figure 2d	Base		EB		ETFB		EHFB		TFEB
	Temperature (℃)	Heat flow (mW)	Temperature (℃)	Heat flow (mW)	Temperature (℃)	Heat flow (mW)	Temperature (℃)	Heat flow (mW)	Temperature (℃)	Heat flow (mW)
	-189.819	-0.000361677	-189.81	-0.04066	-189.988	-0.01904	-189.986	-0.0112	-189.992	-0.01677
	-189.652	-0.000361677	-189.643	-0.04153	-189.821	-0.01916	-189.819	-0.01069	-189.825	-0.00422
	-189.485	-0.000362766	-189.476	-0.04144	-189.654	-0.01883	-189.652	-0.00925	-189.658	-0.000506998
	-189.319	-0.000362766	-189.31	-0.03907	-189.488	-0.01751	-189.486	-0.00694	-189.492	-0.01084
	-189.152	-0.000361677	-189.143	-0.03802	-189.321	-0.01695	-189.319	-0.00653	-189.325	-0.0126
	-188.985	-0.000362766	-188.976	-0.03841	-189.154	-0.01656	-189.152	-0.00724	-189.158	-0.01219
	-188.819	-0.000362766	-188.81	-0.0379	-188.987	-0.0164	-188.986	-0.00801	-188.992	-0.01132
	-188.652	-0.000361677	-188.643	-0.03737	-188.821	-0.01709	-188.819	-0.00889	-188.825	-0.01093
	-188.485	-0.000362766	-188.476	-0.0371	-188.654	-0.01754	-188.652	-0.00856	-188.658	-0.0106
	-188.319	-0.000362766	-188.309	-0.0367	-188.487	-0.0185	-188.486	-0.00829	-188.492	-0.00994
	-188.152	-0.000361677	-188.143	-0.0364	-188.321	-0.01904	-188.319	-0.00754	-188.325	-0.00931
	-187.985	-0.000362766	-187.976	-0.03635	-188.154	-0.01889	-188.152	-0.00932	-188.158	-0.00919
	-187.819	-0.000362766	-187.809	-0.03688	-187.987	-0.01901	-187.986	-0.01126	-187.991	-0.00913
	-187.652	-0.000361677	-187.643	-0.03739	-187.821	-0.01892	-187.819	-0.0115	-187.825	-0.00802
	-187.485	-0.000362766	-187.476	-0.03749	-187.654	-0.01832	-187.652	-0.01198	-187.658	-0.0074
	-187.319	-0.000362766	-187.309	-0.03743	-187.487	-0.01817	-187.486	-0.01483	-187.491	-0.0082
	-187.152	-0.000361677	-187.142	-0.03666	-187.321	-0.01883	-187.319	-0.01632	-187.325	-0.00874
	-186.985	-0.000362766	-186.976	-0.03592	-187.154	-0.01889	-187.152	-0.00814	-187.158	-0.00862
	-186.819	-0.000362766	-186.809	-0.03593	-186.987	-0.0191	-186.985	-0.00313	-186.991	-0.00865
	-186.652	-0.000361677	-186.642	-0.03573	-186.821	-0.02006	-186.819	-0.00462	-186.825	-0.00934
	-186.485	-0.000362766	-186.476	-0.03259	-186.654	-0.02072	-186.652	-0.00904	-186.658	-0.01003
	-186.319	-0.000362766	-186.309	-0.03117	-186.487	-0.02108	-186.485	-0.01318	-186.491	-0.0109
	-186.152	-0.000361677	-186.142	-0.03305	-186.321	-0.02084	-186.319	-0.0051	-186.325	-0.0106
	-185.985	-0.000362766	-185.975	-0.03363	-186.154	-0.02066	-186.152	-0.0074	-186.158	-0.00979
	-185.819	-0.000362766	-185.809	-0.03441	-185.987	-0.02084	-185.985	-0.01727	-185.991	-0.00997
	-185.652	-0.000361677	-185.642	-0.0347	-185.821	-0.01979	-185.819	-0.0155	-185.825	-0.0097
	-185.485	-0.000362766	-185.475	-0.03399	-185.654	-0.01877	-185.652	-0.01015	-185.658	-0.00952
	-185.319	-0.000362766	-185.309	-0.03318	-185.487	-0.01907	-185.485	-0.00573	-185.491	-0.00931
	-185.152	-0.000361677	-185.142	-0.03323	-185.321	-0.01952	-185.319	-0.00588	-185.325	-0.00916
	-184.985	-0.000362766	-184.975	-0.03329	-185.154	-0.01979	-185.152	-0.00862	-185.158	-0.01126
	-184.819	-0.000362766	-184.808	-0.03252	-184.987	-0.01889	-184.985	-0.01385	-184.991	-0.01252
	-184.652	-0.000361677	-184.642	-0.03171	-184.821	-0.01937	-184.819	-0.01619	-184.825	-0.00743
	-184.485	-0.000362766	-184.475	-0.03165	-184.654	-0.02347	-184.652	-0.01473	-184.658	-0.0106
	-184.319	-0.000362766	-184.308	-0.03261	-184.487	-0.02438	-184.485	-0.01356	-184.491	-0.00507
	-184.152	-0.000361677	-184.142	-0.03184	-184.321	-0.0221	-184.318	-0.01099	-184.325	0.00493
	-183.985	-0.000362766	-183.975	-0.02889	-184.154	-0.02105	-184.152	-0.00997	-184.158	-0.00536
	-183.819	-0.000362766	-183.808	-0.03495	-183.987	-0.02096	-183.985	-0.01042	-183.991	-0.01252
	-183.652	-0.000361677	-183.642	-0.03977	-183.821	-0.02096	-183.818	-0.00961	-183.825	-0.00624
	-183.485	-0.000362766	-183.475	-0.03099	-183.654	-0.0212	-183.652	-0.0103	-183.658	-0.0021
	-183.319	-0.000362766	-183.308	-0.03009	-183.487	-0.02183	-183.485	-0.01126	-183.491	-0.00512
	-183.152	-0.000361677	-183.141	-0.03595	-183.321	-0.02141	-183.318	-0.01102	-183.324	-0.00604
	-182.985	-0.000362766	-182.975	-0.03535	-183.154	-0.02278	-183.152	-0.01081	-183.158	-0.00607
	-182.819	-0.000362766	-182.808	-0.03368	-182.987	-0.02429	-182.985	-0.0106	-182.991	-0.0059
	-182.652	-0.000361677	-182.641	-0.03369	-182.821	-0.02298	-182.818	-0.0106	-182.824	-0.00595
	-182.485	-0.000362766	-182.475	-0.03325	-182.654	-0.02039	-182.652	-0.01096	-182.658	-0.00604
	-182.319	-0.000362766	-182.308	-0.03281	-182.487	-0.02506	-182.485	-0.01144	-182.491	-0.00644
	-182.152	-0.000361677	-182.141	-0.03281	-182.321	-0.02937	-182.318	-0.01153	-182.324	-0.00697
	-181.985	-0.000362766	-181.974	-0.03288	-182.154	-0.02099	-182.152	-0.01108	-182.158	-0.00745
	-181.819	-0.000362766	-181.808	-0.03354	-181.987	-0.01405	-181.985	-0.01117	-181.991	-0.00766
	-181.652	-0.000361677	-181.641	-0.03323	-181.821	-0.01435	-181.818	-0.01195	-181.824	-0.00733
	-181.485	-0.000362766	-181.474	-0.03261	-181.654	-0.01811	-181.651	-0.01222	-181.658	-0.00742
	-181.319	-0.000362766	-181.308	-0.03243	-181.487	-0.02401	-181.485	-0.01198	-181.491	-0.00862
	-181.152	-0.000361677	-181.141	-0.03204	-181.32	-0.02745	-181.318	-0.01201	-181.324	-0.00819
	-180.985	-0.000362766	-180.974	-0.03225	-181.154	-0.02269	-181.151	-0.01225	-181.158	-0.00203
	-180.819	-0.000362766	-180.807	-0.03288	-180.987	-0.01234	-180.985	-0.01228	-180.991	5.98802e-05
	-180.652	-0.000361677	-180.641	-0.03267	-180.82	-0.01371	-180.818	-0.0121	-180.824	-0.00273
	-180.485	-0.000361677	-180.474	-0.03263	-180.654	-0.02009	-180.651	-0.01138	-180.658	-0.00243
	-180.318	-0.000362766	-180.307	-0.03318	-180.487	-0.0179	-180.485	-0.01066	-180.491	-0.0059
	-180.152	-0.000362766	-180.141	-0.03291	-180.32	-0.01625	-180.318	-0.01084	-180.324	-0.00874
	-179.985	-0.000361677	-179.974	-0.03207	-180.154	-0.01715	-180.151	-0.01063	-180.158	-0.00817
	-179.818	-0.000362766	-179.807	-0.03198	-179.987	-0.01719	-179.985	-0.01036	-179.991	-0.00808
	-179.652	-0.000362766	-179.64	-0.03219	-179.82	-0.01742	-179.818	-0.01078	-179.824	0.00464
	-179.485	-0.000361677	-179.474	-0.03195	-179.654	-0.01817	-179.651	-0.01102	-179.657	0.00655
	-179.318	-0.000362766	-179.307	-0.03257	-179.487	-0.01838	-179.485	-0.01174	-179.491	-0.00774
	-179.152	-0.000362766	-179.14	-0.03333	-179.32	-0.01835	-179.318	-0.01234	-179.324	-0.01165
	-178.985	-0.000361677	-178.974	-0.03339	-179.154	-0.01811	-179.151	-0.01252	-179.157	-0.01138
	-178.818	-0.000362766	-178.807	-0.03314	-178.987	-0.01766	-178.985	-0.0127	-178.991	-0.01045
	-178.652	-0.000362766	-178.64	-0.03246	-178.82	-0.0176	-178.818	-0.01338	-178.824	-0.00829
	-178.485	-0.000361677	-178.474	-0.03477	-178.654	-0.0176	-178.651	-0.01389	-178.657	-0.00676
	-178.318	-0.000362766	-178.307	-0.03407	-178.487	-0.01701	-178.484	-0.01339	-178.491	-0.00676
	-178.152	-0.000362766	-178.14	-0.02922	-178.32	-0.01655	-178.318	-0.01297	-178.324	-0.00725
	-177.985	-0.000361677	-177.973	-0.02724	-178.154	-0.01631	-178.151	-0.0135	-178.157	-0.00784
	-177.818	-0.000362766	-177.807	-0.02903	-177.987	-0.01626	-177.984	-0.01426	-177.991	-0.00853
	-177.652	-0.000362766	-177.64	-0.03246	-177.82	-0.01495	-177.818	-0.01391	-177.824	-0.00976
	-177.485	-0.000361677	-177.473	-0.03466	-177.654	-0.01363	-177.651	-0.01326	-177.657	-0.00958
	-177.318	-0.000362766	-177.307	-0.03502	-177.487	-0.01365	-177.484	-0.01276	-177.491	-0.00853
	-177.152	-0.000362766	-177.14	-0.0338	-177.32	-0.01363	-177.318	-0.01207	-177.324	-0.00841
	-176.985	-0.000361677	-176.973	-0.03341	-177.154	-0.01315	-177.151	-0.01144	-177.157	-0.00805
	-176.818	-0.000362766	-176.806	-0.03345	-176.987	-0.01251	-176.984	-0.0109	-176.991	-0.00754
	-176.652	-0.000362766	-176.64	-0.033	-176.82	-0.01294	-176.818	-0.00913	-176.824	-0.00737
	-176.485	-0.000361677	-176.473	-0.03246	-176.654	-0.01351	-176.651	-0.00892	-176.657	-0.00751
	-176.318	-0.000362766	-176.306	-0.03255	-176.487	-0.01338	-176.484	-0.01018	-176.491	-0.00715
	-176.152	-0.000362766	-176.14	-0.03246	-176.32	-0.01309	-176.318	-0.00892	-176.324	-0.0068
	-175.985	-0.000361677	-175.973	-0.03207	-176.154	-0.01312	-176.151	-0.01075	-176.157	-0.00715
	-175.818	-0.000362766	-175.806	-0.0324	-175.987	-0.01413	-175.984	-0.01369	-175.991	-0.00748
	-175.652	-0.000362766	-175.639	-0.03279	-175.82	-0.01119	-175.818	-0.01396	-175.824	-0.00757
	-175.485	-0.000361677	-175.473	-0.0327	-175.654	-0.00879	-175.651	-0.01213	-175.657	-0.00772
	-175.318	-0.000361677	-175.306	-0.03257	-175.487	-0.01057	-175.484	-0.00964	-175.491	-0.00769
	-175.151	-0.000362766	-175.139	-0.03276	-175.32	-0.01069	-175.317	-0.00991	-175.324	-0.00704
	-174.985	-0.000362766	-174.973	-0.03333	-175.153	-0.01238	-175.151	-0.01036	-175.157	-0.00652
	-174.818	-0.000361677	-174.806	-0.03353	-174.987	-0.01346	-174.984	-0.01006	-174.991	-0.00619
	-174.651	-0.000362766	-174.639	-0.03312	-174.82	-0.01263	-174.817	-0.0091	-174.824	-0.0056
	-174.485	-0.000362766	-174.473	-0.03321	-174.653	-0.01261	-174.651	-0.00838	-174.657	-0.00521
	-174.318	-0.000361677	-174.306	-0.03374	-174.487	-0.01213	-174.484	-0.00847	-174.49	-0.00538
	-174.151	-0.000362766	-174.139	-0.03317	-174.32	-0.01174	-174.317	-0.00847	-174.324	-0.00565
	-173.985	-0.000362766	-173.972	-0.03135	-174.153	-0.01177	-174.151	-0.00724	-174.157	-0.00545
	-173.818	-0.000361677	-173.806	-0.03255	-173.987	-0.01177	-173.984	-0.00698	-173.99	-0.00489
	-173.651	-0.000362766	-173.639	-0.03416	-173.82	-0.01009	-173.817	-0.00802	-173.824	-0.00546
	-173.485	-0.000362766	-173.472	-0.03378	-173.653	-0.0094	-173.651	-0.00835	-173.657	-0.00596
	-173.318	-0.000361677	-173.306	-0.03396	-173.487	-0.00817	-173.484	-0.00853	-173.49	-0.00559
	-173.151	-0.000362766	-173.139	-0.03416	-173.32	-0.00186	-173.317	-0.00892	-173.324	-0.00559
	-172.985	-0.000362766	-172.972	-0.0341	-173.153	-0.011	-173.151	-0.00922	-173.157	-0.00572
	-172.818	-0.000361677	-172.805	-0.03481	-172.987	-0.02022	-172.984	-0.00907	-172.99	-0.0058
	-172.651	-0.000362766	-172.639	-0.03762	-172.82	-0.01072	-172.817	-0.00805	-172.824	-0.00562
	-172.485	-0.000362766	-172.472	-0.03479	-172.653	-0.00914	-172.65	-0.00724	-172.657	-0.00545
	-172.318	-0.000361677	-172.305	-0.03151	-172.487	-0.01136	-172.484	-0.00745	-172.49	-0.00562
	-172.151	-0.000362766	-172.139	-0.03285	-172.32	-0.01003	-172.317	-0.00763	-172.324	-0.00505
	-171.985	-0.000362766	-171.972	-0.03347	-172.153	-0.01069	-172.15	-0.00696	-172.157	-0.00452
	-171.818	-0.000361677	-171.805	-0.03544	-171.987	-0.01102	-171.984	-0.00616	-171.99	-0.00496
	-171.651	-0.000362766	-171.639	-0.03613	-171.82	-0.01105	-171.817	-0.00623	-171.824	-0.00418
	-171.485	-0.000362766	-171.472	-0.0353	-171.653	-0.01126	-171.65	-0.0067	-171.657	-0.00347
	-171.318	-0.000361677	-171.305	-0.03524	-171.487	-0.01174	-171.484	-0.00655	-171.49	-0.00378
	-171.151	-0.000362766	-171.138	-0.03342	-171.32	-0.01216	-171.317	-0.00599	-171.324	-0.00378
	-170.985	-0.000362766	-170.972	-0.03207	-171.153	-0.01192	-171.15	-0.00613	-171.157	-0.00491
	-170.818	-0.000361677	-170.805	-0.03266	-170.986	-0.01117	-170.984	-0.00655	-170.99	-0.00534
	-170.651	-0.000362766	-170.638	-0.03288	-170.82	-0.01099	-170.817	-0.00638	-170.824	-0.00436
	-170.485	-0.000362766	-170.472	-0.03267	-170.653	-0.01102	-170.65	-0.00614	-170.657	-0.00416
	-170.318	-0.000361677	-170.305	-0.03216	-170.486	-0.01021	-170.483	-0.0064	-170.49	-0.00464
	-170.151	-0.000362766	-170.138	-0.03195	-170.32	-0.00982	-170.317	-0.00661	-170.323	-0.00505
	-169.985	-0.000362766	-169.972	-0.03177	-170.153	-0.01045	-170.15	-0.00659	-170.157	-0.00513
	-169.818	-0.000361677	-169.805	-0.03165	-169.986	-0.01096	-169.983	-0.00619	-169.99	-0.00509
	-169.651	-0.000362766	-169.638	-0.03195	-169.82	-0.01141	-169.817	-0.00598	-169.823	-0.00447
	-169.485	-0.000362766	-169.471	-0.03192	-169.653	-0.01114	-169.65	-0.00614	-169.657	-0.00393
	-169.318	-0.000361677	-169.305	-0.03069	-169.486	-0.01147	-169.483	-0.00558	-169.49	-0.00398
	-169.151	-0.000362766	-169.138	-0.03105	-169.32	-0.01372	-169.317	-0.00546	-169.323	-0.00411
	-168.985	-0.000362766	-168.971	-0.03261	-169.153	-0.01293	-169.15	-0.00617	-169.157	-0.00274
	-168.818	-0.000361677	-168.805	-0.03055	-168.986	-0.00569	-168.983	-0.0067	-168.99	-0.00234
	-168.651	-0.000362766	-168.638	-0.02461	-168.82	-0.00339	-168.817	-0.0064	-168.823	-0.00369
	-168.485	-0.000362766	-168.471	-0.01967	-168.653	-0.01204	-168.65	-0.00632	-168.657	-0.00414
	-168.318	-0.000361677	-168.304	-0.02308	-168.486	-0.01534	-168.483	-0.00805	-168.49	-0.0038
	-168.151	-0.000362766	-168.138	-0.03356	-168.32	-0.01276	-168.317	-0.00784	-168.323	-0.00442
	-167.985	-0.000362766	-167.971	-0.03467	-168.153	-0.01332	-168.15	-0.00362	-168.157	-0.00544
	-167.818	-0.000361677	-167.804	-0.02584	-167.986	-0.01402	-167.983	-0.00234	-167.99	-0.00299
	-167.651	-0.000362766	-167.638	-0.02369	-167.82	-0.01405	-167.816	-0.0039	-167.823	-0.000148799
	-167.485	-0.000362766	-167.471	-0.02617	-167.653	-0.01485	-167.65	-0.00567	-167.657	-0.000777541
	-167.318	-0.000361677	-167.304	-0.0264	-167.486	-0.01459	-167.483	-0.00704	-167.49	-0.00201
	-167.151	-0.000362766	-167.138	-0.02514	-167.32	-0.01058	-167.316	-0.00652	-167.323	-0.00186
	-166.985	-0.000362766	-166.971	-0.02413	-167.153	-0.00928	-167.15	-0.00658	-167.156	-0.00244
	-166.818	-0.000361677	-166.804	-0.02425	-166.986	-0.01132	-166.983	-0.00716	-166.99	-0.00261
	-166.651	-0.000362766	-166.637	-0.02441	-166.819	-0.01189	-166.816	-0.00856	-166.823	-0.00189
	-166.485	-0.000362766	-166.471	-0.02397	-166.653	-0.01279	-166.65	-0.00964	-166.656	-0.00177
	-166.318	-0.000361677	-166.304	-0.02368	-166.486	-0.01404	-166.483	-0.01015	-166.49	-0.0018
	-166.151	-0.000362766	-166.137	-0.02375	-166.319	-0.01432	-166.316	-0.00952	-166.323	-0.00192
	-165.985	-0.000362766	-165.971	-0.0233	-166.153	-0.01355	-166.15	-0.00515	-166.156	-0.00177
	-165.818	-0.000361677	-165.804	-0.02317	-165.986	-0.01302	-165.983	-0.00362	-165.99	-0.00198
	-165.651	-0.000362766	-165.637	-0.02272	-165.819	-0.01502	-165.816	-0.00575	-165.823	-0.00317
	-165.485	-0.000362766	-165.47	-0.02225	-165.653	-0.01613	-165.649	-0.00628	-165.656	-0.00396
	-165.318	-0.000361677	-165.304	-0.02213	-165.486	-0.01024	-165.483	-0.00771	-165.49	-0.00417
	-165.151	-0.000362766	-165.137	-0.0212	-165.319	-0.01146	-165.316	-0.00847	-165.323	-0.00461
	-164.985	-0.000362766	-164.97	-0.02081	-165.153	-0.01619	-165.149	-0.00829	-165.156	-0.00474
	-164.818	-0.000361677	-164.804	-0.02126	-164.986	-0.01395	-164.983	-0.00895	-164.99	-0.00424
	-164.651	-0.000362766	-164.637	-0.02093	-164.819	-0.01327	-164.816	-0.00946	-164.823	-0.00368
	-164.485	-0.000362766	-164.47	-0.01991	-164.653	-0.01351	-164.649	-0.00895	-164.656	-0.00354
	-164.318	-0.000362766	-164.303	-0.01943	-164.486	-0.01302	-164.483	-0.00838	-164.49	-0.00241
	-164.152	-0.000362766	-164.137	-0.01934	-164.319	-0.01258	-164.316	-0.0088	-164.323	-0.00183
	-163.985	-0.000361677	-163.97	-0.01919	-164.153	-0.01312	-164.149	-0.0078	-164.156	-0.0021
	-163.818	-0.000362766	-163.803	-0.01823	-163.986	-0.01344	-163.983	-0.00652	-163.989	-0.00195
	-163.652	-0.000362766	-163.637	-0.01754	-163.819	-0.01454	-163.816	-0.00695	-163.823	-0.0024
	-163.485	-0.000361677	-163.47	-0.01787	-163.653	-0.01535	-163.649	-0.00751	-163.656	-0.0026
	-163.318	-0.000362766	-163.303	-0.01772	-163.486	-0.01509	-163.483	-0.00742	-163.489	-0.00216
	-163.152	-0.000362766	-163.136	-0.01769	-163.319	-0.01492	-163.316	-0.00754	-163.323	-0.00189
	-162.985	-0.000361677	-162.97	-0.01781	-163.153	-0.01522	-163.149	-0.00802	-163.156	-0.0021
	-162.818	-0.000362766	-162.803	-0.01796	-162.986	-0.01527	-162.982	-0.00817	-162.989	-0.00225
	-162.652	-0.000362766	-162.636	-0.01817	-162.819	-0.01489	-162.816	-0.00877	-162.823	-0.00216
	-162.485	-0.000361677	-162.47	-0.01829	-162.653	-0.01513	-162.649	-0.00922	-162.656	-0.00228
	-162.318	-0.000362766	-162.303	-0.01823	-162.486	-0.01473	-162.482	-0.00943	-162.489	-0.00213
	-162.152	-0.000362766	-162.136	-0.01793	-162.319	-0.01429	-162.316	-0.00982	-162.323	-0.00222
	-161.985	-0.000361677	-161.969	-0.01754	-162.153	-0.01415	-162.149	-0.01006	-162.156	-0.00237
	-161.818	-0.000362766	-161.803	-0.01766	-161.986	-0.01377	-161.982	-0.0097	-161.989	-0.00198
	-161.652	-0.000362766	-161.636	-0.01814	-161.819	-0.01384	-161.816	-0.01024	-161.823	-0.00288
	-161.485	-0.000361677	-161.469	-0.01817	-161.653	-0.0136	-161.649	-0.01332	-161.656	-0.00341
	-161.318	-0.000362766	-161.303	-0.0176	-161.486	-0.01335	-161.482	-0.01236	-161.489	-0.00174
	-161.152	-0.000362766	-161.136	-0.01823	-161.319	-0.01345	-161.316	-0.00587	-161.323	0.00141
	-160.985	-0.000361677	-160.969	-0.01886	-161.153	-0.01333	-161.149	-0.00389	-161.156	-0.00689
	-160.818	-0.000362766	-160.802	-0.01814	-160.986	-0.01341	-160.982	-0.00504	-160.989	-0.00778
	-160.652	-0.000362766	-160.636	-0.01787	-160.819	-0.01403	-160.816	-0.00843	-160.822	0.00358
	-160.485	-0.000361677	-160.469	-0.01799	-160.653	-0.01414	-160.649	-0.01072	-160.656	0.00591
	-160.318	-0.000362766	-160.302	-0.01811	-160.486	-0.01536	-160.482	-0.0091	-160.489	0.00413
	-160.152	-0.000362766	-160.136	-0.01835	-160.319	-0.01615	-160.315	-0.00913	-160.322	-0.00464
	-159.985	-0.000361677	-159.969	-0.01856	-160.153	-0.01529	-160.149	-0.00955	-160.156	-0.00979
	-159.818	-0.000362766	-159.802	-0.01835	-159.986	-0.01536	-159.982	-0.00979	-159.989	-0.00701
	-159.652	-0.000362766	-159.635	-0.01796	-159.819	-0.01553	-159.815	-0.01346	-159.822	-0.00516
	-159.485	-0.000361677	-159.469	-0.01802	-159.653	-0.01517	-159.649	-0.02445	-159.656	-0.00406
	-159.318	-0.000362766	-159.302	-0.01862	-159.486	-0.01512	-159.482	-0.01787	-159.489	-0.0021
	-159.152	-0.000362766	-159.135	-0.01847	-159.319	-0.01535	-159.315	-0.00315	-159.322	-0.00147
	-158.985	-0.000361677	-158.968	-0.01841	-159.153	-0.0152	-159.149	-0.00342	-159.156	-0.000575716
	-158.818	-0.000362766	-158.802	-0.01853	-158.986	-0.01503	-158.982	-0.00749	-158.989	-0.000928144
	-158.652	-0.000362766	-158.635	-0.01802	-158.819	-0.01495	-158.815	-0.01066	-158.822	-0.0074
	-158.485	-0.000361677	-158.468	-0.01883	-158.653	-0.0146	-158.649	-0.01009	-158.656	-0.01333
	-158.318	-0.000362766	-158.302	-0.01937	-158.486	-0.01515	-158.482	-0.00943	-158.489	-0.0132
	-158.152	-0.000362766	-158.135	-0.01728	-158.319	-0.01552	-158.315	-0.00937	-158.322	-0.00536
	-157.985	-0.000361677	-157.968	-0.01404	-158.153	-0.01502	-158.149	-0.00901	-158.156	-0.00117
	-157.818	-0.000362766	-157.801	-0.0212	-157.986	-0.01506	-157.982	-0.00868	-157.989	-0.00389
	-157.652	-0.000362766	-157.635	-0.02524	-157.819	-0.01631	-157.815	-0.00877	-157.822	-0.00423
	-157.485	-0.000362766	-157.468	-0.01509	-157.653	-0.01658	-157.649	-0.00925	-157.656	-0.00381
	-157.319	-0.000362766	-157.301	-0.01154	-157.486	-0.01542	-157.482	-0.00913	-157.489	-0.00398
	-157.152	-0.000361677	-157.135	-0.02028	-157.319	-0.01523	-157.315	-0.00907	-157.322	-0.00365
	-156.985	-0.000361677	-156.968	-0.02398	-157.153	-0.01427	-157.149	-0.00952	-157.155	-0.00409
	-156.818	-0.000362766	-156.801	-0.01976	-156.986	-0.01332	-156.982	-0.00994	-156.989	-0.0054
	-156.652	-0.000362766	-156.634	-0.01892	-156.819	-0.01382	-156.815	-0.01168	-156.822	-0.00662
	-156.485	-0.000361677	-156.468	-0.01862	-156.653	-0.01441	-156.648	-0.01282	-156.655	-0.00627
	-156.318	-0.000362766	-156.301	-0.01817	-156.486	-0.01401	-156.482	-0.01249	-156.489	-0.0034
	-156.152	-0.000362766	-156.134	-0.01826	-156.319	-0.01366	-156.315	-0.01254	-156.322	-0.00302
	-155.985	-0.000361677	-155.968	-0.0182	-156.153	-0.01414	-156.148	-0.01303	-156.155	-0.00457
	-155.818	-0.000362766	-155.801	-0.01859	-155.986	-0.01449	-155.982	-0.01268	-155.989	-0.00528
	-155.652	-0.000362766	-155.634	-0.01871	-155.819	-0.01447	-155.815	-0.01159	-155.822	-0.0059
	-155.485	-0.000361677	-155.467	-0.01826	-155.653	-0.01408	-155.648	-0.0103	-155.655	-0.00558
	-155.318	-0.000362766	-155.301	-0.0182	-155.486	-0.01407	-155.482	-0.00844	-155.489	-0.0049
	-155.152	-0.000362766	-155.134	-0.01868	-155.319	-0.01419	-155.315	-0.00838	-155.322	-0.00461
	-154.985	-0.000361677	-154.967	-0.01898	-155.152	-0.01363	-155.148	-0.0091	-155.155	-0.00441
	-154.818	-0.000362766	-154.801	-0.01883	-154.986	-0.01363	-154.982	-0.0094	-154.989	-0.0037
	-154.652	-0.000362766	-154.634	-0.01895	-154.819	-0.01437	-154.815	-0.00946	-154.822	-0.00281
	-154.485	-0.000361677	-154.467	-0.01946	-154.652	-0.01411	-154.648	-0.00907	-154.655	-0.00291
	-154.318	-0.000362766	-154.301	-0.02015	-154.486	-0.01456	-154.482	-0.00925	-154.489	-0.00247
	-154.152	-0.000362766	-154.134	-0.02018	-154.319	-0.01737	-154.315	-0.00952	-154.322	-0.00189
	-153.985	-0.000361677	-153.967	-0.01988	-154.152	-0.01696	-154.148	-0.00892	-154.155	-0.00198
	-153.818	-0.000362766	-153.8	-0.02045	-153.986	-0.00612	-153.982	-0.00865	-153.989	-0.00132
	-153.652	-0.000362766	-153.634	-0.02066	-153.819	0.00216	-153.815	-0.00892	-153.822	-0.00503
	-153.485	-0.000361677	-153.467	-0.02042	-153.652	-0.00862	-153.648	-0.00883	-153.655	-0.00762
	-153.318	-0.000362766	-153.3	-0.02042	-153.486	-0.01823	-153.482	-0.00655	-153.489	-0.00562
	-153.152	-0.000362766	-153.134	-0.01997	-153.319	-0.01228	-153.315	-0.00533	-153.322	-0.00542
	-152.985	-0.000361677	-152.967	-0.01955	-153.152	-0.00712	-153.148	-0.0065	-153.155	-0.00542
	-152.818	-0.000362766	-152.8	-0.01952	-152.986	-0.00811	-152.981	-0.00664	-152.988	-0.00517
	-152.652	-0.000362766	-152.633	-0.0194	-152.819	-0.00919	-152.815	-0.00759	-152.822	-0.00505
	-152.485	-0.000361677	-152.467	-0.01949	-152.652	-0.00937	-152.648	-0.00823	-152.655	-0.00509
	-152.318	-0.000362766	-152.3	-0.02024	-152.486	-0.00901	-152.481	-0.00802	-152.488	-0.00517
	-152.152	-0.000362766	-152.133	-0.02084	-152.319	-0.00892	-152.315	-0.0082	-152.322	-0.00511
	-151.985	-0.000361677	-151.967	-0.02093	-152.152	-0.00988	-152.148	-0.00847	-152.155	-0.00524
	-151.818	-0.000362766	-151.8	-0.02138	-151.986	-0.0109	-151.981	-0.00871	-151.988	-0.00535
	-151.652	-0.000362766	-151.633	-0.02174	-151.819	-0.01114	-151.815	-0.00856	-151.822	-0.00564
	-151.485	-0.000361677	-151.466	-0.02159	-151.652	-0.01078	-151.648	-0.0082	-151.655	-0.0059
	-151.318	-0.000362766	-151.3	-0.0215	-151.486	-0.01057	-151.481	-0.00754	-151.488	-0.00528
	-151.152	-0.000362766	-151.133	-0.02141	-151.319	-0.0106	-151.315	-0.00682	-151.322	-0.00427
	-150.985	-0.000361677	-150.966	-0.02114	-151.152	-0.00873	-151.148	-0.00683	-151.155	-0.00407
	-150.818	-0.000362766	-150.8	-0.02045	-150.986	-0.00718	-150.981	-0.00811	-150.988	-0.00423
	-150.652	-0.000362766	-150.633	-0.01973	-150.819	-0.00677	-150.815	-0.00685	-150.822	-0.00405
	-150.485	-0.000361677	-150.466	-0.01898	-150.652	-0.00643	-150.648	-0.00521	-150.655	-0.00392
	-150.318	-0.000362766	-150.299	-0.01859	-150.486	-0.00373	-150.481	-0.0059	-150.488	-0.00366
	-150.152	-0.000362766	-150.133	-0.01868	-150.319	-0.00165	-150.314	-0.00561	-150.322	-0.0033
	-149.985	-0.000361677	-149.966	-0.01883	-150.152	-0.01065	-150.148	-0.00442	-150.155	-0.00305
	-149.818	-0.000362766	-149.799	-0.0188	-149.986	-0.01991	-149.981	-0.0024	-149.988	-0.00282
	-149.652	-0.000362766	-149.633	-0.01913	-149.819	-0.00362	-149.814	0.00012427	-149.822	-0.003
	-149.485	-0.000361677	-149.466	-0.02006	-149.652	0.00434	-149.648	-0.00338	-149.655	-0.0032
	-149.318	-0.000362766	-149.299	-0.02099	-149.485	-0.00658	-149.481	-0.01024	-149.488	-0.00276
	-149.152	-0.000135151	-149.132	-0.02195	-149.319	-0.00766	-149.314	-0.01005	-149.322	-0.00234
	-149.819	-0.02804	-148.966	-0.02201	-149.152	-0.00686	-149.148	-0.00754	-149.155	-0.00266
	-149.652	-0.05635	-148.799	-0.02159	-148.985	-0.00661	-148.981	-0.00716	-148.988	-0.00281
	-149.485	-0.05646	-148.632	-0.02189	-148.819	-0.0049	-148.814	-0.006	-148.821	-0.00225
	-149.319	-0.05604	-148.466	-0.02213	-148.652	-0.00278	-148.648	-0.00525	-148.655	-0.00186
	-149.152	-0.05605	-148.299	-0.0218	-148.485	-0.00294	-148.481	-0.00551	-148.488	-0.00147
	-148.985	-0.05634	-148.132	-0.02162	-148.319	-0.0036	-148.314	-0.00548	-148.321	-0.00144
	-148.819	-0.05556	-147.966	-0.02276	-148.152	-0.00386	-148.147	-0.00595	-148.155	-0.00174
	-148.652	-0.05431	-147.799	-0.02237	-147.985	-0.00363	-147.981	-0.00604	-147.988	-0.00198
	-148.485	-0.05342	-147.632	-0.01898	-147.819	-0.00501	-147.814	-0.00557	-147.821	-0.00273
	-148.319	-0.05225	-147.465	-0.01817	-147.652	-0.00605	-147.647	-0.00547	-147.655	-0.00351
	-148.152	-0.05183	-147.299	-0.01928	-147.485	-0.00571	-147.481	-0.00636	-147.488	-0.0032
	-147.985	-0.05243	-147.132	-0.01976	-147.319	-0.00592	-147.314	-0.00626	-147.321	-0.00282
	-147.819	-0.0518	-146.965	-0.01985	-147.152	-0.00659	-147.147	-0.00444	-147.155	-0.00516
	-147.652	-0.05114	-146.799	-0.01931	-146.985	-0.00685	-146.981	-0.00396	-146.988	-0.00725
	-147.485	-0.05162	-146.632	-0.01916	-146.819	-0.00655	-146.814	-0.0041	-146.821	0.000653993
	-147.319	-0.05174	-146.465	-0.02	-146.652	-0.00653	-146.647	-0.00333	-146.655	0.00395
	-147.152	-0.04973	-146.298	-0.02072	-146.485	-0.00619	-146.481	-0.0024	-146.488	0.00129
	-146.985	-0.04889	-146.132	-0.02024	-146.319	-0.00589	-146.314	-0.00353	-146.321	0.00207
	-146.819	-0.04988	-145.965	-0.01973	-146.152	-0.00554	-146.147	-0.00504	-146.154	0.000810187
	-146.652	-0.05009	-145.798	-0.01979	-145.985	-0.00479	-145.981	-0.00445	-145.988	0.000660486
	-146.485	-0.04994	-145.632	-0.01994	-145.818	-0.00456	-145.814	-0.00368	-145.821	-8.98204e-05
	-146.319	-0.04937	-145.465	-0.01901	-145.652	-0.0054	-145.647	-0.00365	-145.654	-0.000870789
	-146.152	-0.04886	-145.298	-0.01647	-145.485	-0.00584	-145.48	-0.0036	-145.488	-0.000840848
	-145.985	-0.04889	-145.131	-0.01553	-145.318	-0.0055	-145.314	-0.00336	-145.321	-0.000628743
	-145.819	-0.04691	-144.965	-0.01676	-145.152	-0.00663	-145.147	-0.00356	-145.154	-0.00017946
	-145.652	-0.04533	-144.798	-0.01716	-144.985	-0.00734	-144.98	-0.00399	-144.988	3.01205e-05
	-145.485	-0.04616	-144.631	-0.01733	-144.818	-0.0067	-144.814	-0.00423	-144.821	-8.98204e-05
	-145.319	-0.04607	-144.465	-0.01871	-144.652	-0.00631	-144.647	-0.00413	-144.654	-0.000270543
	-145.152	-0.04467	-144.298	-0.01928	-144.485	-0.00545	-144.48	-0.00378	-144.488	0.000388139
	-144.985	-0.04378	-144.131	-0.01862	-144.318	-0.00486	-144.314	-0.0033	-144.321	-0.00183
	-144.819	-0.04369	-143.964	-0.01814	-144.152	-0.00498	-144.147	-0.00398	-144.154	-0.00505
	-144.652	-0.04326	-143.798	-0.01395	-143.985	-0.00488	-143.98	-0.00438	-143.988	-0.00532
	-144.485	-0.04261	-143.631	-0.01183	-143.818	-0.00378	-143.814	-0.00357	-143.821	-0.00404
	-144.319	-0.04195	-143.464	-0.01324	-143.652	-0.00339	-143.647	-0.0032	-143.654	-0.0027
	-144.152	-0.04144	-143.298	-0.01282	-143.485	-0.00395	-143.48	-0.00344	-143.488	-0.00246
	-143.985	-0.04105	-143.131	-0.01611	-143.318	-0.00423	-143.313	-0.00324	-143.321	-0.00225
	-143.819	-0.04081	-142.964	-0.0182	-143.152	-0.00522	-143.147	-0.00192	-143.154	-0.00126
	-143.652	-0.03973	-142.797	-0.01712	-142.985	-0.00593	-142.98	-0.00132	-142.987	-0.000782231
	-143.485	-0.03777	-142.631	-0.01727	-142.818	-0.0062	-142.813	-0.0106	-142.821	-0.00123
	-143.319	-0.03724	-142.464	-0.0162	-142.651	-0.00688	-142.647	-0.01599	-142.654	-0.000808383
	-143.152	-0.03719	-142.297	-0.01794	-142.485	-0.00837	-142.48	-0.01084	-142.487	0.000242226
	-142.985	-0.03646	-142.131	-0.01782	-142.318	-0.00895	-142.313	-0.00819	-142.321	0.000841029
	-142.819	-0.03631	-141.964	-0.00506	-142.151	-0.00835	-142.147	-0.00556	-142.154	0.000808383
	-142.652	-0.03629	-141.797	-0.00491	-141.985	-0.00829	-141.98	-0.00476	-141.987	0.000720366
	-142.485	-0.03585	-141.63	-0.0133	-141.818	-0.00832	-141.813	-0.00541	-141.821	0.00123
	-142.319	-0.03526	-141.464	-0.0115	-141.651	-0.00832	-141.647	-0.00564	-141.654	0.00159
	-142.152	-0.03527	-141.297	-0.01099	-141.485	-0.00832	-141.48	-0.00602	-141.487	-0.00072686
	-141.985	-0.03447	-141.13	-0.01156	-141.318	-0.00835	-141.313	-0.00602	-141.321	-0.00282
	-141.819	-0.03573	-140.964	-0.01204	-141.151	-0.00766	-141.146	-0.00564	-141.154	-0.00317
	-141.652	-0.03856	-140.797	-0.01198	-140.985	-0.00775	-140.98	-0.00559	-140.987	-0.00294
	-141.485	-0.03961	-140.63	-0.0124	-140.818	-0.00883	-140.813	-0.00692	-140.821	-0.00195
	-141.319	-0.04123	-140.463	-0.01264	-140.651	-0.00898	-140.646	-0.00736	-140.654	-0.00138
	-141.152	-0.0371	-140.297	-0.01231	-140.485	-0.00844	-140.48	-0.0067	-140.487	-0.00159
	-140.985	-0.02924	-140.13	-0.01192	-140.318	-0.00928	-140.313	-0.00686	-140.32	-0.00162
	-140.819	-0.02703	-139.963	-0.01207	-140.151	-0.01018	-140.146	-0.00679	-140.154	-0.000333309
	-140.652	-0.02793	-139.797	-0.01252	-139.985	-0.00707	-139.98	-0.00685	-139.987	-0.000479042
	-140.485	-0.03009	-139.63	-0.0126	-139.818	-0.00383	-139.813	-0.00704	-139.82	-0.00481
	-140.318	-0.03102	-139.463	-0.01266	-139.651	-0.00418	-139.646	-0.00673	-139.654	-0.0061
	-140.152	-0.028	-139.296	-0.01318	-139.485	-0.00501	-139.48	-0.00565	-139.487	0.00132
	-139.985	-0.02204	-139.13	-0.01369	-139.318	-0.00521	-139.313	-0.00587	-139.32	0.00203
	-139.818	-0.03079	-138.963	-0.01353	-139.151	-0.0048	-139.146	-0.00685	-139.154	-0.00468
	-139.652	-0.03917	-138.796	-0.01306	-138.985	-0.00768	-138.98	-0.00415	-138.987	-0.005
	-139.485	-0.03467	-138.63	-0.01267	-138.818	-0.01302	-138.813	0.00784	-138.82	-0.00306
	-139.318	-0.03433	-138.463	-0.0121	-138.651	-0.01607	-138.646	0.02144	-138.654	-0.00252
	-139.152	-0.03262	-138.296	-0.01192	-138.485	-0.01044	-138.479	0.03287	-138.487	-0.00231
	-138.985	-0.03147	-138.129	-0.01204	-138.318	-0.00644	-138.313	0.04763	-138.32	-0.00225
	-138.818	-0.03267	-137.963	-0.01159	-138.151	-0.00922	-138.146	0.03362	-138.154	-0.00225
	-138.652	-0.03264	-137.796	-0.01096	-137.985	-0.00823	-137.979	-0.04043	-137.987	-0.0024
	-138.485	-0.03135	-137.629	-0.01051	-137.818	-0.0091	-137.813	-0.18435	-137.82	-0.0015
	-138.318	-0.03033	-137.462	-0.00985	-137.651	-0.01144	-137.646	-0.35127	-137.653	-0.000510605
	-138.152	-0.03006	-137.296	-0.00886	-137.485	-0.01132	-137.481	-0.64603	-137.487	-0.000899827
	-137.985	-0.02973	-137.129	-0.00689	-137.318	-0.00799	-137.316	-1.00514	-137.32	-0.0015
	-137.818	-0.02895	-136.962	-0.00589	-137.151	-0.00674	-137.152	-1.30216	-137.153	-0.00126
	-137.652	-0.02919	-136.796	-0.00625	-136.984	-0.00802	-136.988	-1.5623	-136.987	-0.000810728
	-137.485	-0.03027	-136.629	-0.00563	-136.818	-0.01098	-136.825	-1.89421	-136.82	-0.000928144
	-137.318	-0.0303	-136.462	-0.00449	-136.651	-0.0141	-136.663	-2.21562	-136.653	-0.00144
	-137.152	-0.03057	-136.295	-0.00689	-136.484	-0.0133	-136.501	-2.39901	-136.487	-0.00159
	-136.985	-0.03102	-136.129	-0.01117	-136.318	-0.0121	-136.34	-2.53845	-136.32	-0.000688623
	-136.818	-0.03114	-135.962	-0.01329	-136.151	-0.01359	-136.179	-2.64596	-136.153	-0.000180543
	-136.652	-0.03126	-135.795	-0.0126	-135.984	-0.01884	-136.018	-2.71773	-135.987	-0.000330243
	-136.485	-0.0321	-135.628	-0.01153	-135.818	-0.01016	-135.857	-2.74653	-135.82	-0.000209581
	-136.318	-0.03246	-135.462	-0.01213	-135.651	-0.00168	-135.697	-2.75448	-135.653	-0.000361265
	-136.152	-0.0315	-135.295	-0.01231	-135.484	-0.00947	-135.536	-2.68935	-135.487	-0.000421146
	-135.985	-0.03093	-135.128	-0.01237	-135.318	-0.01702	-135.375	-2.60758	-135.32	0.000179641
	-135.818	-0.03135	-134.962	-0.01291	-135.151	-0.01186	-135.214	-2.54037	-135.153	-0.000389222
	-135.652	-0.03156	-134.795	-0.01302	-134.984	-0.0058	-135.053	-2.47158	-134.986	-0.0018
	-135.485	-0.03117	-134.628	-0.01234	-134.818	-0.00895	-134.892	-2.35471	-134.82	0.00311
	-135.318	-0.03111	-134.461	-0.01427	-134.651	-0.0124	-134.73	-2.2235	-134.653	0.00763
	-135.151	-0.03147	-134.295	-0.01771	-134.484	-0.01456	-134.569	-2.1276	-134.486	-0.00156
	-134.985	-0.03144	-134.128	-0.01201	-134.318	-0.01331	-134.407	-2.03679	-134.32	-0.02168
	-134.818	-0.03087	-133.961	-0.00414	-134.151	-0.01257	-134.245	-1.91046	-134.153	-0.08526
	-134.651	-0.03111	-133.795	-0.00561	-133.984	-0.01303	-134.082	-1.78163	-133.987	-0.19771
	-134.485	-0.03171	-133.628	-0.00898	-133.818	-0.0127	-133.919	-1.69808	-133.821	-0.55637
	-134.318	-0.0315	-133.461	-0.01021	-133.651	-0.01216	-133.757	-1.61301	-133.656	-1.09361
	-134.151	-0.03102	-133.294	-0.01238	-133.484	-0.01316	-133.594	-1.50123	-133.492	-1.64472
	-133.985	-0.03084	-133.128	-0.01391	-133.318	-0.01561	-133.43	-1.39292	-133.329	-2.18561
	-133.818	-0.03111	-132.961	-0.01305	-133.151	-0.06082	-133.267	-1.31228	-133.168	-2.89127
	-133.651	-0.03099	-132.794	-0.01291	-132.985	-0.15106	-133.103	-1.24866	-133.008	-3.54249
	-133.485	-0.02985	-132.628	-0.01354	-132.818	-0.28998	-132.939	-1.17899	-132.849	-3.85346
	-133.318	-0.02952	-132.461	-0.01117	-132.653	-0.4582	-132.776	-1.0912	-132.691	-4.04661
	-133.151	-0.04057	-132.294	-0.00955	-132.487	-0.79244	-132.611	-1.02981	-132.533	-4.08241
	-132.985	-0.04327	-132.127	-0.0112	-132.323	-1.20942	-132.447	-0.98674	-132.375	-3.98212
	-132.818	-0.03413	-131.961	-0.01183	-132.159	-1.56108	-132.283	-0.91166	-132.217	-3.76086
	-132.651	-0.03165	-131.794	-0.01177	-131.996	-1.89184	-132.118	-0.83709	-132.058	-3.51115
	-132.485	-0.03392	-131.627	-0.01198	-131.834	-2.32183	-131.954	-0.79772	-131.898	-3.15453
	-132.318	-0.03039	-131.461	-0.01258	-131.673	-2.74224	-131.789	-0.7647	-131.738	-2.76201
	-132.151	-0.02556	-131.294	-0.0129	-131.512	-3.00928	-131.624	-0.71429	-131.577	-2.46845
	-131.985	-0.03547	-131.127	-0.01332	-131.352	-3.23324	-131.46	-0.65999	-131.416	-2.21571
	-131.818	-0.03952	-130.96	-0.01357	-131.193	-3.44333	-131.295	-0.62445	-131.254	-1.89584
	-131.651	-0.03525	-130.794	-0.01339	-131.034	-3.60651	-131.13	-0.59143	-131.091	-1.58393
	-131.485	-0.03486	-130.627	-0.01449	-130.875	-3.6666	-130.964	-0.55573	-130.928	-1.38655
	-131.318	-0.03557	-130.46	-0.01314	-130.716	-3.70466	-130.799	-0.52185	-130.764	-1.22043
	-131.151	-0.03507	-130.293	-0.01162	-130.558	-3.68224	-130.634	-0.49827	-130.6	-1.02417
	-130.985	-0.0348	-130.127	-0.01267	-130.399	-3.62145	-130.469	-0.48077	-130.435	-0.84518
	-130.818	-0.0359	-129.96	-0.0129	-130.24	-3.55915	-130.303	-0.45189	-130.271	-0.74169
	-130.651	-0.03676	-129.793	-0.01333	-130.081	-3.49028	-130.138	-0.42159	-130.106	-0.65073
	-130.485	-0.03658	-129.627	-0.01324	-129.922	-3.37805	-129.972	-0.40356	-129.941	-0.54053
	-130.318	-0.03554	-129.46	-0.01305	-129.763	-3.23623	-129.807	-0.38814	-129.775	-0.44405
	-130.151	-0.03607	-129.293	-0.01335	-129.603	-3.11897	-129.641	-0.36629	-129.61	-0.39025
	-129.985	-0.03894	-129.126	-0.01342	-129.443	-3.01856	-129.476	-0.33948	-129.444	-0.33593
	-129.818	-0.03518	-128.96	-0.01351	-129.283	-2.86703	-129.31	-0.3238	-129.278	-0.27958
	-129.651	-0.03154	-128.793	-0.01383	-129.123	-2.69527	-129.144	-0.31116	-129.112	-0.22991
	-129.485	-0.03417	-128.626	-0.0142	-128.962	-2.57851	-128.979	-0.2967	-128.946	-0.19886
	-129.318	-0.03647	-128.46	-0.01423	-128.801	-2.48742	-128.813	-0.28313	-128.78	-0.1719
	-129.151	-0.0376	-128.293	-0.01386	-128.64	-2.34773	-128.647	-0.27169	-128.614	-0.14105
	-128.985	-0.03664	-128.126	-0.01374	-128.479	-2.1952	-128.481	-0.26145	-128.448	-0.11684
	-128.818	-0.03599	-127.959	-0.01402	-128.317	-2.09722	-128.315	-0.25013	-128.282	-0.10896
	-128.651	-0.03583	-127.793	-0.0137	-128.155	-2.0071	-128.15	-0.23899	-128.115	-0.10188
	-128.485	-0.03583	-127.626	-0.01368	-127.993	-1.88858	-127.984	-0.23193	-127.949	-0.09202
	-128.318	-0.03575	-127.459	-0.01451	-127.831	-1.7716	-127.818	-0.22831	-127.783	-0.0781
	-128.151	-0.03571	-127.293	-0.01486	-127.669	-1.68108	-127.652	-0.22349	-127.617	-0.06132
	-127.985	-0.03547	-127.126	-0.01488	-127.506	-1.60337	-127.486	-0.20813	-127.45	-0.04876
	-127.818	-0.03593	-126.959	-0.01491	-127.343	-1.51564	-127.32	-0.19277	-127.284	-0.04499
	-127.651	-0.03676	-126.792	-0.01474	-127.18	-1.4184	-127.154	-0.18645	-127.117	-0.044
	-127.485	-0.03679	-126.626	-0.01418	-127.017	-1.33623	-126.988	-0.18343	-126.951	-0.04449
	-127.318	-0.03644	-126.459	-0.01386	-126.853	-1.27549	-126.822	-0.18072	-126.785	-0.04432
	-127.151	-0.03625	-126.292	-0.01421	-126.69	-1.19958	-126.656	-0.17741	-126.618	-0.03806
	-126.985	-0.03685	-126.126	-0.01468	-126.526	-1.11616	-126.49	-0.1744	-126.452	-0.02501
	-126.818	-0.03674	-125.959	-0.01503	-126.362	-1.06768	-126.324	-0.16596	-126.285	-0.01793
	-126.651	-0.03486	-125.792	-0.015	-126.198	-1.02439	-126.158	-0.15904	-126.119	-0.01702
	-126.485	-0.0389	-125.625	-0.01468	-126.034	-0.95823	-125.992	-0.15723	-125.953	-0.01601
	-126.318	-0.04332	-125.459	-0.01507	-125.87	-0.89299	-125.826	-0.15512	-125.786	-0.01565
	-126.151	-0.04144	-125.292	-0.01572	-125.706	-0.84872	-125.66	-0.1488	-125.62	-0.01517
	-125.985	-0.03979	-125.125	-0.01495	-125.541	-0.80817	-125.494	-0.14006	-125.453	-0.01505
	-125.818	-0.03731	-124.959	-0.01471	-125.377	-0.75908	-125.328	-0.13675	-125.287	-0.01229
	-125.651	-0.03661	-124.792	-0.01596	-125.212	-0.70572	-125.162	-0.13614	-125.12	-0.01033
	-125.485	-0.03793	-124.625	-0.01661	-125.048	-0.67754	-124.996	-0.13464	-124.954	-0.01171
	-125.318	-0.03793	-124.459	-0.01595	-124.883	-0.66152	-124.83	-0.13273	-124.787	-0.01189
	-125.151	-0.03805	-124.292	-0.01635	-124.718	-0.61636	-124.663	-0.13123	-124.621	-0.0113
	-124.985	-0.03829	-124.125	-0.01778	-124.553	-0.56273	-124.497	-0.12771	-124.455	-0.01237
	-124.818	-0.03811	-123.958	-0.01639	-124.388	-0.54091	-124.331	-0.12018	-124.288	-0.01773
	-124.651	-0.03808	-123.792	-0.01678	-124.223	-0.52667	-124.165	-0.11777	-124.122	-0.02327
	-124.485	-0.03853	-123.625	-0.0182	-124.058	-0.49394	-123.999	-0.11958	-123.955	-0.02465
	-124.318	-0.03817	-123.458	-0.01787	-123.893	-0.45803	-123.833	-0.11898	-123.789	-0.0207
	-124.152	-0.03879	-123.292	-0.01931	-123.727	-0.43743	-123.667	-0.11807	-123.622	-0.0154
	-123.985	-0.04135	-123.125	-0.01725	-123.562	-0.42091	-123.501	-0.11807	-123.456	-0.01375
	-123.818	-0.04192	-122.958	-0.01497	-123.397	-0.39553	-123.335	-0.11832	-123.289	-0.01574
	-123.652	-0.04084	-122.791	-0.01598	-123.231	-0.37099	-123.168	-0.11742	-123.123	-0.01681
	-123.485	-0.04024	-122.625	-0.01568	-123.066	-0.35683	-123.002	-0.10904	-122.957	-0.01538
	-123.318	-0.03931	-122.458	-0.01566	-122.9	-0.34501	-122.836	-0.10211	-122.79	-0.01414
	-123.152	-0.03703	-122.291	-0.01619	-122.735	-0.32393	-122.67	-0.10241	-122.624	-0.01378
	-122.985	-0.03635	-122.125	-0.01637	-122.569	-0.3012	-122.504	-0.1009	-122.457	-0.01463
	-122.818	-0.03636	-121.958	-0.01659	-122.404	-0.28945	-122.338	-0.1006	-122.291	-0.01517
	-122.652	-0.0343	-121.791	-0.01614	-122.238	-0.28097	-122.171	-0.1003	-122.124	-0.01501
	-122.485	-0.03904	-121.624	-0.01637	-122.073	-0.2641	-122.005	-0.0997	-121.958	-0.01572
	-122.318	-0.04285	-121.458	-0.01685	-121.907	-0.24367	-121.839	-0.0991	-121.792	-0.01607
	-122.152	-0.03994	-121.291	-0.01359	-121.741	-0.23494	-121.673	-0.0991	-121.625	-0.0155
	-121.985	-0.0388	-121.124	-0.01171	-121.575	-0.22627	-121.507	-0.0991	-121.459	-0.01457
	-121.818	-0.03886	-120.958	-0.01297	-121.41	-0.21362	-121.341	-0.0988	-121.292	-0.01616
	-121.652	-0.03898	-120.791	-0.01284	-121.244	-0.20211	-121.175	-0.0985	-121.126	-0.01802
	-121.485	-0.03704	-120.624	-0.01249	-121.078	-0.19639	-121.008	-0.0979	-120.959	-0.01721
	-121.318	-0.03291	-120.457	-0.01282	-120.912	-0.18976	-120.842	-0.09759	-120.793	-0.01703
	-121.152	-0.03153	-120.291	-0.01312	-120.746	-0.18549	-120.676	-0.09669	-120.626	-0.01594
	-120.985	-0.0332	-120.124	-0.0132	-120.581	-0.18128	-120.51	-0.09548	-120.46	-0.01533
	-120.818	-0.03342	-119.957	-0.01321	-120.415	-0.16747	-120.344	-0.09428	-120.294	-0.01571
	-120.652	-0.03267	-119.791	-0.01228	-120.249	-0.15301	-120.178	-0.0925	-120.127	-0.01528
	-120.485	-0.03269	-119.624	-0.01138	-120.083	-0.14036	-120.011	-0.09099	-119.961	-0.01388
	-120.318	-0.03288	-119.457	-0.01144	-119.917	-0.13072	-119.845	-0.09006	-119.794	-0.01294
	-120.152	-0.03264	-119.29	-0.01141	-119.751	-0.12982	-119.679	-0.08855	-119.628	-0.013
	-119.985	-0.03278	-119.124	-0.01009	-119.585	-0.12952	-119.513	-0.08795	-119.461	-0.0124
	-119.818	-0.03258	-118.957	-0.00937	-119.419	-0.12861	-119.347	-0.08799	-119.295	-0.01186
	-119.652	-0.03222	-118.79	-0.01003	-119.253	-0.12169	-119.18	-0.08739	-119.128	-0.01099
	-119.485	-0.03219	-118.624	-0.01009	-119.087	-0.11717	-119.014	-0.08675	-118.962	-0.01259
	-119.318	-0.03237	-118.457	-0.00964	-118.921	-0.11837	-118.848	-0.08614	-118.796	-0.01642
	-119.152	-0.03165	-118.29	-0.00916	-118.755	-0.11717	-118.682	-0.08554	-118.629	-0.01552
	-118.985	-0.03039	-118.123	-0.0088	-118.589	-0.11536	-118.516	-0.08343	-118.463	-0.01327
	-118.818	-0.02955	-117.957	-0.00853	-118.423	-0.10934	-118.35	-0.08168	-118.296	-0.01403
	-118.652	-0.02877	-117.79	-0.0076	-118.257	-0.1	-118.183	-0.08198	-118.13	-0.01579
	-118.485	-0.02698	-117.623	-0.00661	-118.091	-0.09277	-118.017	-0.08253	-117.963	-0.01353
	-118.318	-0.02637	-117.457	-0.0067	-117.925	-0.09066	-117.851	-0.08223	-117.797	-0.01142
	-118.152	-0.02721	-117.29	-0.0071	-117.759	-0.09157	-117.685	-0.08102	-117.631	-0.0186
	-117.985	-0.02701	-117.123	-0.00677	-117.593	-0.09277	-117.519	-0.08018	-117.464	-0.02502
	-117.818	-0.02694	-116.956	-0.00664	-117.427	-0.08886	-117.352	-0.08078	-117.298	-0.02352
	-117.652	-0.02685	-116.79	-0.00706	-117.261	-0.08434	-117.186	-0.08102	-117.131	-0.02036
	-117.485	-0.0264	-116.623	-0.00731	-117.095	-0.08373	-117.02	-0.08133	-116.965	-0.01799
	-117.319	-0.02571	-116.456	-0.00716	-116.929	-0.08168	-116.854	-0.08163	-116.798	-0.01646
	-117.152	-0.02476	-116.289	-0.00682	-116.762	-0.07897	-116.688	-0.07988	-116.632	-0.0159
	-116.985	-0.02407	-116.123	-0.0067	-116.596	-0.07711	-116.521	-0.07627	-116.466	-0.01568
	-116.818	-0.02297	-115.956	-0.00662	-116.43	-0.0762	-116.355	-0.0744	-116.299	-0.0155
	-116.652	-0.02213	-115.789	-0.00537	-116.264	-0.0747	-116.189	-0.0747	-116.133	-0.01538
	-116.485	-0.02183	-115.623	-0.00462	-116.098	-0.07169	-116.023	-0.0741	-115.966	-0.01489
	-116.318	-0.02183	-115.456	-0.00374	-115.932	-0.06958	-115.857	-0.07627	-115.8	-0.01468
	-116.152	-0.02192	-115.289	-0.00296	-115.766	-0.06747	-115.69	-0.07747	-115.633	-0.01526
	-115.985	-0.02174	-115.122	-0.0036	-115.6	-0.06536	-115.524	-0.0756	-115.467	-0.01589
	-115.818	-0.02237	-114.956	-0.00417	-115.434	-0.06506	-115.358	-0.0747	-115.3	-0.01655
	-115.652	-0.02228	-114.789	-0.00464	-115.268	-0.06486	-115.192	-0.0741	-115.134	-0.01714
	-115.485	-0.02141	-114.622	-0.005	-115.101	-0.06486	-115.026	-0.07178	-114.968	-0.01876
	-115.318	-0.02108	-114.455	-0.00785	-114.935	-0.06446	-114.859	-0.07057	-114.801	-0.02123
	-115.152	-0.01991	-114.289	-0.0171	-114.769	-0.06476	-114.693	-0.07199	-114.635	-0.02345
	-114.985	-0.01871	-114.122	-0.04647	-114.603	-0.06355	-114.527	-0.07199	-114.468	-0.02453
	-114.818	-0.01868	-113.955	-0.0888	-114.437	-0.05783	-114.361	-0.07139	-114.302	-0.02377
	-114.652	-0.01895	-113.789	-0.19952	-114.271	-0.05181	-114.195	-0.07087	-114.136	-0.0224
	-114.485	-0.01895	-113.623	-0.37494	-114.105	-0.0491	-114.028	-0.07117	-113.969	-0.02834
	-114.318	-0.01901	-113.457	-0.59421	-113.939	-0.04715	-113.862	-0.07078	-113.803	-0.03331
	-114.152	-0.01919	-113.292	-0.83821	-113.772	-0.04595	-113.696	-0.07018	-113.636	-0.03075
	-113.985	-0.01919	-113.127	-1.26333	-113.606	-0.04548	-113.53	-0.07018	-113.47	-0.02985
	-113.818	-0.01928	-112.964	-1.74985	-113.44	-0.04398	-113.364	-0.06937	-113.304	-0.02994
	-113.652	-0.01901	-112.801	-2.14171	-113.274	-0.04367	-113.197	-0.06907	-113.137	-0.02952
	-113.485	-0.01883	-112.64	-2.50668	-113.108	-0.04458	-113.031	-0.06898	-112.971	-0.0285
	-113.318	-0.0188	-112.479	-2.94815	-112.942	-0.04355	-112.865	-0.06867	-112.804	-0.02784
	-113.152	-0.01808	-112.319	-3.37288	-112.775	-0.04686	-112.699	-0.06898	-112.638	-0.02623
	-112.985	-0.01763	-112.159	-3.64291	-112.609	-0.0497	-112.533	-0.06907	-112.472	-0.02513
	-112.818	-0.01772	-112.001	-3.84823	-112.443	-0.04759	-112.366	-0.06907	-112.305	-0.02568
	-112.652	-0.01739	-111.842	-4.03256	-112.277	-0.04729	-112.2	-0.06988	-112.139	-0.02601
	-112.485	-0.01701	-111.684	-4.19266	-112.111	-0.04819	-112.034	-0.07078	-111.972	-0.02522
	-112.318	-0.017	-111.527	-4.2237	-111.945	-0.04835	-111.868	-0.07087	-111.806	-0.02431
	-112.152	-0.01661	-111.369	-4.21826	-111.778	-0.04775	-111.701	-0.07147	-111.64	-0.02447
	-111.985	-0.0159	-111.211	-4.18905	-111.612	-0.04759	-111.535	-0.07199	-111.473	-0.02475
	-111.818	-0.01613	-111.054	-4.1098	-111.446	-0.04759	-111.369	-0.07169	-111.307	-0.02235
	-111.652	-0.01655	-110.896	-3.99802	-111.28	-0.04608	-111.203	-0.07199	-111.14	-0.01753
	-111.485	-0.01659	-110.737	-3.9141	-111.114	-0.04217	-111.037	-0.07199	-110.974	-0.01549
	-111.318	-0.01691	-110.579	-3.79348	-110.948	-0.04096	-110.871	-0.07147	-110.807	-0.01676
	-111.152	-0.01754	-110.421	-3.62548	-110.782	-0.04234	-110.704	-0.07147	-110.641	-0.02214
	-110.985	-0.01784	-110.262	-3.48871	-110.615	-0.04294	-110.538	-0.07139	-110.475	-0.02448
	-110.818	-0.01793	-110.103	-3.36066	-110.449	-0.04307	-110.372	-0.07048	-110.308	-0.02234
	-110.652	-0.01811	-109.943	-3.18966	-110.283	-0.04307	-110.206	-0.06958	-110.142	-0.02249
	-110.485	-0.01865	-109.783	-3.02128	-110.117	-0.04337	-110.04	-0.06877	-109.975	-0.02334
	-110.318	-0.01982	-109.623	-2.89787	-109.951	-0.04367	-109.873	-0.06817	-109.809	-0.02343
	-110.152	-0.0203	-109.463	-2.78775	-109.785	-0.04384	-109.707	-0.06687	-109.643	-0.02324
	-109.985	-0.01985	-109.303	-2.63995	-109.618	-0.04384	-109.541	-0.06566	-109.476	-0.02369
	-109.818	-0.0219	-109.142	-2.48484	-109.452	-0.04398	-109.375	-0.06566	-109.31	-0.02411
	-109.652	-0.02528	-108.981	-2.37484	-109.286	-0.04428	-109.209	-0.06517	-109.143	-0.02426
	-109.485	-0.0206	-108.82	-2.27258	-109.12	-0.04518	-109.042	-0.06366	-108.977	-0.02527
	-109.318	-0.01357	-108.658	-2.13642	-108.954	-0.04578	-108.876	-0.06325	-108.811	-0.0284
	-109.152	-0.01222	-108.496	-2.00617	-108.788	-0.04608	-108.71	-0.06416	-108.644	-0.03003
	-108.985	-0.01326	-108.334	-1.92685	-108.622	-0.04625	-108.544	-0.06426	-108.478	-0.02907
	-108.818	-0.01682	-108.172	-1.85895	-108.455	-0.04625	-108.377	-0.06336	-108.311	-0.02829
	-108.652	-0.01961	-108.01	-1.73998	-108.289	-0.04639	-108.211	-0.06355	-108.145	-0.02789
	-108.485	-0.02225	-107.847	-1.62454	-108.123	-0.04699	-108.045	-0.06446	-107.979	-0.02754
	-108.318	-0.02342	-107.684	-1.5684	-107.957	-0.04789	-107.879	-0.06416	-107.812	-0.0273
	-108.152	-0.02192	-107.521	-1.5092	-107.791	-0.04819	-107.713	-0.06396	-107.646	-0.0267
	-107.985	-0.02165	-107.358	-1.41963	-107.625	-0.04759	-107.546	-0.06366	-107.479	-0.02607
	-107.818	-0.02222	-107.195	-1.33405	-107.459	-0.04685	-107.38	-0.06325	-107.313	-0.02593
	-107.652	-0.02252	-107.032	-1.27717	-107.292	-0.04655	-107.214	-0.06325	-107.147	-0.02604
	-107.485	-0.02278	-106.868	-1.22196	-107.126	-0.04608	-107.048	-0.06295	-106.98	-0.02625
	-107.318	-0.0233	-106.705	-1.15793	-106.96	-0.04518	-106.882	-0.06246	-106.814	-0.02604
	-107.152	-0.02279	-106.541	-1.0936	-106.794	-0.04367	-106.715	-0.06216	-106.647	-0.027
	-106.985	-0.02222	-106.377	-1.0503	-106.628	-0.04337	-106.549	-0.06175	-106.481	-0.02849
	-106.818	-0.02234	-106.213	-1.01372	-106.462	-0.04414	-106.383	-0.06084	-106.315	-0.02859
	-106.652	-0.02234	-106.049	-0.96341	-106.295	-0.04475	-106.217	-0.05753	-106.148	-0.02838
	-106.485	-0.02216	-105.885	-0.90945	-106.129	-0.04548	-106.051	-0.05316	-105.982	-0.02892
	-106.318	-0.02255	-105.721	-0.86816	-105.963	-0.04548	-105.884	-0.05165	-105.816	-0.0291
	-106.152	-0.02306	-105.556	-0.83828	-105.797	-0.04488	-105.718	-0.05331	-105.649	-0.02889
	-105.985	-0.02293	-105.392	-0.81402	-105.631	-0.04458	-105.552	-0.05392	-105.483	-0.02898
	-105.818	-0.02406	-105.228	-0.7712	-105.465	-0.04488	-105.386	-0.05255	-105.316	-0.02753
	-105.652	-0.02487	-105.063	-0.73303	-105.299	-0.04475	-105.219	-0.05436	-105.15	-0.0281
	-105.485	-0.02473	-104.898	-0.7158	-105.132	-0.04444	-105.053	-0.05934	-104.984	-0.03467
	-105.318	-0.0252	-104.734	-0.68458	-104.966	-0.04428	-104.887	-0.06024	-104.817	-0.04238
	-105.152	-0.02478	-104.569	-0.65	-104.8	-0.04307	-104.721	-0.05783	-104.651	-0.03422
	-104.985	-0.02419	-104.404	-0.63091	-104.634	-0.04217	-104.555	-0.05676	-104.485	-0.02483
	-104.818	-0.02445	-104.239	-0.61732	-104.468	-0.04187	-104.388	-0.05646	-104.318	-0.02796
	-104.652	-0.02463	-104.075	-0.5952	-104.302	-0.04157	-104.222	-0.05693	-104.152	-0.0291
	-104.485	-0.02404	-103.91	-0.56242	-104.136	-0.04114	-104.056	-0.05723	-103.985	-0.03136
	-104.318	-0.02439	-103.745	-0.5403	-103.969	-0.04114	-103.89	-0.05706	-103.819	-0.03328
	-104.152	-0.02549	-103.58	-0.52697	-103.803	-0.04187	-103.723	-0.05736	-103.653	-0.03297
	-103.985	-0.02584	-103.415	-0.51393	-103.637	-0.04217	-103.557	-0.05723	-103.486	-0.03336
	-103.818	-0.02712	-103.249	-0.4915	-103.471	-0.04277	-103.391	-0.05693	-103.32	-0.03411
	-103.652	-0.02775	-103.084	-0.47455	-103.305	-0.04247	-103.225	-0.05723	-103.153	-0.03399
	-103.485	-0.02689	-102.919	-0.46636	-103.139	-0.04127	-103.059	-0.05676	-102.987	-0.03301
	-103.318	-0.02634	-102.754	-0.45545	-102.973	-0.04054	-102.892	-0.05616	-102.821	-0.03258
	-103.152	-0.0269	-102.589	-0.44061	-102.806	-0.03994	-102.726	-0.05542	-102.654	-0.03228
	-102.985	-0.02763	-102.424	-0.42811	-102.64	-0.04006	-102.56	-0.05512	-102.488	-0.03256
	-102.818	-0.02733	-102.258	-0.41842	-102.474	-0.03946	-102.394	-0.05482	-102.322	-0.03261
	-102.652	-0.02733	-102.093	-0.39758	-102.308	-0.03645	-102.228	-0.05405	-102.155	-0.03189
	-102.485	-0.02796	-101.928	-0.38067	-102.142	-0.03373	-102.061	-0.05405	-101.989	-0.03313
	-102.318	-0.02817	-101.762	-0.38006	-101.976	-0.03184	-101.895	-0.05422	-101.823	-0.03424
	-102.152	-0.02754	-101.597	-0.37848	-101.809	-0.03093	-101.729	-0.05392	-101.656	-0.02969
	-101.985	-0.02722	-101.432	-0.368	-101.643	-0.03042	-101.563	-0.05405	-101.49	-0.02217
	-101.818	-0.0276	-101.266	-0.358	-101.477	-0.03373	-101.396	-0.05435	-101.323	-0.02043
	-101.652	-0.02766	-101.101	-0.35047	-101.311	-0.03675	-101.23	-0.05422	-101.157	-0.02211
	-101.485	-0.02694	-100.935	-0.33744	-101.145	-0.03554	-101.064	-0.05482	-100.991	-0.02393
	-101.319	-0.02607	-100.77	-0.33	-100.979	-0.03603	-100.898	-0.05542	-100.824	-0.02896
	-101.152	-0.02602	-100.605	-0.3281	-100.812	-0.03724	-100.732	-0.05526	-100.658	-0.03165
	-100.985	-0.02679	-100.439	-0.32598	-100.646	-0.03795	-100.565	-0.05526	-100.491	-0.0309
	-100.819	-0.02634	-100.274	-0.32116	-100.48	-0.03765	-100.399	-0.05542	-100.325	-0.03054
	-100.652	-0.02344	-100.108	-0.31237	-100.314	-0.03795	-100.233	-0.05512	-100.159	-0.03012
	-100.485	-0.02698	-99.943	-0.30605	-100.148	-0.03916	-100.067	-0.05452	-99.992	-0.03298
	-100.319	-0.03243	-99.777	-0.3018	-99.982	-0.03976	-99.901	-0.05435	-99.826	-0.03527
	-100.152	-0.02874	-99.612	-0.29578	-99.816	-0.03964	-99.734	-0.05345	-99.66	-0.03468
	-99.985	-0.01697	-99.446	-0.28729	-99.649	-0.03934	-99.568	-0.05301	-99.493	-0.03417
	-99.819	-0.02233	-99.281	-0.28278	-99.483	-0.04036	-99.402	-0.05331	-99.327	-0.03067
	-99.652	-0.03198	-99.115	-0.28429	-99.317	-0.04127	-99.236	-0.05315	-99.16	-0.02796
	-99.485	-0.0288	-98.95	-0.28369	-99.151	-0.04036	-99.069	-0.05285	-98.994	-0.02804
	-99.319	-0.02952	-98.784	-0.2759	-98.985	-0.04006	-98.903	-0.05271	-98.828	-0.02775
	-99.152	-0.02967	-98.618	-0.27009	-98.819	-0.04006	-98.737	-0.05331	-98.661	-0.02682
	-98.985	-0.02982	-98.453	-0.26859	-98.653	-0.03994	-98.571	-0.05361	-98.495	-0.02711
	-98.819	-0.02799	-98.287	-0.26556	-98.486	-0.04084	-98.405	-0.05375	-98.329	-0.02811
	-98.652	-0.02302	-98.122	-0.26104	-98.32	-0.04187	-98.238	-0.05375	-98.162	-0.02877
	-98.485	-0.02133	-97.956	-0.25831	-98.154	-0.04217	-98.072	-0.05452	-97.996	-0.03075
	-98.319	-0.0233	-97.791	-0.2562	-97.988	-0.04217	-97.906	-0.05512	-97.829	-0.03219
	-98.152	-0.02329	-97.625	-0.25211	-97.822	-0.04187	-97.74	-0.05512	-97.663	-0.03226
	-97.985	-0.02276	-97.459	-0.25075	-97.656	-0.04157	-97.574	-0.05496	-97.497	-0.03225
	-97.819	-0.02297	-97.294	-0.25045	-97.49	-0.04144	-97.407	-0.05466	-97.33	-0.03361
	-97.652	-0.02257	-97.128	-0.25076	-97.323	-0.04114	-97.241	-0.05482	-97.164	-0.03461
	-97.485	-0.0221	-96.963	-0.24955	-97.157	-0.04096	-97.075	-0.05482	-96.998	-0.03238
	-97.319	-0.02207	-96.797	-0.24066	-96.991	-0.04127	-96.909	-0.05512	-96.831	-0.02726
	-97.152	-0.01909	-96.631	-0.23626	-96.825	-0.04127	-96.743	-0.05466	-96.665	-0.02307
	-96.986	-0.0172	-96.466	-0.23928	-96.659	-0.04157	-96.576	-0.05436	-96.499	-0.02387
	-96.819	-0.01802	-96.3	-0.23825	-96.493	-0.04187	-96.41	-0.05452	-96.332	-0.02544
	-96.652	-0.01778	-96.134	-0.23928	-96.327	-0.04157	-96.244	-0.05392	-96.166	-0.02517
	-96.486	-0.01829	-95.969	-0.23747	-96.161	-0.04144	-96.078	-0.05361	-95.999	-0.02628
	-96.319	-0.01853	-95.803	-0.22741	-95.994	-0.04084	-95.912	-0.05345	-95.833	-0.02729
	-96.152	-0.0182	-95.637	-0.22357	-95.828	-0.04006	-95.745	-0.05315	-95.667	-0.02568
	-95.986	-0.01808	-95.472	-0.22719	-95.662	-0.04006	-95.579	-0.05361	-95.5	-0.02381
	-95.819	-0.01746	-95.306	-0.2284	-95.496	-0.03705	-95.413	-0.05422	-95.334	-0.02938
	-95.652	-0.01697	-95.141	-0.22659	-95.33	-0.03524	-95.247	-0.05392	-95.167	-0.03733
	-95.486	-0.01658	-94.975	-0.22139	-95.164	-0.03735	-95.081	-0.05435	-95.001	-0.03795
	-95.319	-0.01542	-94.809	-0.21601	-94.998	-0.03754	-94.914	-0.05465	-94.835	-0.03592
	-95.152	-0.01339	-94.644	-0.2142	-94.831	-0.03754	-94.748	-0.05422	-94.668	-0.03517
	-94.986	-0.01306	-94.478	-0.21416	-94.665	-0.03765	-94.582	-0.05452	-94.502	-0.03512
	-94.819	-0.01404	-94.312	-0.2142	-94.499	-0.03765	-94.416	-0.05452	-94.336	-0.03373
	-94.652	-0.01442	-94.147	-0.2133	-94.333	-0.03825	-94.25	-0.05435	-94.169	-0.03189
	-94.486	-0.01406	-93.981	-0.21145	-94.167	-0.03946	-94.083	-0.05496	-94.003	-0.03
	-94.319	-0.01302	-93.815	-0.20966	-94.001	-0.04036	-93.917	-0.05542	-93.837	-0.02916
	-94.152	-0.01257	-93.65	-0.20725	-93.835	-0.04024	-93.751	-0.05602	-93.67	-0.03003
	-93.985	-0.01192	-93.484	-0.20361	-93.668	-0.04084	-93.585	-0.05633	-93.504	-0.03051
	-93.819	-0.00833	-93.318	-0.20303	-93.502	-0.04157	-93.419	-0.05586	-93.338	-0.03012
	-93.652	-0.00524	-93.153	-0.20363	-93.336	-0.04096	-93.252	-0.05586	-93.171	-0.03051
	-93.485	-0.00474	-92.987	-0.20241	-93.17	-0.04066	-93.086	-0.05633	-93.005	-0.0318
	-93.319	-0.00486	-92.821	-0.2006	-93.004	-0.04036	-92.92	-0.05602	-92.838	-0.03237
	-93.152	-0.00476	-92.655	-0.1997	-92.838	-0.03916	-92.754	-0.05482	-92.672	-0.03277
	-92.985	-0.00435	-92.49	-0.1994	-92.672	-0.03855	-92.588	-0.05422	-92.506	-0.03282
	-92.819	-0.00492	-92.324	-0.19789	-92.506	-0.03904	-92.422	-0.05316	-92.339	-0.03291
	-92.652	-0.00617	-92.158	-0.19425	-92.339	-0.03964	-92.255	-0.05255	-92.173	-0.03334
	-92.485	-0.00609	-91.993	-0.19214	-92.173	-0.03886	-92.089	-0.05271	-92.007	-0.03333
	-92.319	-0.00526	-91.827	-0.19367	-92.007	-0.03825	-91.923	-0.05241	-91.84	-0.03324
	-92.152	-0.00515	-91.661	-0.19426	-91.841	-0.03886	-91.757	-0.05211	-91.674	-0.03328
	-91.985	-0.0048	-91.496	-0.19336	-91.675	-0.03976	-91.591	-0.05225	-91.508	-0.03318
	-91.819	-0.00358	-91.33	-0.19187	-91.509	-0.04036	-91.424	-0.05255	-91.341	-0.03312
	-91.652	-0.00254	-91.164	-0.19306	-91.343	-0.04084	-91.258	-0.05301	-91.175	-0.0328
	-91.485	-0.00231	-90.999	-0.19516	-91.176	-0.04114	-91.092	-0.05331	-91.009	-0.03249
	-91.319	-0.00189	-90.833	-0.18855	-91.01	-0.04127	-90.926	-0.05301	-90.842	-0.03261
	-91.152	-0.00117	-90.667	-0.18373	-90.844	-0.04096	-90.76	-0.05285	-90.676	-0.03262
	-90.985	-0.000479042	-90.501	-0.18671	-90.678	-0.04066	-90.593	-0.05255	-90.51	-0.033
	-90.818	3.12027e-05	-90.336	-0.18611	-90.512	-0.04036	-90.427	-0.05241	-90.343	-0.03375
	-90.652	0.000600065	-90.17	-0.18373	-90.346	-0.03976	-90.261	-0.05241	-90.177	-0.03358
	-90.485	0.000389222	-90.004	-0.18339	-90.18	-0.03886	-90.095	-0.05301	-90.011	-0.03375
	-90.318	-3.01205e-05	-89.839	-0.18399	-90.014	-0.03874	-89.929	-0.05375	-89.844	-0.03381
	-90.152	-0.000209761	-89.673	-0.18343	-89.847	-0.03964	-89.762	-0.05405	-89.678	-0.03327
	-89.985	-0.000299401	-89.507	-0.18338	-89.681	-0.03916	-89.596	-0.05422	-89.511	-0.03369
	-89.818	-0.000360724	-89.342	-0.18338	-89.515	-0.03916	-89.43	-0.05452	-89.345	-0.03325
	-89.652	-0.000390664	-89.176	-0.18253	-89.349	-0.03976	-89.264	-0.05482	-89.179	-0.03273
	-89.485	-0.000449102	-89.01	-0.18163	-89.183	-0.03946	-89.098	-0.05512	-89.012	-0.03355
	-89.318	-0.000660847	-88.844	-0.18127	-89.017	-0.03946	-88.932	-0.05466	-88.846	-0.03416
	-89.152	-0.000600967	-88.679	-0.18097	-88.851	-0.04006	-88.765	-0.05436	-88.68	-0.03376
	-88.985	-0.000179641	-88.513	-0.18042	-88.685	-0.03994	-88.599	-0.05482	-88.513	-0.03327
	-88.818	0.000389222	-88.347	-0.18006	-88.518	-0.03994	-88.433	-0.05452	-88.347	-0.0338
	-88.651	0.000449823	-88.182	-0.17886	-88.352	-0.04066	-88.267	-0.05482	-88.181	-0.03447
	-88.485	0.0015	-88.016	-0.17801	-88.186	-0.04157	-88.101	-0.05496	-88.014	-0.0339
	-88.318	0.00284	-87.85	-0.17794	-88.02	-0.04157	-87.934	-0.05496	-87.848	-0.03346
	-88.151	0.00285	-87.685	-0.17403	-87.854	-0.04096	-87.768	-0.05633	-87.682	-0.03381
	-87.985	0.00246	-87.519	-0.17139	-87.688	-0.04096	-87.602	-0.05723	-87.515	-0.03387
	-87.818	0.00237	-87.353	-0.17289	-87.522	-0.04187	-87.436	-0.05663	-87.349	-0.03533
	-87.651	0.0024	-87.187	-0.17372	-87.356	-0.04277	-87.27	-0.05572	-87.183	-0.03634
	-87.485	0.00198	-87.022	-0.17342	-87.19	-0.04324	-87.104	-0.05585	-87.016	-0.03763
	-87.318	0.00114	-86.856	-0.17199	-87.023	-0.04354	-86.937	-0.05646	-86.85	-0.04169
	-87.151	-0.00219	-86.69	-0.1716	-86.857	-0.04428	-86.771	-0.05572	-86.684	-0.04196
	-86.984	-0.00483	-86.525	-0.1713	-86.691	-0.04398	-86.605	-0.05482	-86.517	-0.03988
	-86.818	-0.00412	-86.359	-0.17078	-86.525	-0.04277	-86.439	-0.05392	-86.351	-0.03883
	-86.651	-0.00365	-86.193	-0.16898	-86.359	-0.04277	-86.273	-0.05301	-86.185	-0.03658
	-86.484	-0.00526	-86.027	-0.16768	-86.193	-0.04277	-86.107	-0.05255	-86.018	-0.03516
	-86.318	-0.00379	-85.862	-0.16707	-86.027	-0.04337	-85.94	-0.05195	-85.852	-0.03539
	-86.151	0.000718563	-85.696	-0.16566	-85.861	-0.04398	-85.774	-0.0512	-85.686	-0.03574
	-85.984	0.00319	-85.53	-0.16495	-85.695	-0.04428	-85.608	-0.0512	-85.519	-0.03571
	-85.818	-0.00202	-85.365	-0.16465	-85.529	-0.04534	-85.442	-0.05181	-85.353	-0.03651
	-85.651	-0.00611	-85.199	-0.16476	-85.362	-0.04534	-85.276	-0.05165	-85.187	-0.03754
	-85.484	-0.00384	-85.033	-0.16386	-85.196	-0.04488	-85.109	-0.05225	-85.02	-0.03832
	-85.318	-0.0039	-84.867	-0.16344	-85.03	-0.04518	-84.943	-0.05241	-84.854	-0.03886
	-85.151	-0.00488	-84.702	-0.16314	-84.864	-0.04488	-84.777	-0.05181	-84.688	-0.03955
	-84.984	-0.00547	-84.536	-0.16265	-84.698	-0.04458	-84.611	-0.05211	-84.521	-0.0397
	-84.818	-0.00535	-84.37	-0.16265	-84.532	-0.04488	-84.445	-0.05331	-84.355	-0.03913
	-84.651	-0.00536	-84.204	-0.16314	-84.366	-0.04488	-84.279	-0.05286	-84.189	-0.03892
	-84.484	-0.00659	-84.039	-0.16284	-84.2	-0.04488	-84.112	-0.05135	-84.022	-0.03838
	-84.317	-0.00766	-83.873	-0.16355	-84.034	-0.04458	-83.946	-0.05392	-83.856	-0.03816
	-84.151	-0.00742	-83.707	-0.16647	-83.868	-0.04384	-83.78	-0.05783	-83.69	-0.03844
	-83.984	-0.00734	-83.542	-0.16225	-83.701	-0.04384	-83.614	-0.05813	-83.523	-0.03853
	-83.817	-0.00892	-83.376	-0.15633	-83.535	-0.04307	-83.448	-0.05512	-83.357	-0.03928
	-83.651	-0.00982	-83.21	-0.15663	-83.369	-0.04247	-83.282	-0.05136	-83.191	-0.03994
	-83.484	-0.00925	-83.044	-0.15801	-83.203	-0.04277	-83.115	-0.04955	-83.025	-0.03886
	-83.317	-0.00955	-82.879	-0.15771	-83.037	-0.04277	-82.949	-0.05	-82.858	-0.03859
	-83.151	-0.01042	-82.713	-0.15663	-82.871	-0.04277	-82.783	-0.0509	-82.692	-0.0447
	-82.984	-0.01066	-82.547	-0.1565	-82.705	-0.04247	-82.617	-0.0512	-82.526	-0.04799
	-82.817	-0.00982	-82.382	-0.15529	-82.539	-0.04217	-82.451	-0.05361	-82.359	-0.04574
	-82.651	-0.00916	-82.216	-0.15331	-82.373	-0.04217	-82.285	-0.05526	-82.193	-0.04672
	-82.484	-0.00922	-82.05	-0.15271	-82.207	-0.04264	-82.118	-0.05405	-82.027	-0.04362
	-82.317	-0.00961	-81.884	-0.15378	-82.04	-0.04324	-81.952	-0.05361	-81.86	-0.04079
	-82.151	-0.00868	-81.719	-0.15438	-81.874	-0.04337	-81.786	-0.05361	-81.694	-0.04256
	-81.984	-0.00698	-81.553	-0.15392	-81.708	-0.04307	-81.62	-0.05301	-81.528	-0.04289
	-81.817	-0.01079	-81.387	-0.15378	-81.542	-0.04247	-81.454	-0.05211	-81.362	-0.04181
	-81.651	-0.01487	-81.222	-0.15408	-81.376	-0.04187	-81.288	-0.05105	-81.195	-0.0409
	-81.484	-0.01467	-81.056	-0.15422	-81.21	-0.04187	-81.121	-0.04955	-81.029	-0.04099
	-81.317	-0.01026	-80.89	-0.15422	-81.044	-0.04187	-80.955	-0.0491	-80.863	-0.0409
	-81.151	-0.00912	-80.724	-0.15529	-80.878	-0.04036	-80.789	-0.0494	-80.696	-0.04138
	-80.984	-0.01269	-80.559	-0.15559	-80.712	-0.04006	-80.623	-0.0488	-80.53	-0.04105
	-80.817	-0.0127	-80.393	-0.15512	-80.546	-0.04114	-80.457	-0.04775	-80.364	-0.04039
	-80.651	-0.01252	-80.227	-0.1562	-80.379	-0.04144	-80.29	-0.04775	-80.197	-0.04367
	-80.484	-0.01359	-80.062	-0.1562	-80.213	-0.04187	-80.124	-0.04819	-80.031	-0.04699
	-80.317	-0.01432	-79.896	-0.15512	-80.047	-0.04217	-79.958	-0.04789	-79.865	-0.04614
	-80.151	-0.0136	-79.73	-0.15633	-79.881	-0.04217	-79.792	-0.04819	-79.699	-0.04534
	-79.984	-0.01302	-79.564	-0.15467	-79.715	-0.04217	-79.626	-0.04849	-79.532	-0.04604
	-79.817	-0.01343	-79.399	-0.14985	-79.549	-0.04217	-79.46	-0.04775	-79.366	-0.04687
	-79.651	-0.01402	-79.233	-0.14729	-79.383	-0.04217	-79.293	-0.04745	-79.2	-0.04709
	-79.484	-0.01401	-79.067	-0.14744	-79.217	-0.04247	-79.127	-0.04819	-79.033	-0.04709
	-79.317	-0.01423	-78.902	-0.14864	-79.051	-0.04277	-78.961	-0.0488	-78.867	-0.04699
	-79.151	-0.01438	-78.736	-0.1488	-78.885	-0.04187	-78.795	-0.0488	-78.701	-0.04726
	-78.984	-0.01425	-78.57	-0.1494	-78.719	-0.04084	-78.629	-0.04895	-78.535	-0.04736
	-78.817	-0.01445	-78.404	-0.15076	-78.552	-0.04054	-78.462	-0.04895	-78.368	-0.04495
	-78.651	-0.01498	-78.239	-0.15196	-78.386	-0.04036	-78.296	-0.04849	-78.202	-0.04271
	-78.484	-0.01485	-78.073	-0.15181	-78.22	-0.03976	-78.13	-0.04849	-78.036	-0.03992
	-78.317	-0.01532	-77.907	-0.15106	-78.054	-0.03855	-77.964	-0.0488	-77.869	-0.03639
	-78.151	-0.01771	-77.742	-0.15015	-77.888	-0.03795	-77.798	-0.0491	-77.703	-0.0359
	-77.984	-0.01997	-77.576	-0.1488	-77.722	-0.03795	-77.632	-0.04955	-77.537	-0.03655
	-77.817	-0.01979	-77.41	-0.14819	-77.556	-0.03765	-77.465	-0.05015	-77.37	-0.03772
	-77.651	-0.01901	-77.244	-0.14834	-77.39	-0.03645	-77.299	-0.0509	-77.204	-0.03864
	-77.484	-0.01659	-77.079	-0.14804	-77.224	-0.03663	-77.133	-0.05181	-77.038	-0.03991
	-77.317	-0.01399	-76.913	-0.14759	-77.057	-0.03995	-76.967	-0.05181	-76.871	-0.04274
	-77.151	-0.01965	-76.747	-0.14834	-76.891	-0.04187	-76.801	-0.05151	-76.705	-0.04512
	-76.984	-0.02446	-76.582	-0.14894	-76.725	-0.04127	-76.635	-0.05165	-76.539	-0.04536
	-76.817	-0.02315	-76.416	-0.1494	-76.559	-0.04066	-76.468	-0.05195	-76.373	-0.04483
	-76.651	-0.02088	-76.25	-0.15136	-76.393	-0.04066	-76.302	-0.05211	-76.206	-0.04538
	-76.484	-0.01584	-76.085	-0.15136	-76.227	-0.04006	-76.136	-0.05211	-76.04	-0.04699
	-76.317	-0.01457	-75.919	-0.15	-76.061	-0.03976	-75.97	-0.05271	-75.874	-0.04762
	-76.151	-0.01655	-75.753	-0.15076	-75.895	-0.04006	-75.804	-0.05331	-75.708	-0.04781
	-75.984	-0.01802	-75.588	-0.15046	-75.729	-0.03976	-75.638	-0.05361	-75.541	-0.05043
	-75.817	-0.01862	-75.422	-0.1494	-75.563	-0.03916	-75.472	-0.05345	-75.375	-0.05223
	-75.651	-0.01781	-75.256	-0.1488	-75.397	-0.03874	-75.305	-0.05315	-75.209	-0.05216
	-75.484	-0.01763	-75.09	-0.14894	-75.23	-0.03934	-75.139	-0.05301	-75.042	-0.05207
	-75.318	-0.01766	-74.925	-0.14894	-75.064	-0.04036	-74.973	-0.05241	-74.876	-0.0488
	-75.151	-0.0188	-74.759	-0.14819	-74.898	-0.04066	-74.807	-0.05211	-74.71	-0.0472
	-74.984	-0.01973	-74.593	-0.14894	-74.732	-0.04036	-74.641	-0.05211	-74.544	-0.04898
	-74.818	-0.0185	-74.428	-0.14894	-74.566	-0.04036	-74.475	-0.05151	-74.377	-0.04943
	-74.651	-0.01844	-74.262	-0.14759	-74.4	-0.04066	-74.309	-0.05135	-74.211	-0.04985
	-74.484	-0.02115	-74.096	-0.14743	-74.234	-0.04157	-74.142	-0.05135	-74.045	-0.0513
	-74.318	-0.02171	-73.931	-0.14713	-74.068	-0.04187	-73.976	-0.05151	-73.879	-0.05192
	-74.151	-0.0209	-73.765	-0.14548	-73.902	-0.04157	-73.81	-0.05151	-73.712	-0.05213
	-73.984	-0.02099	-73.599	-0.1432	-73.736	-0.04187	-73.644	-0.0512	-73.546	-0.05331
	-73.818	-0.02051	-73.434	-0.1429	-73.57	-0.04174	-73.478	-0.0512	-73.38	-0.05512
	-73.651	-0.02009	-73.268	-0.14398	-73.403	-0.04144	-73.312	-0.05135	-73.214	-0.05616
	-73.484	-0.02012	-73.102	-0.14398	-73.237	-0.04127	-73.145	-0.05105	-73.047	-0.05586
	-73.318	-0.01985	-72.936	-0.14532	-73.071	-0.04066	-72.979	-0.0512	-72.881	-0.05602
	-73.151	-0.01886	-72.771	-0.14562	-72.905	-0.04006	-72.813	-0.05151	-72.715	-0.05813
	-72.984	-0.01395	-72.605	-0.14488	-72.739	-0.04006	-72.647	-0.05151	-72.549	-0.05994
	-72.818	-0.00053802	-72.439	-0.14562	-72.573	-0.04066	-72.481	-0.05151	-72.383	-0.05916
	-72.651	0.00907	-72.274	-0.14562	-72.407	-0.04127	-72.315	-0.0512	-72.216	-0.05946
	-72.484	-0.00702	-72.108	-0.14518	-72.241	-0.04277	-72.149	-0.05135	-72.05	-0.06084
	-72.318	-0.07333	-71.942	-0.14501	-72.075	-0.04398	-71.982	-0.05165	-71.884	-0.06054
	-72.151	-0.20481	-71.777	-0.14471	-71.909	-0.04398	-71.816	-0.05181	-71.718	-0.05976
	-71.985	-0.35373	-71.611	-0.14398	-71.743	-0.04398	-71.65	-0.05211	-71.551	-0.06006
	-71.819	-0.6785	-71.445	-0.14381	-71.577	-0.04458	-71.484	-0.05271	-71.385	-0.05964
	-71.655	-1.08006	-71.28	-0.14351	-71.411	-0.04505	-71.318	-0.05331	-71.219	-0.05934
	-71.491	-1.40726	-71.114	-0.14247	-71.244	-0.04474	-71.152	-0.05422	-71.053	-0.05964
	-71.328	-1.72141	-70.948	-0.14169	-71.078	-0.04518	-70.986	-0.05376	-70.887	-0.05946
	-71.165	-2.17884	-70.783	-0.14079	-70.912	-0.04548	-70.819	-0.05346	-70.72	-0.06036
	-71.004	-2.64944	-70.617	-0.14006	-70.746	-0.04518	-70.653	-0.05422	-70.554	-0.06145
	-70.843	-2.95139	-70.451	-0.13988	-70.58	-0.04488	-70.487	-0.0509	-70.388	-0.06114
	-70.683	-3.21966	-70.286	-0.13867	-70.414	-0.04458	-70.321	-0.0491	-70.222	-0.06096
	-70.524	-3.5106	-70.12	-0.13765	-70.248	-0.04428	-70.155	-0.0506	-70.055	-0.06156
	-70.365	-3.76709	-69.954	-0.13898	-70.082	-0.04398	-69.989	-0.0506	-69.889	-0.06114
	-70.207	-3.88944	-69.789	-0.13928	-69.916	-0.04398	-69.823	-0.05045	-69.723	-0.06024
	-70.048	-3.99318	-69.623	-0.13855	-69.75	-0.04367	-69.656	-0.05075	-69.557	-0.05994
	-69.891	-4.09215	-69.457	-0.13886	-69.584	-0.04247	-69.49	-0.0512	-69.391	-0.05946
	-69.733	-4.13399	-69.291	-0.13958	-69.418	-0.04187	-69.324	-0.05181	-69.224	-0.05976
	-69.575	-4.14508	-69.126	-0.13988	-69.252	-0.04247	-69.158	-0.05271	-69.058	-0.05994
	-69.418	-4.14015	-68.96	-0.13946	-69.086	-0.04307	-68.992	-0.05271	-68.892	-0.06054
	-69.26	-4.09288	-68.794	-0.13958	-68.92	-0.04324	-68.826	-0.05241	-68.726	-0.06416
	-69.102	-4.03614	-68.629	-0.13898	-68.753	-0.04324	-68.66	-0.05225	-68.56	-0.06517
	-68.944	-3.99598	-68.463	-0.13795	-68.587	-0.04307	-68.493	-0.05255	-68.393	-0.06336
	-68.787	-3.9401	-68.297	-0.13685	-68.421	-0.04277	-68.327	-0.05301	-68.227	-0.06295
	-68.629	-3.83242	-68.132	-0.13595	-68.255	-0.04307	-68.161	-0.05271	-68.061	-0.06265
	-68.47	-3.74169	-67.966	-0.13494	-68.089	-0.04307	-67.995	-0.05241	-67.895	-0.06325
	-68.312	-3.6756	-67.8	-0.13384	-67.923	-0.04277	-67.829	-0.05271	-67.729	-0.06366
	-68.154	-3.58816	-67.635	-0.13233	-67.757	-0.04217	-67.663	-0.05241	-67.562	-0.06366
	-67.995	-3.48553	-67.469	-0.13163	-67.591	-0.04127	-67.497	-0.05211	-67.396	-0.06416
	-67.836	-3.39182	-67.303	-0.13293	-67.425	-0.04127	-67.331	-0.05195	-67.23	-0.06416
	-67.677	-3.3066	-67.138	-0.13263	-67.259	-0.04127	-67.164	-0.05225	-67.064	-0.06386
	-67.518	-3.2327	-66.972	-0.13193	-67.093	-0.04096	-66.998	-0.05331	-66.898	-0.06396
	-67.359	-3.12596	-66.806	-0.13263	-66.927	-0.04036	-66.832	-0.05361	-66.731	-0.06487
	-67.199	-3.00625	-66.641	-0.13293	-66.761	-0.04006	-66.666	-0.05422	-66.565	-0.06627
	-67.039	-2.93406	-66.475	-0.13283	-66.595	-0.04066	-66.5	-0.05602	-66.399	-0.06657
	-66.88	-2.86469	-66.309	-0.13253	-66.429	-0.04054	-66.334	-0.05663	-66.233	-0.06627
	-66.72	-2.7591	-66.143	-0.13233	-66.262	-0.03994	-66.168	-0.05602	-66.067	-0.06777
	-66.559	-2.66566	-65.978	-0.13203	-66.096	-0.04006	-66.002	-0.05556	-65.901	-0.06877
	-66.399	-2.59454	-65.812	-0.13133	-65.93	-0.04066	-65.835	-0.05586	-65.734	-0.06877
	-66.238	-2.52923	-65.646	-0.13142	-65.764	-0.04127	-65.669	-0.05572	-65.568	-0.06928
	-66.078	-2.45718	-65.481	-0.13112	-65.598	-0.04096	-65.503	-0.05482	-65.402	-0.07018
	-65.917	-2.36398	-65.315	-0.13072	-65.432	-0.04036	-65.337	-0.05452	-65.236	-0.07108
	-65.756	-2.28975	-65.149	-0.13082	-65.266	-0.04036	-65.171	-0.05299	-65.07	-0.07139
	-65.595	-2.23696	-64.984	-0.13051	-65.1	-0.04066	-65.0048	-0.05211	-64.904	-0.07117
	-65.434	-2.16179	-64.818	-0.13042	-64.934	-0.04096	-64.839	-0.05243	-64.737	-0.07087
	-65.272	-2.08415	-64.652	-0.13142	-64.768	-0.04127	-64.673	-0.05285	-64.571	-0.07139
	-65.111	-2.02859	-64.487	-0.13112	-64.602	-0.04217	-64.506	-0.05255	-64.405	-0.07169
	-64.949	-1.96975	-64.321	-0.13072	-64.436	-0.04277	-64.34	-0.05211	-64.239	-0.07169
	-64.787	-1.9042	-64.155	-0.13172	-64.27	-0.04398	-64.174	-0.05271	-64.073	-0.07139
	-64.626	-1.83352	-63.99	-0.13172	-64.104	-0.04488	-64.008	-0.05331	-63.907	-0.07108
	-64.464	-1.77578	-63.824	-0.13102	-63.938	-0.04488	-63.842	-0.05392	-63.741	-0.07147
	-64.301	-1.7335	-63.658	-0.13082	-63.772	-0.04505	-63.676	-0.05452	-63.574	-0.07237
	-64.139	-1.67963	-63.493	-0.13082	-63.605	-0.04535	-63.51	-0.05452	-63.408	-0.07349
	-63.977	-1.61515	-63.327	-0.13042	-63.439	-0.04548	-63.344	-0.05452	-63.242	-0.07319
	-63.814	-1.57194	-63.161	-0.13021	-63.273	-0.04518	-63.178	-0.05555	-63.076	-0.07199
	-63.652	-1.53083	-62.996	-0.12871	-63.107	-0.04548	-63.011	-0.05555	-62.91	-0.07169
	-63.489	-1.47867	-62.83	-0.12741	-62.941	-0.04548	-62.845	-0.05512	-62.744	-0.07199
	-63.327	-1.41947	-62.664	-0.12719	-62.775	-0.04578	-62.679	-0.05542	-62.578	-0.07088
	-63.164	-1.3727	-62.499	-0.12659	-62.609	-0.04669	-62.513	-0.05602	-62.411	-0.06997
	-63.001	-1.33834	-62.333	-0.1253	-62.443	-0.04729	-62.347	-0.05633	-62.245	-0.07229
	-62.838	-1.29233	-62.167	-0.12538	-62.277	-0.04789	-62.181	-0.05633	-62.079	-0.07892
	-62.675	-1.24135	-62.002	-0.12629	-62.111	-0.04819	-62.015	-0.05633	-61.913	-0.08253
	-62.511	-1.20668	-61.836	-0.1259	-61.945	-0.04849	-61.849	-0.05693	-61.747	-0.08223
	-62.348	-1.18129	-61.67	-0.12689	-61.779	-0.0488	-61.683	-0.05783	-61.581	-0.08253
	-62.185	-1.13802	-61.505	-0.12719	-61.613	-0.0488	-61.517	-0.05766	-61.415	-0.08253
	-62.021	-1.09722	-61.339	-0.12711	-61.447	-0.0488	-61.35	-0.05736	-61.249	-0.08288
	-61.858	-1.06673	-61.173	-0.1284	-61.281	-0.04849	-61.184	-0.05723	-61.082	-0.08288
	-61.694	-1.02988	-61.008	-0.1272	-61.115	-0.04819	-61.018	-0.05723	-60.916	-0.08313
	-61.53	-1.00118	-60.842	-0.12651	-60.949	-0.04759	-60.852	-0.05663	-60.75	-0.08313
	-61.367	-0.96917	-60.676	-0.13173	-60.783	-0.04729	-60.686	-0.05572	-60.584	-0.08283
	-61.203	-0.93506	-60.511	-0.13716	-60.617	-0.04729	-60.52	-0.05452	-60.418	-0.08253
	-61.039	-0.90915	-60.345	-0.13645	-60.451	-0.04699	-60.354	-0.05361	-60.252	-0.08281
	-60.875	-0.87439	-60.179	-0.13444	-60.285	-0.04639	-60.188	-0.05331	-60.0859	-0.08309
	-60.711	-0.84329	-60.014	-0.13444	-60.119	-0.04604	-60.022	-0.05255	-59.9198	-0.08315
	-60.547	-0.82043	-59.848	-0.13434	-59.9527	-0.04639	-59.855	-0.05135	-59.754	-0.08288
	-60.383	-0.79238	-59.682	-0.13202	-59.787	-0.04613	-59.689	-0.0506	-59.588	-0.08193
	-60.219	-0.76509	-59.517	-0.13021	-59.621	-0.04578	-59.523	-0.0506	-59.422	-0.08078
	-60.054	-0.7404	-59.351	-0.13082	-59.455	-0.04578	-59.357	-0.0509	-59.255	-0.08048
	-59.89	-0.72226	-59.186	-0.13021	-59.289	-0.04578	-59.191	-0.0506	-59.089	-0.08133
	-59.726	-0.70519	-59.02	-0.12922	-59.123	-0.04565	-59.025	-0.0503	-58.923	-0.08163
	-59.561	-0.68568	-58.854	-0.12961	-58.956	-0.04565	-58.859	-0.0509	-58.757	-0.07892
	-59.397	-0.66616	-58.689	-0.12991	-58.79	-0.04548	-58.693	-0.0512	-58.591	-0.08012
	-59.233	-0.63927	-58.523	-0.12952	-58.624	-0.04518	-58.527	-0.05165	-58.425	-0.08735
	-59.068	-0.61152	-58.357	-0.1293	-58.458	-0.04488	-58.36	-0.05195	-58.259	-0.09187
	-58.903	-0.59481	-58.192	-0.1287	-58.292	-0.04398	-58.194	-0.05151	-58.093	-0.09066
	-58.739	-0.5739	-58.026	-0.12861	-58.126	-0.04307	-58.028	-0.0506	-57.927	-0.08825
	-58.574	-0.55364	-57.86	-0.12931	-57.96	-0.04307	-57.862	-0.0503	-57.761	-0.08795
	-58.409	-0.54315	-57.695	-0.12901	-57.794	-0.04337	-57.696	-0.0506	-57.595	-0.08825
	-58.245	-0.52648	-57.529	-0.12831	-57.628	-0.04247	-57.53	-0.0488	-57.429	-0.08735
	-58.08	-0.50788	-57.363	-0.12931	-57.462	-0.04217	-57.364	-0.04759	-57.263	-0.08619
	-57.915	-0.49576	-57.198	-0.12961	-57.296	-0.04277	-57.198	-0.04819	-57.096	-0.08649
	-57.75	-0.4854	-57.032	-0.12991	-57.13	-0.04277	-57.032	-0.04835	-56.93	-0.08675
	-57.586	-0.47025	-56.867	-0.13082	-56.964	-0.04247	-56.865	-0.04865	-56.764	-0.08765
	-57.421	-0.44697	-56.701	-0.13102	-56.798	-0.04217	-56.699	-0.0488	-56.598	-0.08855
	-57.256	-0.43091	-56.535	-0.13142	-56.632	-0.04187	-56.533	-0.0494	-56.432	-0.08855
	-57.091	-0.42394	-56.37	-0.13232	-56.466	-0.04187	-56.367	-0.0494	-56.266	-0.08855
	-56.926	-0.41	-56.204	-0.13223	-56.3	-0.04157	-56.201	-0.0491	-56.1	-0.08976
	-56.761	-0.39424	-56.038	-0.13203	-56.134	-0.04157	-56.035	-0.05	-55.934	-0.09036
	-56.596	-0.38394	-55.873	-0.13233	-55.968	-0.04217	-55.869	-0.0503	-55.768	-0.08976
	-56.431	-0.37373	-55.707	-0.13172	-55.802	-0.04217	-55.703	-0.04985	-55.602	-0.08976
	-56.265	-0.36282	-55.542	-0.13142	-55.636	-0.04247	-55.536	-0.04985	-55.436	-0.09036
	-56.1	-0.35212	-55.376	-0.13102	-55.47	-0.04247	-55.37	-0.0506	-55.27	-0.09096
	-55.935	-0.34212	-55.21	-0.13082	-55.304	-0.04217	-55.204	-0.05151	-55.104	-0.09127
	-55.77	-0.33212	-55.045	-0.12961	-55.138	-0.04217	-55.038	-0.0512	-54.938	-0.09157
	-55.605	-0.3203	-54.879	-0.12901	-54.972	-0.04204	-54.872	-0.0503	-54.772	-0.09247
	-55.44	-0.30938	-54.714	-0.12901	-54.805	-0.04204	-54.706	-0.05	-54.606	-0.09337
	-55.274	-0.3021	-54.548	-0.12892	-54.639	-0.04217	-54.54	-0.05	-54.44	-0.09337
	-55.109	-0.29576	-54.382	-0.129	-54.473	-0.04217	-54.374	-0.0503	-54.274	-0.09337
	-54.944	-0.28522	-54.217	-0.1287	-54.307	-0.04217	-54.208	-0.0509	-54.108	-0.09307
	-54.778	-0.2731	-54.051	-0.12892	-54.141	-0.04217	-54.042	-0.05105	-53.942	-0.09247
	-54.613	-0.2603	-53.885	-0.12931	-53.975	-0.04247	-53.875	-0.05196	-53.776	-0.09217
	-54.448	-0.24865	-53.72	-0.12961	-53.809	-0.04307	-53.709	-0.05331	-53.61	-0.09277
	-54.282	-0.24441	-53.554	-0.12961	-53.643	-0.04367	-53.543	-0.05361	-53.444	-0.0922
	-54.117	-0.24212	-53.389	-0.12901	-53.477	-0.04398	-53.377	-0.05361	-53.277	-0.09189
	-53.952	-0.23868	-53.223	-0.12771	-53.311	-0.04367	-53.211	-0.05452	-53.111	-0.09488
	-53.786	-0.23413	-53.057	-0.12689	-53.145	-0.04337	-53.045	-0.05482	-52.945	-0.09729
	-53.621	-0.22449	-52.892	-0.12598	-52.979	-0.04337	-52.879	-0.05452	-52.779	-0.09849
	-53.455	-0.21419	-52.726	-0.12598	-52.813	-0.04277	-52.713	-0.05452	-52.613	-0.0988
	-53.29	-0.20485	-52.561	-0.12659	-52.647	-0.04127	-52.547	-0.05392	-52.447	-0.09819
	-53.124	-0.19698	-52.395	-0.1253	-52.481	-0.04066	-52.381	-0.05361	-52.281	-0.09759
	-52.959	-0.18975	-52.229	-0.12599	-52.315	-0.03976	-52.215	-0.05361	-52.115	-0.09699
	-52.793	-0.18399	-52.064	-0.129	-52.149	-0.03916	-52.049	-0.05345	-51.949	-0.09669
	-52.628	-0.18158	-51.898	-0.13051	-51.983	-0.03976	-51.882	-0.05285	-51.783	-0.09639
	-52.462	-0.17825	-51.733	-0.13082	-51.817	-0.04036	-51.716	-0.05241	-51.617	-0.09639
	-52.297	-0.17373	-51.567	-0.13102	-51.651	-0.04066	-51.55	-0.05211	-51.451	-0.09578
	-52.131	-0.16898	-51.401	-0.13112	-51.485	-0.04036	-51.384	-0.05211	-51.285	-0.09578
	-51.965	-0.16555	-51.236	-0.12991	-51.319	-0.04036	-51.218	-0.05241	-51.119	-0.09669
	-51.8	-0.16224	-51.07	-0.13203	-51.153	-0.04066	-51.052	-0.05271	-50.953	-0.09759
	-51.634	-0.16012	-50.905	-0.13595	-50.987	-0.04096	-50.886	-0.05301	-50.787	-0.0991
	-51.469	-0.1556	-50.739	-0.13705	-50.821	-0.04096	-50.72	-0.05361	-50.621	-0.0997
	-51.303	-0.15166	-50.573	-0.13716	-50.655	-0.04127	-50.554	-0.05482	-50.455	-0.1003
	-51.138	-0.14955	-50.408	-0.13686	-50.489	-0.04157	-50.388	-0.05572	-50.289	-0.10363
	-50.972	-0.14729	-50.242	-0.13686	-50.323	-0.04217	-50.222	-0.05572	-50.124	-0.10604
	-50.806	-0.14168	-50.077	-0.13656	-50.157	-0.04277	-50.056	-0.05556	-49.958	-0.10482
	-50.641	-0.13355	-49.911	-0.13474	-49.991	-0.04264	-49.889	-0.05676	-49.792	-0.10361
	-50.475	-0.13012	-49.746	-0.13323	-49.824	-0.04264	-49.723	-0.05723	-49.626	-0.10361
	-50.309	-0.13173	-49.58	-0.13313	-49.658	-0.04277	-49.557	-0.05693	-49.46	-0.10241
	-50.144	-0.126	-49.414	-0.13293	-49.492	-0.04247	-49.391	-0.05663	-49.294	-0.10181
	-49.978	-0.11958	-49.249	-0.13263	-49.326	-0.04247	-49.225	-0.05663	-49.128	-0.10241
	-49.812	-0.12054	-49.083	-0.13293	-49.16	-0.04337	-49.059	-0.05753	-48.962	-0.10181
	-49.647	-0.12024	-48.918	-0.13323	-48.994	-0.04337	-48.893	-0.05753	-48.796	-0.1009
	-49.481	-0.11627	-48.752	-0.13323	-48.828	-0.04307	-48.727	-0.05753	-48.63	-0.1006
	-49.315	-0.10663	-48.587	-0.13323	-48.662	-0.04337	-48.561	-0.05753	-48.464	-0.1009
	-49.15	-0.1006	-48.421	-0.13293	-48.496	-0.04367	-48.395	-0.05693	-48.298	-0.1009
	-48.984	-0.1003	-48.256	-0.13142	-48.33	-0.04398	-48.229	-0.05693	-48.132	-0.1009
	-48.818	-0.0997	-48.09	-0.12892	-48.164	-0.04398	-48.063	-0.05693	-47.966	-0.1012
	-48.652	-0.0994	-47.924	-0.12901	-47.998	-0.04398	-47.897	-0.05633	-47.8	-0.10151
	-48.487	-0.0994	-47.759	-0.12901	-47.832	-0.04398	-47.731	-0.05633	-47.634	-0.10211
	-48.321	-0.09669	-47.593	-0.12901	-47.666	-0.04337	-47.565	-0.05693	-47.468	-0.10934
	-48.155	-0.09428	-47.428	-0.12991	-47.5	-0.04337	-47.399	-0.05706	-47.302	-0.11295
	-47.989	-0.09305	-47.262	-0.13021	-47.334	-0.04428	-47.232	-0.05676	-47.136	-0.10964
	-47.824	-0.09034	-47.097	-0.13112	-47.168	-0.04488	-47.066	-0.05663	-46.97	-0.10994
	-47.658	-0.08795	-46.931	-0.13133	-47.002	-0.04548	-46.9	-0.05663	-46.804	-0.10783
	-47.492	-0.08705	-46.765	-0.13172	-46.836	-0.04639	-46.734	-0.05633	-46.638	-0.10211
	-47.326	-0.08671	-46.6	-0.13172	-46.67	-0.04699	-46.568	-0.05633	-46.472	-0.09578
	-47.161	-0.08671	-46.434	-0.13142	-46.504	-0.04729	-46.402	-0.05663	-46.306	-0.09187
	-46.995	-0.08855	-46.269	-0.13052	-46.338	-0.0488	-46.236	-0.05693	-46.14	-0.08705
	-46.829	-0.08253	-46.103	-0.12961	-46.172	-0.0497	-46.07	-0.05753	-45.974	-0.08253
	-46.663	-0.0759	-45.938	-0.12931	-46.006	-0.0488	-45.904	-0.05813	-45.808	-0.08283
	-46.497	-0.07795	-45.772	-0.12771	-45.84	-0.04819	-45.738	-0.05813	-45.642	-0.08373
	-46.332	-0.07494	-45.606	-0.12719	-45.674	-0.04789	-45.572	-0.05783	-45.476	-0.08404
	-46.166	-0.07169	-45.441	-0.12749	-45.508	-0.04789	-45.406	-0.05783	-45.31	-0.08494
	-46	-0.07259	-45.275	-0.12689	-45.342	-0.04789	-45.24	-0.05723	-45.144	-0.08795
	-45.834	-0.07463	-45.11	-0.12629	-45.176	-0.04789	-45.074	-0.05663	-44.978	-0.09187
	-45.669	-0.07132	-44.944	-0.12659	-45.01	-0.04669	-44.908	-0.05663	-44.812	-0.09699
	-45.503	-0.06717	-44.779	-0.12689	-44.844	-0.04578	-44.742	-0.05633	-44.646	-0.09849
	-45.337	-0.06867	-44.613	-0.12689	-44.678	-0.04608	-44.576	-0.05482	-44.48	-0.09699
	-45.171	-0.06867	-44.448	-0.12659	-44.512	-0.04578	-44.41	-0.05405	-44.314	-0.09729
	-45.005	-0.06747	-44.282	-0.1256	-44.346	-0.04578	-44.243	-0.05435	-44.148	-0.08916
	-44.839	-0.06647	-44.116	-0.12568	-44.18	-0.04578	-44.077	-0.05392	-43.982	-0.0747
	-44.674	-0.06647	-43.951	-0.12538	-44.014	-0.04548	-43.911	-0.05241	-43.816	-0.06898
	-44.508	-0.06536	-43.785	-0.12447	-43.848	-0.04488	-43.745	-0.05181	-43.65	-0.07018
	-44.342	-0.06235	-43.62	-0.12387	-43.682	-0.04488	-43.579	-0.05211	-43.484	-0.07199
	-44.176	-0.06024	-43.454	-0.12387	-43.516	-0.04488	-43.413	-0.05211	-43.318	-0.07711
	-44.01	-0.05982	-43.289	-0.12387	-43.35	-0.04428	-43.247	-0.05181	-43.152	-0.08343
	-43.845	-0.05952	-43.123	-0.12319	-43.184	-0.04398	-43.081	-0.05151	-42.986	-0.08705
	-43.679	-0.05813	-42.957	-0.12326	-43.018	-0.04367	-42.915	-0.05181	-42.82	-0.08253
	-43.513	-0.05663	-42.792	-0.12326	-42.852	-0.04367	-42.749	-0.05211	-42.654	-0.07952
	-43.347	-0.05633	-42.626	-0.12326	-42.686	-0.04428	-42.583	-0.05181	-42.488	-0.08223
	-43.181	-0.05602	-42.461	-0.12357	-42.52	-0.04458	-42.417	-0.05151	-42.322	-0.08102
	-43.015	-0.05498	-42.295	-0.12357	-42.354	-0.04488	-42.251	-0.05151	-42.156	-0.08223
	-42.85	-0.05378	-42.13	-0.12357	-42.188	-0.04518	-42.085	-0.0509	-41.99	-0.08434
	-42.684	-0.05331	-41.964	-0.12387	-42.022	-0.04518	-41.919	-0.05015	-41.824	-0.08373
	-42.518	-0.05301	-41.799	-0.12417	-41.856	-0.04548	-41.752	-0.04985	-41.658	-0.08313
	-42.352	-0.05151	-41.633	-0.1238	-41.69	-0.04669	-41.586	-0.0497	-41.492	-0.08494
	-42.186	-0.04849	-41.467	-0.12357	-41.524	-0.04729	-41.42	-0.0497	-41.326	-0.08705
	-42.02	-0.04592	-41.302	-0.12357	-41.358	-0.04759	-41.254	-0.0497	-41.16	-0.08795
	-41.855	-0.04501	-41.136	-0.12357	-41.192	-0.04819	-41.088	-0.05	-40.994	-0.09157
	-41.689	-0.04367	-40.971	-0.12326	-41.026	-0.0494	-40.922	-0.0512	-40.828	-0.09428
	-41.523	-0.04307	-40.805	-0.12296	-40.86	-0.05	-40.756	-0.05211	-40.662	-0.09428
	-41.357	-0.04428	-40.64	-0.12296	-40.694	-0.0494	-40.59	-0.05392	-40.496	-0.0744
	-41.191	-0.04458	-40.474	-0.12266	-40.528	-0.0497	-40.424	-0.05542	-40.33	-0.04518
	-41.025	-0.04367	-40.309	-0.12236	-40.362	-0.0497	-40.258	-0.05572	-40.164	-0.03663
	-40.859	-0.04307	-40.143	-0.12305	-40.196	-0.04955	-40.092	-0.05663	-39.997	-0.04085
	-40.693	-0.04381	-39.9774	-0.12417	-40.031	-0.04925	-39.926	-0.05904	-39.831	-0.04367
	-40.528	-0.04351	-39.812	-0.12461	-39.865	-0.04849	-39.76	-0.06024	-39.665	-0.04398
	-40.362	-0.04217	-39.646	-0.12508	-39.699	-0.04789	-39.594	-0.05934	-39.499	-0.04669
	-40.196	-0.04096	-39.481	-0.12508	-39.533	-0.04759	-39.428	-0.05904	-39.333	-0.04789
	-40.03	-0.04066	-39.315	-0.12508	-39.367	-0.04729	-39.262	-0.05964	-39.167	-0.04655
	-39.864	-0.04096	-39.15	-0.12508	-39.201	-0.04699	-39.096	-0.05904	-39	-0.04625
	-39.698	-0.03765	-38.984	-0.12447	-39.035	-0.04608	-38.93	-0.05783	-38.834	-0.04639
	-39.532	-0.03596	-38.819	-0.12387	-38.869	-0.04548	-38.764	-0.05783	-38.668	-0.04699
	-39.367	-0.03776	-38.653	-0.12387	-38.703	-0.04548	-38.598	-0.05633	-38.502	-0.04819
	-39.201	-0.03855	-38.488	-0.12327	-38.537	-0.04518	-38.432	-0.05542	-38.336	-0.04819
	-39.035	-0.03825	-38.322	-0.12357	-38.371	-0.04488	-38.266	-0.05602	-38.17	-0.0497
	-38.869	-0.03795	-38.157	-0.12477	-38.205	-0.04488	-38.1	-0.05586	-38.004	-0.05345
	-38.703	-0.03855	-37.991	-0.1247	-38.039	-0.04548	-37.933	-0.05495	-37.837	-0.05646
	-38.537	-0.03855	-37.825	-0.12659	-37.873	-0.04608	-37.767	-0.05482	-37.671	-0.05723
	-38.371	-0.03886	-37.66	-0.1278	-37.707	-0.04699	-37.601	-0.05572	-37.505	-0.05753
	-38.205	-0.03928	-37.494	-0.1278	-37.541	-0.04759	-37.435	-0.05602	-37.339	-0.05873
	-38.04	-0.03897	-37.329	-0.1284	-37.375	-0.04819	-37.269	-0.05693	-37.173	-0.05904
	-37.874	-0.03855	-37.163	-0.12961	-37.209	-0.04849	-37.103	-0.05753	-37.007	-0.05934
	-37.708	-0.03795	-36.998	-0.13051	-37.043	-0.0494	-36.937	-0.05873	-36.841	-0.06084
	-37.542	-0.03735	-36.832	-0.13021	-36.877	-0.05	-36.771	-0.06114	-36.675	-0.06205
	-37.376	-0.03705	-36.667	-0.13051	-36.711	-0.0494	-36.605	-0.06295	-36.509	-0.06175
	-37.21	-0.03614	-36.501	-0.13112	-36.545	-0.0491	-36.439	-0.06325	-36.343	-0.06156
	-37.044	-0.03524	-36.336	-0.13564	-36.379	-0.0491	-36.273	-0.06265	-36.176	-0.06608
	-36.878	-0.03444	-36.17	-0.14746	-36.213	-0.0494	-36.107	-0.06265	-36.01	-0.07078
	-36.713	-0.03233	-36.005	-0.15455	-36.047	-0.0494	-35.941	-0.06325	-35.844	-0.07078
	-36.547	-0.03102	-35.84	-0.15107	-35.881	-0.0494	-35.775	-0.06295	-35.678	-0.07048
	-36.381	-0.03163	-35.674	-0.14773	-35.715	-0.0497	-35.609	-0.06235	-35.512	-0.07139
	-36.215	-0.03223	-35.509	-0.14412	-35.549	-0.0497	-35.443	-0.06235	-35.346	-0.07229
	-36.049	-0.03313	-35.343	-0.13715	-35.383	-0.0488	-35.277	-0.06114	-35.18	-0.07229
	-35.883	-0.03373	-35.178	-0.12932	-35.217	-0.04849	-35.111	-0.06024	-35.014	-0.07349
	-35.717	-0.03524	-35.012	-0.12659	-35.051	-0.04849	-34.945	-0.05964	-34.848	-0.0762
	-35.551	-0.03584	-34.847	-0.1281	-34.885	-0.0488	-34.779	-0.05873	-34.682	-0.07831
	-35.385	-0.03505	-34.681	-0.1284	-34.719	-0.0494	-34.613	-0.05783	-34.516	-0.07922
	-35.22	-0.03655	-34.516	-0.12719	-34.553	-0.04985	-34.447	-0.05753	-34.35	-0.08133
	-35.054	-0.03404	-34.35	-0.12659	-34.388	-0.05106	-34.281	-0.05813	-34.184	-0.07982
	-34.888	-0.03133	-34.185	-0.12749	-34.222	-0.05181	-34.115	-0.05813	-34.018	-0.07741
	-34.722	-0.03193	-34.019	-0.1281	-34.056	-0.05211	-33.949	-0.05813	-33.852	-0.07861
	-34.556	-0.02982	-33.854	-0.1281	-33.89	-0.05301	-33.783	-0.05813	-33.686	-0.07922
	-34.39	-0.02861	-33.688	-0.1281	-33.724	-0.05512	-33.617	-0.05783	-33.52	-0.08042
	-34.224	-0.02952	-33.523	-0.1281	-33.558	-0.05633	-33.451	-0.05813	-33.354	-0.08133
	-34.058	-0.02991	-33.357	-0.12779	-33.392	-0.05602	-33.285	-0.05843	-33.188	-0.08133
	-33.893	-0.02991	-33.192	-0.12788	-33.226	-0.05602	-33.119	-0.05843	-33.022	-0.08133
	-33.727	-0.03012	-33.027	-0.12719	-33.06	-0.05693	-32.953	-0.05843	-32.856	-0.08404
	-33.561	-0.03012	-32.861	-0.12598	-32.894	-0.05693	-32.787	-0.05873	-32.69	-0.08705
	-33.395	-0.03012	-32.696	-0.12478	-32.728	-0.05572	-32.621	-0.05934	-32.524	-0.08765
	-33.229	-0.03042	-32.53	-0.12356	-32.562	-0.05512	-32.455	-0.05964	-32.358	-0.08795
	-33.063	-0.03133	-32.365	-0.12206	-32.396	-0.05422	-32.289	-0.05994	-32.192	-0.08946
	-32.897	-0.03223	-32.199	-0.12175	-32.23	-0.05408	-32.123	-0.06024	-32.026	-0.09096
	-32.731	-0.03253	-32.034	-0.12266	-32.065	-0.05408	-31.957	-0.06084	-31.86	-0.09127
	-32.565	-0.03323	-31.868	-0.12205	-31.899	-0.05361	-31.791	-0.06145	-31.694	-0.09187
	-32.4	-0.03474	-31.703	-0.12175	-31.733	-0.05301	-31.625	-0.06175	-31.528	-0.09336
	-32.234	-0.03524	-31.537	-0.12296	-31.567	-0.05271	-31.459	-0.06205	-31.363	-0.09396
	-32.068	-0.03464	-31.372	-0.12296	-31.401	-0.05301	-31.293	-0.06265	-31.197	-0.09337
	-31.902	-0.03434	-31.206	-0.12357	-31.235	-0.05301	-31.127	-0.06265	-31.031	-0.09337
	-31.736	-0.03524	-31.041	-0.12417	-31.069	-0.05331	-30.961	-0.06145	-30.865	-0.09367
	-31.57	-0.03554	-30.875	-0.12387	-30.903	-0.05392	-30.795	-0.06054	-30.699	-0.09337
	-31.404	-0.03494	-30.71	-0.12417	-30.737	-0.05542	-30.629	-0.05964	-30.533	-0.09307
	-31.238	-0.03505	-30.544	-0.12508	-30.571	-0.05783	-30.463	-0.05843	-30.367	-0.09337
	-31.073	-0.03565	-30.379	-0.12568	-30.405	-0.06145	-30.297	-0.05663	-30.201	-0.09337
	-30.907	-0.03554	-30.213	-0.12598	-30.239	-0.06435	-30.131	-0.05602	-30.035	-0.09367
	-30.741	-0.03524	-30.048	-0.12629	-30.074	-0.06405	-29.965	-0.05663	-29.869	-0.09548
	-30.575	-0.03524	-29.882	-0.12659	-29.908	-0.06355	-29.799	-0.05693	-29.703	-0.09789
	-30.409	-0.03524	-29.717	-0.12629	-29.742	-0.06476	-29.633	-0.05783	-29.537	-0.10061
	-30.243	-0.03554	-29.551	-0.12568	-29.576	-0.06536	-29.467	-0.05873	-29.372	-0.10091
	-30.077	-0.03595	-29.386	-0.12568	-29.41	-0.06506	-29.301	-0.06024	-29.206	-0.1
	-29.912	-0.03625	-29.22	-0.12568	-29.244	-0.06476	-29.135	-0.06084	-29.04	-0.1012
	-29.746	-0.03645	-29.055	-0.12598	-29.078	-0.06476	-28.969	-0.06024	-28.874	-0.10813
	-29.58	-0.03614	-28.889	-0.12629	-28.912	-0.06465	-28.803	-0.06054	-28.708	-0.11295
	-29.414	-0.03554	-28.724	-0.12629	-28.747	-0.06375	-28.637	-0.06084	-28.542	-0.10934
	-29.248	-0.03584	-28.558	-0.12659	-28.581	-0.06295	-28.471	-0.06084	-28.376	-0.10452
	-29.082	-0.03614	-28.393	-0.12667	-28.415	-0.06205	-28.305	-0.06084	-28.211	-0.0982
	-28.916	-0.03656	-28.228	-0.12568	-28.249	-0.06084	-28.139	-0.06024	-28.045	-0.09669
	-28.751	-0.03686	-28.062	-0.12568	-28.083	-0.05994	-27.973	-0.05994	-27.879	-0.0991
	-28.585	-0.03645	-27.897	-0.12508	-27.917	-0.05904	-27.807	-0.06024	-27.713	-0.0994
	-28.419	-0.03645	-27.731	-0.12508	-27.751	-0.05753	-27.641	-0.06084	-27.547	-0.0997
	-28.253	-0.03645	-27.566	-0.12598	-27.585	-0.05723	-27.475	-0.06145	-27.381	-0.0988
	-28.087	-0.03645	-27.4	-0.12659	-27.419	-0.05801	-27.309	-0.06235	-27.215	-0.1
	-27.921	-0.03645	-27.235	-0.12809	-27.254	-0.05801	-27.143	-0.06295	-27.049	-0.10572
	-27.755	-0.03565	-27.069	-0.129	-27.088	-0.05723	-26.977	-0.06386	-26.883	-0.11088
	-27.59	-0.03535	-26.904	-0.1284	-26.922	-0.05663	-26.811	-0.06647	-26.718	-0.11148
	-27.424	-0.03584	-26.738	-0.1284	-26.756	-0.05633	-26.646	-0.06858	-26.552	-0.11024
	-27.258	-0.03645	-26.573	-0.13061	-26.59	-0.05572	-26.48	-0.06898	-26.386	-0.10693
	-27.092	-0.03645	-26.408	-0.13082	-26.424	-0.05452	-26.314	-0.06837	-26.22	-0.0997
	-26.926	-0.03645	-26.242	-0.13021	-26.258	-0.05331	-26.148	-0.06837	-26.054	-0.09759
	-26.76	-0.03645	-26.077	-0.13051	-26.092	-0.05271	-25.982	-0.06958	-25.888	-0.1
	-26.594	-0.03656	-25.911	-0.13112	-25.926	-0.05271	-25.816	-0.07018	-25.723	-0.1003
	-26.429	-0.03686	-25.746	-0.13112	-25.76	-0.0497	-25.65	-0.06928	-25.557	-0.0991
	-26.263	-0.03675	-25.58	-0.13051	-25.594	-0.04819	-25.484	-0.06898	-25.391	-0.09849
	-26.097	-0.03705	-25.415	-0.13091	-25.428	-0.05015	-25.318	-0.06867	-25.225	-0.0991
	-25.931	-0.03705	-25.25	-0.13021	-25.263	-0.05045	-25.152	-0.06807	-25.059	-0.0994
	-25.765	-0.03675	-25.084	-0.12961	-25.097	-0.0512	-24.986	-0.06807	-24.893	-0.1
	-25.599	-0.03705	-24.919	-0.12901	-24.931	-0.05181	-24.82	-0.06807	-24.727	-0.10151
	-25.433	-0.03746	-24.753	-0.1284	-24.765	-0.05211	-24.654	-0.06687	-24.561	-0.10696
	-25.268	-0.03716	-24.588	-0.1278	-24.599	-0.05241	-24.488	-0.06627	-24.396	-0.1157
	-25.102	-0.03645	-24.422	-0.12719	-24.433	-0.05361	-24.322	-0.06687	-24.23	-0.12048
	-24.936	-0.03645	-24.257	-0.12788	-24.267	-0.05452	-24.156	-0.06768	-24.064	-0.11928
	-24.77	-0.03705	-24.092	-0.1281	-24.101	-0.05422	-23.991	-0.06798	-23.898	-0.11449
	-24.604	-0.03735	-23.926	-0.12749	-23.935	-0.05452	-23.825	-0.06777	-23.733	-0.11148
	-24.438	-0.03807	-23.761	-0.12749	-23.769	-0.05602	-23.659	-0.06837	-23.567	-0.11205
	-24.273	-0.03867	-23.595	-0.1281	-23.603	-0.0571	-23.493	-0.06898	-23.401	-0.11235
	-24.107	-0.03886	-23.43	-0.1281	-23.438	-0.0568	-23.327	-0.06928	-23.235	-0.11205
	-23.941	-0.03886	-23.264	-0.12931	-23.272	-0.05693	-23.161	-0.06898	-23.069	-0.1136
	-23.775	-0.03946	-23.099	-0.13091	-23.106	-0.05843	-22.995	-0.06928	-22.904	-0.1142
	-23.609	-0.04036	-22.934	-0.13082	-22.94	-0.05873	-22.829	-0.07169	-22.738	-0.10964
	-23.443	-0.04079	-22.768	-0.13082	-22.774	-0.05813	-22.663	-0.06657	-22.572	-0.10361
	-23.278	-0.04109	-22.603	-0.13202	-22.608	-0.05813	-22.497	-0.06205	-22.406	-0.1006
	-23.112	-0.04127	-22.437	-0.13263	-22.442	-0.05783	-22.331	-0.06476	-22.24	-0.09428
	-22.946	-0.04187	-22.272	-0.13212	-22.276	-0.05783	-22.165	-0.06506	-22.074	-0.08916
	-22.78	-0.04217	-22.107	-0.13202	-22.11	-0.05801	-21.999	-0.06446	-21.908	-0.09427
	-22.614	-0.04217	-21.941	-0.13172	-21.945	-0.05831	-21.833	-0.06416	-21.743	-0.10783
	-22.448	-0.0429	-21.776	-0.13112	-21.779	-0.05873	-21.667	-0.06465	-21.577	-0.12259
	-22.283	-0.0429	-21.61	-0.13112	-21.613	-0.05934	-21.502	-0.06495	-21.411	-0.12801
	-22.117	-0.04217	-21.445	-0.13091	-21.447	-0.05964	-21.336	-0.06536	-21.245	-0.12749
	-21.951	-0.04217	-21.28	-0.12871	-21.281	-0.06024	-21.17	-0.06596	-21.08	-0.12689
	-21.785	-0.04187	-21.114	-0.1278	-21.115	-0.06235	-21.004	-0.06657	-20.914	-0.12651
	-21.619	-0.04157	-20.949	-0.1275	-20.949	-0.06375	-20.838	-0.06717	-20.748	-0.1262
	-21.453	-0.04139	-20.783	-0.12689	-20.784	-0.06375	-20.672	-0.06777	-20.582	-0.12629
	-21.288	-0.04049	-20.618	-0.12515	-20.618	-0.06355	-20.506	-0.06837	-20.417	-0.12508
	-21.122	-0.04066	-20.453	-0.12356	-20.452	-0.06657	-20.34	-0.06867	-20.251	-0.12289
	-20.956	-0.04096	-20.287	-0.12417	-20.286	-0.06958	-20.174	-0.06898	-20.085	-0.12145
	-20.79	-0.03765	-20.122	-0.12447	-20.12	-0.07018	-20.008	-0.07018	-19.92	-0.11663
	-20.624	-0.03656	-19.956	-0.12386	-19.954	-0.0716	-19.842	-0.07139	-19.754	-0.11145
	-20.459	-0.03807	-19.791	-0.12364	-19.789	-0.07522	-19.676	-0.07169	-19.588	-0.11205
	-20.293	-0.03855	-19.626	-0.12387	-19.623	-0.07681	-19.51	-0.07312	-19.422	-0.11295
	-20.127	-0.03886	-19.46	-0.12417	-19.457	-0.075	-19.345	-0.07643	-19.256	-0.11269
	-19.961	-0.03855	-19.295	-0.12447	-19.291	-0.0744	-19.179	-0.07952	-19.091	-0.1157
	-19.795	-0.03916	-19.129	-0.12417	-19.125	-0.07402	-19.013	-0.08253	-18.925	-0.12078
	-19.629	-0.03958	-18.964	-0.12387	-18.96	-0.07402	-18.847	-0.08494	-18.759	-0.1247
	-19.464	-0.03897	-18.798	-0.12387	-18.794	-0.07289	-18.681	-0.08554	-18.593	-0.12992
	-19.298	-0.03825	-18.633	-0.12424	-18.628	-0.06928	-18.515	-0.0855	-18.428	-0.13474
	-19.132	-0.03765	-18.468	-0.12417	-18.462	-0.06536	-18.35	-0.0852	-18.262	-0.13705
	-18.966	-0.03795	-18.302	-0.12478	-18.296	-0.06375	-18.184	-0.08524	-18.096	-0.13806
	-18.8	-0.03825	-18.137	-0.12508	-18.131	-0.06134	-18.018	-0.08434	-17.931	-0.13746
	-18.634	-0.03807	-17.971	-0.12599	-17.965	-0.05813	-17.852	-0.08343	-17.765	-0.13746
	-18.469	-0.03716	-17.806	-0.12667	-17.799	-0.05723	-17.686	-0.08343	-17.6	-0.13776
	-18.303	-0.03645	-17.641	-0.12538	-17.633	-0.05783	-17.52	-0.08187	-17.434	-0.13735
	-18.137	-0.03675	-17.475	-0.12538	-17.467	-0.05843	-17.355	-0.07615	-17.268	-0.13656
	-17.971	-0.03434	-17.31	-0.12636	-17.301	-0.05873	-17.189	-0.07229	-17.103	-0.13565
	-17.805	-0.03193	-17.145	-0.12659	-17.135	-0.05964	-17.023	-0.07259	-16.937	-0.13494
	-17.639	-0.03202	-16.979	-0.12719	-16.969	-0.06073	-16.857	-0.07289	-16.771	-0.13444
	-17.474	-0.03202	-16.814	-0.12719	-16.804	-0.06163	-16.691	-0.07289	-16.606	-0.13173
	-17.308	-0.03193	-16.648	-0.12719	-16.638	-0.06145	-16.525	-0.07289	-16.44	-0.12892
	-17.142	-0.03193	-16.483	-0.12727	-16.472	-0.06355	-16.359	-0.0738	-16.274	-0.11928
	-16.976	-0.03253	-16.318	-0.12629	-16.306	-0.06596	-16.193	-0.075	-16.108	-0.1033
	-16.81	-0.03313	-16.152	-0.12598	-16.14	-0.06829	-16.027	-0.07825	-15.943	-0.09818
	-16.644	-0.03313	-15.987	-0.12448	-15.975	-0.07311	-15.862	-0.07916	-15.777	-0.10271
	-16.478	-0.03445	-15.821	-0.12387	-15.809	-0.07711	-15.696	-0.07741	-15.611	-0.11566
	-16.313	-0.03565	-15.656	-0.12455	-15.643	-0.07741	-15.53	-0.07681	-15.445	-0.13325
	-16.147	-0.03554	-15.491	-0.12387	-15.477	-0.0756	-15.364	-0.0762	-15.28	-0.14259
	-15.981	-0.03584	-15.325	-0.12357	-15.311	-0.07614	-15.198	-0.0762	-15.114	-0.14623
	-15.815	-0.03705	-15.16	-0.12357	-15.146	-0.07433	-15.032	-0.07651	-14.949	-0.14713
	-15.649	-0.03735	-14.994	-0.12417	-14.98	-0.07229	-14.866	-0.07674	-14.783	-0.14759
	-15.483	-0.03716	-14.829	-0.12515	-14.814	-0.07229	-14.701	-0.07674	-14.617	-0.15258
	-15.318	-0.03746	-14.664	-0.12568	-14.648	-0.06988	-14.535	-0.07681	-14.452	-0.1577
	-15.152	-0.03705	-14.498	-0.12629	-14.482	-0.06464	-14.369	-0.07741	-14.286	-0.11175
	-14.986	-0.03675	-14.333	-0.12606	-14.317	-0.05982	-14.203	-0.07861	-14.12	-0.04217
	-14.82	-0.03675	-14.168	-0.12538	-14.151	-0.05542	-14.037	-0.08223	-13.954	-0.06566
	-14.654	-0.03686	-14.002	-0.12568	-13.985	-0.05241	-13.871	-0.0852	-13.788	-0.133
	-14.489	-0.03686	-13.837	-0.12576	-13.819	-0.05271	-13.706	-0.0852	-13.623	-0.15047
	-14.323	-0.03705	-13.672	-0.12508	-13.653	-0.05301	-13.54	-0.08524	-13.457	-0.14774
	-14.157	-0.03735	-13.506	-0.12477	-13.487	-0.05331	-13.374	-0.08735	-13.292	-0.14894
	-13.991	-0.03765	-13.341	-0.12417	-13.321	-0.05378	-13.208	-0.08916	-13.126	-0.14894
	-13.825	-0.03855	-13.175	-0.12417	-13.156	-0.05378	-13.042	-0.08943	-12.961	-0.14864
	-13.659	-0.03867	-13.01	-0.12485	-12.99	-0.05361	-12.877	-0.08943	-12.795	-0.14894
	-13.494	-0.03777	-12.845	-0.12477	-12.824	-0.05392	-12.711	-0.09036	-12.63	-0.14804
	-13.328	-0.03735	-12.679	-0.12538	-12.658	-0.05422	-12.545	-0.09096	-12.464	-0.14488
	-13.162	-0.03735	-12.514	-0.12636	-12.492	-0.05392	-12.379	-0.09033	-12.298	-0.14078
	-12.996	-0.03765	-12.349	-0.12629	-12.326	-0.05331	-12.214	-0.09003	-12.133	-0.13355
	-12.83	-0.03795	-12.183	-0.12659	-12.16	-0.05301	-12.048	-0.08946	-11.967	-0.1247
	-12.664	-0.03776	-12.018	-0.12818	-11.994	-0.05287	-11.882	-0.08916	-11.801	-0.12054
	-12.499	-0.03806	-11.853	-0.1281	-11.829	-0.05076	-11.716	-0.08916	-11.636	-0.12085
	-12.333	-0.03825	-11.687	-0.1278	-11.663	-0.0491	-11.55	-0.08943	-11.47	-0.12199
	-12.167	-0.03795	-11.522	-0.1284	-11.497	-0.0488	-11.385	-0.08913	-11.304	-0.12326
	-12.001	-0.03795	-11.356	-0.12901	-11.331	-0.04789	-11.219	-0.08886	-11.139	-0.12387
	-11.835	-0.03837	-11.191	-0.12939	-11.165	-0.04608	-11.053	-0.08916	-10.973	-0.1256
	-11.67	-0.03837	-11.026	-0.1287	-10.999	-0.04518	-10.887	-0.08943	-10.807	-0.12658
	-11.504	-0.03795	-10.86	-0.1287	-10.833	-0.04639	-10.722	-0.09063	-10.642	-0.12538
	-11.338	-0.03795	-10.695	-0.12909	-10.667	-0.04729	-10.556	-0.09066	-10.476	-0.1241
	-11.172	-0.03795	-10.53	-0.1287	-10.501	-0.04669	-10.39	-0.09157	-10.31	-0.12538
	-11.006	-0.03776	-10.364	-0.12901	-10.335	-0.04653	-10.224	-0.09548	-10.145	-0.12599
	-10.841	-0.03716	-10.199	-0.13	-10.17	-0.05105	-10.058	-0.09728	-9.979	-0.12108
	-10.675	-0.03645	-10.034	-0.13051	-10.004	-0.05422	-9.893	-0.09608	-9.813	-0.11661
	-10.509	-0.03554	-9.868	-0.13082	-9.838	-0.05602	-9.727	-0.09548	-9.648	-0.11511
	-10.343	-0.03554	-9.703	-0.13121	-9.672	-0.05783	-9.561	-0.09638	-9.482	-0.11536
	-10.177	-0.03614	-9.538	-0.13152	-9.506	-0.05753	-9.396	-0.09577	-9.316	-0.11692
	-10.011	-0.03625	-9.373	-0.13172	-9.34	-0.05783	-9.23	-0.09518	-9.151	-0.11692
	-9.846	-0.03625	-9.207	-0.13142	-9.174	-0.05982	-9.064	-0.09548	-8.985	-0.11627
	-9.68	-0.03614	-9.042	-0.13121	-9.009	-0.06103	-8.898	-0.09547	-8.819	-0.11717
	-9.514	-0.03675	-8.877	-0.13112	-8.843	-0.06024	-8.733	-0.09457	-8.653	-0.11722
	-9.348	-0.03735	-8.711	-0.13021	-8.677	-0.06024	-8.567	-0.09337	-8.488	-0.1133
	-9.182	-0.03746	-8.546	-0.1297	-8.511	-0.06084	-8.401	-0.09307	-8.322	-0.10331
	-9.017	-0.03746	-8.381	-0.12931	-8.345	-0.06103	-8.235	-0.09214	-8.156	-0.09819
	-8.851	-0.03705	-8.215	-0.12931	-8.18	-0.06012	-8.07	-0.08823	-7.991	-0.1003
	-8.685	-0.03675	-8.05	-0.12879	-8.014	-0.05934	-7.904	-0.08524	-7.825	-0.1012
	-8.519	-0.03645	-7.885	-0.1281	-7.848	-0.05813	-7.738	-0.08464	-7.659	-0.10633
	-8.353	-0.03656	-7.719	-0.1284	-7.682	-0.05723	-7.572	-0.08434	-7.493	-0.10876
	-8.188	-0.03716	-7.554	-0.12909	-7.516	-0.05602	-7.406	-0.08368	-7.328	-0.10604
	-8.022	-0.03735	-7.389	-0.12991	-7.35	-0.05408	-7.241	-0.08278	-7.162	-0.10572
	-7.856	-0.03795	-7.223	-0.12991	-7.185	-0.05046	-7.075	-0.08313	-6.996	-0.10633
	-7.69	-0.03855	-7.058	-0.13091	-7.019	-0.04759	-6.909	-0.08253	-6.83	-0.10513
	-7.524	-0.03855	-6.893	-0.13424	-6.853	-0.04669	-6.743	-0.08187	-6.665	-0.0976
	-7.358	-0.03867	-6.728	-0.13776	-6.687	-0.04518	-6.578	-0.08127	-6.499	-0.08795
	-7.193	-0.04018	-6.562	-0.13867	-6.521	-0.04398	-6.412	-0.08042	-6.333	-0.08133
	-7.027	-0.04096	-6.397	-0.13818	-6.355	-0.04367	-6.246	-0.08042	-6.167	-0.07922
	-6.861	-0.04066	-6.232	-0.13848	-6.189	-0.04428	-6.08	-0.07982	-6.001	-0.07982
	-6.695	-0.04078	-6.067	-0.13867	-6.023	-0.04488	-5.914	-0.07976	-5.835	-0.07892
	-6.53	-0.04078	-5.901	-0.13897	-5.857	-0.04578	-5.749	-0.08066	-5.669	-0.07199
	-6.364	-0.04096	-5.736	-0.13939	-5.691	-0.04653	-5.583	-0.08072	-5.503	-0.06526
	-6.198	-0.04096	-5.571	-0.13909	-5.526	-0.04743	-5.417	-0.08163	-5.338	-0.06556
	-6.032	-0.04127	-5.406	-0.13747	-5.36	-0.0503	-5.251	-0.08253	-5.172	-0.06837
	-5.866	-0.04139	-5.24	-0.13656	-5.194	-0.05331	-5.085	-0.08278	-5.006	-0.07771
	-5.701	-0.04109	-5.075	-0.13636	-5.028	-0.05301	-4.92	-0.08308	-4.84	-0.08494
	-5.535	-0.04127	-4.91	-0.13505	-4.862	-0.05181	-4.754	-0.08373	-4.674	-0.08675
	-5.369	-0.04127	-4.744	-0.13293	-4.696	-0.05241	-4.588	-0.08434	-4.508	-0.08886
	-5.203	-0.04096	-4.579	-0.13212	-4.53	-0.04832	-4.422	-0.08434	-4.342	-0.09276
	-5.037	-0.04139	-4.414	-0.13303	-4.365	-0.0426	-4.256	-0.08459	-4.177	-0.09246
	-4.872	-0.04139	-4.249	-0.13203	-4.199	-0.04096	-4.091	-0.08489	-4.011	-0.08102
	-4.706	-0.04096	-4.083	-0.13021	-4.033	-0.03946	-3.925	-0.08464	-3.845	-0.07108
	-4.54	-0.04096	-3.918	-0.13	-3.867	-0.03735	-3.759	-0.08494	-3.679	-0.06205
	-4.374	-0.04096	-3.753	-0.12961	-3.701	-0.03735	-3.593	-0.0858	-3.513	-0.0506
	-4.208	-0.04109	-3.587	-0.12991	-3.535	-0.03855	-3.428	-0.0864	-3.347	-0.03976
	-4.043	-0.04079	-3.422	-0.13	-3.369	-0.03825	-3.262	-0.08735	-3.181	-0.02952
	-3.877	-0.04066	-3.257	-0.1297	-3.203	-0.03795	-3.096	-0.08765	-3.015	-0.02289
	-3.711	-0.04096	-3.092	-0.13051	-3.037	-0.04006	-2.93	-0.08792	-2.849	-0.02162
	-3.545	-0.04139	-2.926	-0.13112	-2.871	-0.04578	-2.765	-0.08852	-2.682	-0.02373
	-3.38	-0.04169	-2.761	-0.13182	-2.705	-0.05076	-2.599	-0.08916	-2.516	-0.0253
	-3.214	-0.04217	-2.596	-0.13182	-2.54	-0.05618	-2.433	-0.08855	-2.35	-0.0247
	-3.048	-0.04307	-2.431	-0.13112	-2.374	-0.05964	-2.267	-0.08428	-2.184	-0.01657
	-2.882	-0.04367	-2.265	-0.13082	-2.208	-0.06145	-2.102	-0.07765	-2.018	-0.01114
	-2.716	-0.04441	-2.1	-0.13	-2.042	-0.06506	-1.936	-0.0753	-1.852	-0.01531
	-2.551	-0.04562	-1.935	-0.129	-1.876	-0.06677	-1.77	-0.07681	-1.685	-0.02133
	-2.385	-0.04608	-1.769	-0.1287	-1.711	-0.06617	-1.604	-0.07711	-1.519	-0.02259
	-2.219	-0.04548	-1.604	-0.12818	-1.545	-0.06506	-1.438	-0.07583	-1.353	-0.02078
	-2.053	-0.04501	-1.439	-0.12758	-1.379	-0.06536	-1.273	-0.07402	-1.187	-0.02199
	-1.888	-0.04411	-1.274	-0.12749	-1.213	-0.06386	-1.107	-0.07349	-1.021	-0.0238
	-1.722	-0.04367	-1.108	-0.12719	-1.047	-0.06224	-0.941	-0.07319	-0.855	-0.0247
	-1.556	-0.04337	-0.943	-0.12515	-0.882	-0.05953	-0.775	-0.07078	-0.689	-0.02582
	-1.39	-0.0429	-0.778	-0.13091	-0.716	-0.05542	-0.609	-0.06958	-0.522	-0.02673
	-1.225	-0.0423	-0.613	-0.13656	-0.55	-0.0494	-0.443	-0.0707	-0.356	-0.02771
	-1.059	-0.04187	-0.447	-0.13595	-0.384	-0.04518	-0.278	-0.071	-0.19	-0.02801
	-0.893	-0.04247	-0.282	-0.13758	-0.218	-0.04488	-0.112	-0.07048	-0.024	-0.02711
	-0.727	-0.04277	-0.117	-0.14121	-0.052	-0.04307	0.054	-0.07018	0.142	-0.02651
	-0.561	-0.0429	0.048	-0.14351	0.114	-0.04108	0.22	-0.07078	0.308	-0.0259
	-0.396	-0.0429	0.214	-0.14411	0.279	-0.04018	0.386	-0.0713	0.474	-0.0256
	-0.23	-0.04279	0.379	-0.14788	0.445	-0.04006	0.551	-0.0725	0.64	-0.02373
	-0.06415	-0.04307	0.544	-0.15212	0.611	-0.03886	0.717	-0.07199	0.807	-0.02011
	0.102	-0.04379	0.709	-0.15424	0.777	-0.03765	0.883	-0.07169	0.973	-0.01024
	0.267	-0.04411	0.874	-0.15545	0.943	-0.03705	1.049	-0.0753	1.139	-0.0012
	0.433	-0.04428	1.039	-0.15727	1.109	-0.03434	1.215	-0.08461	1.305	-0.000598802
	0.599	-0.04428	1.204	-0.15909	1.275	-0.02982	1.38	-0.09094	1.472	-0.000297598
	0.765	-0.04441	1.369	-0.15892	1.441	-0.0259	1.546	-0.09488	1.638	0.00482
	0.93	-0.04411	1.535	-0.1577	1.607	-0.0238	1.712	-0.10364	1.804	0.01205
	1.096	-0.04307	1.7	-0.15758	1.773	-0.02319	1.877	-0.1193	1.97	0.01591
	1.262	-0.04337	1.865	-0.15818	1.939	-0.02349	2.043	-0.14051	2.137	0.01772
	1.428	-0.0429	2.03	-0.15788	2.105	-0.02349	2.208	-0.15738	2.303	0.01175
	1.593	-0.0429	2.195	-0.15485	2.271	-0.02319	2.374	-0.17374	2.469	0.00211
	1.759	-0.04458	2.36	-0.15091	2.437	-0.0247	2.539	-0.20606	2.636	-0.00452
	1.925	-0.04518	2.525	-0.14758	2.603	-0.02651	2.704	-0.23273	2.802	-0.00934
	2.091	-0.04592	2.69	-0.14562	2.769	-0.02952	2.869	-0.24212	2.968	-0.00994
	2.256	-0.04683	2.856	-0.1438	2.935	-0.03193	3.034	-0.25229	3.134	-0.01021
	2.422	-0.04699	3.021	-0.14061	3.101	-0.03404	3.198	-0.26502	3.301	-0.0069
	2.588	-0.04729	3.186	-0.13667	3.267	-0.03765	3.363	-0.27818	3.467	-0.00060241
	2.754	-0.04834	3.351	-0.13576	3.433	-0.04443	3.528	-0.28877	3.633	0.00843
	2.919	-0.04894	3.516	-0.13656	3.598	-0.04864	3.692	-0.29453	3.799	0.01382
	3.085	-0.04849	3.682	-0.13656	3.764	-0.0488	3.857	-0.29971	3.966	0.01171
	3.251	-0.04789	3.847	-0.13606	3.93	-0.05151	4.021	-0.30517	4.132	0.01114
	3.417	-0.04773	4.012	-0.13576	4.096	-0.05392	4.186	-0.30761	4.298	0.00842
	3.582	-0.04773	4.177	-0.13606	4.262	-0.05452	4.35	-0.30882	4.465	0.0045
	3.748	-0.04729	4.342	-0.13535	4.428	-0.05438	4.515	-0.30882	4.631	-0.000903614
	3.914	-0.04639	4.508	-0.13717	4.593	-0.05438	4.679	-0.30882	4.797	-0.00723
	4.08	-0.04471	4.673	-0.13758	4.759	-0.05452	4.844	-0.30851	4.963	-0.00871
	4.245	-0.04381	4.838	-0.12576	4.925	-0.05422	5.008	-0.307	5.13	-0.00841
	4.411	-0.04398	5.003	-0.1121	5.091	-0.05361	5.173	-0.29879	5.296	-0.00904
	4.577	-0.04398	5.169	-0.12876	5.257	-0.05347	5.338	-0.29027	5.462	-0.00693
	4.743	-0.0432	5.334	-0.14545	5.422	-0.04956	5.502	-0.28208	5.628	-0.000910829
	4.908	-0.0429	5.499	-0.1403	5.588	-0.04247	5.667	-0.27303	5.795	0.0015
	5.074	-0.04398	5.664	-0.13909	5.754	-0.03464	5.832	-0.2629	5.961	0.000903614
	5.24	-0.04488	5.829	-0.14242	5.92	-0.02831	5.996	-0.25259	6.127	0.00181
	5.406	-0.04623	5.994	-0.14411	6.086	-0.0256	6.161	-0.24424	6.293	0.00929
	5.571	-0.04653	6.16	-0.1429	6.252	-0.0259	6.326	-0.23515	6.46	0.01832
	5.737	-0.04639	6.325	-0.14303	6.418	-0.02741	6.491	-0.21818	6.626	0.02042
	5.903	-0.04729	6.49	-0.14364	6.584	-0.02771	6.656	-0.19939	6.793	0.02132
	6.069	-0.04864	6.655	-0.14394	6.75	-0.02801	6.821	-0.18758	6.959	0.01536
	6.234	-0.04925	6.82	-0.14364	6.916	-0.02861	6.986	-0.1797	7.125	0.00693
	6.4	-0.0491	6.985	-0.14333	7.082	-0.03042	7.151	-0.17313	7.291	0.00541
	6.566	-0.0494	7.15	-0.1417	7.248	-0.03494	7.317	-0.16555	7.458	0.0042
	6.732	-0.04955	7.316	-0.14079	7.414	-0.04548	7.482	-0.15727	7.624	0.01054
	6.897	-0.04925	7.481	-0.14182	7.58	-0.05287	7.647	-0.14925	7.79	0.01772
	7.063	-0.0491	7.646	-0.14121	7.745	-0.05197	7.813	-0.14047	7.957	0.01862
	7.229	-0.04924	7.811	-0.13667	7.911	-0.05301	7.978	-0.13121	8.123	0.02042
	7.394	-0.04894	7.976	-0.13455	8.077	-0.0503	8.143	-0.12237	8.29	0.065
	7.56	-0.04849	8.141	-0.13505	8.243	-0.03916	8.309	-0.11359	8.456	0.1159
	7.726	-0.04849	8.307	-0.13444	8.409	-0.02108	8.474	-0.10154	8.623	0.10329
	7.892	-0.04864	8.472	-0.13394	8.575	-0.00512	8.64	-0.08886	8.79	0.06198
	8.057	-0.04864	8.637	-0.13303	8.741	0.000301205	8.806	-0.07982	8.957	-0.00343
	8.223	-0.04849	8.802	-0.13273	8.907	-0.00060241	8.972	-0.07159	9.123	-0.05652
	8.389	-0.04773	8.967	-0.13273	9.073	-0.00843	9.137	-0.06165	9.288	-0.06677
	8.554	-0.04683	9.132	-0.13173	9.239	-0.01928	9.303	-0.05151	9.454	-0.06777
	8.72	-0.04578	9.298	-0.13112	9.405	-0.03494	9.469	-0.04367	9.62	-0.06446
	8.886	-0.04578	9.463	-0.13182	9.571	-0.0491	9.635	-0.03554	9.786	-0.06145
	9.052	-0.04653	9.628	-0.13212	9.737	-0.05633	9.801	-0.02801	9.952	-0.06024
	9.217	-0.04713	9.793	-0.13212	9.903	-0.06133	9.967	-0.025	10.118	-0.05633
	9.383	-0.04759	9.958	-0.13263	10.068	-0.06194	10.133	-0.0259	10.284	-0.05181
	9.549	-0.04789	10.124	-0.13354	10.234	-0.06114	10.299	-0.0259	10.45	-0.0503
	9.715	-0.04864	10.289	-0.13424	10.4	-0.06054	10.465	-0.0241	10.616	-0.05181
	9.88	-0.04894	10.454	-0.13515	10.566	-0.05982	10.631	-0.02078	10.782	-0.05572
	10.046	-0.05	10.619	-0.13606	10.731	-0.05108	10.797	-0.01777	10.948	-0.06898
	10.212	-0.05106	10.784	-0.13818	10.897	-0.04247	10.963	-0.01446	11.114	-0.09219
	10.377	-0.05045	10.949	-0.14061	11.063	-0.04036	11.129	-0.00873	11.279	-0.12291
	10.543	-0.05	11.114	-0.14939	11.229	-0.03765	11.295	-0.00391	11.445	-0.15291
	10.709	-0.05	11.279	-0.16	11.395	-0.02831	11.462	0.00302	11.61	-0.17606
	10.875	-0.05015	11.444	-0.16364	11.561	-0.01777	11.628	0.01265	11.775	-0.19032
	11.04	-0.05015	11.609	-0.16667	11.727	-0.01506	11.794	0.01988	11.941	-0.20062
	11.206	-0.0497	11.774	-0.1703	11.893	-0.01386	11.96	0.02342	12.106	-0.20606
	11.372	-0.04924	11.939	-0.17121	12.059	-0.01355	12.127	0.02222	12.271	-0.20424
	11.537	-0.04894	12.104	-0.17061	12.225	-0.01446	12.293	0.02078	12.436	-0.1997
	11.703	-0.04849	12.269	-0.17121	12.391	-0.01446	12.459	0.02108	12.601	-0.19091
	11.869	-0.04759	12.434	-0.17212	12.557	-0.01386	12.625	0.02132	12.766	-0.18128
	12.035	-0.04713	12.599	-0.17212	12.723	-0.01657	12.792	0.01952	12.932	-0.17371
	12.2	-0.04743	12.764	-0.17091	12.889	-0.0238	12.958	0.01566	13.097	-0.17242
	12.366	-0.04759	12.929	-0.17091	13.055	-0.03283	13.124	0.00723	13.262	-0.17191
	12.532	-0.04773	13.094	-0.1697	13.221	-0.03886	13.29	0.000901811	13.428	-0.16979
	12.697	-0.04804	13.259	-0.16636	13.387	-0.04307	13.457	-0.000303008	13.593	-0.1503
	12.863	-0.04819	13.424	-0.16242	13.553	-0.04956	13.623	-0.00181	13.758	-0.12479
	13.029	-0.04849	13.589	-0.15727	13.718	-0.05739	13.789	-0.00331	13.924	-0.11114
	13.195	-0.04894	13.754	-0.15242	13.884	-0.06295	13.955	-0.00422	14.09	-0.09787
	13.36	-0.05045	13.919	-0.15	14.05	-0.06807	14.121	-0.00452	14.255	-0.08793
	13.526	-0.05151	14.084	-0.14879	14.216	-0.06978	14.287	-0.00241	14.421	-0.08012
	13.692	-0.05166	14.249	-0.14727	14.381	-0.06767	14.453	0.00359	14.587	-0.07139
	13.857	-0.05257	14.414	-0.14485	14.547	-0.06867	14.62	0.0063	14.753	-0.06295
	14.023	-0.05422	14.579	-0.14411	14.713	-0.06657	14.786	0.00602	14.919	-0.05151
	14.189	-0.05559	14.745	-0.14562	14.879	-0.06284	14.952	0.00813	15.085	-0.03464
	14.354	-0.05559	14.91	-0.14667	15.044	-0.05772	15.118	0.0141	15.251	-0.0238
	14.52	-0.05542	15.075	-0.1503	15.21	-0.0497	15.285	0.01922	15.417	-0.02199
	14.686	-0.05589	15.24	-0.15182	15.376	-0.04337	15.451	0.02199	15.583	-0.0241
	14.851	-0.05619	15.405	-0.15152	15.542	-0.04277	15.617	0.0259	15.749	-0.0256
	15.017	-0.05602	15.57	-0.15424	15.708	-0.04501	15.783	0.03122	15.915	-0.0253
	15.183	-0.05589	15.735	-0.1603	15.873	-0.04441	15.95	0.03755	16.081	-0.0253
	15.348	-0.05529	15.9	-0.16576	16.039	-0.04398	16.116	0.04114	16.247	-0.02612
	15.514	-0.05542	16.065	-0.16667	16.205	-0.04458	16.283	0.04234	16.414	-0.02612
	15.68	-0.05619	16.23	-0.16606	16.371	-0.04518	16.449	0.04277	16.58	-0.025
	15.845	-0.0565	16.395	-0.16758	16.537	-0.04488	16.615	0.04294	16.746	-0.0241
	16.011	-0.05723	16.56	-0.16839	16.703	-0.04441	16.782	0.04294	16.912	-0.02289
	16.177	-0.0577	16.724	-0.16202	16.868	-0.04501	16.948	0.04324	17.078	-0.02259
	16.342	-0.0571	16.889	-0.15348	17.034	-0.04548	17.115	0.04384	17.244	-0.02078
	16.508	-0.05693	17.055	-0.14258	17.2	-0.04247	17.281	0.04006	17.41	-0.01596
	16.674	-0.05831	17.22	-0.13	17.366	-0.03795	17.447	0.01867	17.576	-0.00752
	16.839	-0.05861	17.385	-0.12697	17.532	-0.03735	17.614	-0.02031	17.743	-0.00451
	17.005	-0.05813	17.55	-0.13333	17.698	-0.03825	17.779	-0.06097	17.909	-0.00723
	17.171	-0.05861	17.715	-0.14	17.864	-0.03825	17.945	-0.08283	18.075	-0.00693
	17.336	-0.05861	17.88	-0.14606	18.03	-0.03806	18.111	-0.08701	18.241	-0.00633
	17.502	-0.05843	18.045	-0.15273	18.195	-0.03806	18.276	-0.08822	18.407	-0.00631
	17.668	-0.05982	18.21	-0.15697	18.361	-0.03886	18.442	-0.08765	18.574	-0.00661
	17.833	-0.06314	18.375	-0.16273	18.527	-0.03946	18.608	-0.08307	18.74	-0.00663
	17.999	-0.07319	18.54	-0.16636	18.693	-0.04036	18.773	-0.07373	18.906	-0.00723
	18.165	-0.08187	18.705	-0.16545	18.859	-0.04066	18.939	-0.06747	19.072	-0.00841
	18.33	-0.08398	18.87	-0.16576	19.025	-0.04036	19.105	-0.06325	19.239	-0.01052
	18.496	-0.08671	19.035	-0.16697	19.191	-0.04018	19.271	-0.05663	19.405	-0.01325
	18.661	-0.09755	19.2	-0.16697	19.356	-0.03928	19.437	-0.0494	19.571	-0.01566
	18.827	-0.11543	19.365	-0.16636	19.522	-0.03855	19.603	-0.04592	19.737	-0.01506
	18.992	-0.16939	19.53	-0.16748	19.688	-0.03825	19.768	-0.05104	19.903	-0.00934
	19.157	-0.28471	19.694	-0.16354	19.854	-0.03705	19.934	-0.06054	20.069	-0.00181
	19.321	-0.81533	19.859	-0.15939	20.02	-0.03343	20.1	-0.07139	20.236	0.00481
	19.482	-1.13789	20.024	-0.15818	20.186	-0.03253	20.266	-0.08128	20.402	0.00633
	19.644	-0.82822	20.189	-0.15636	20.352	-0.03404	20.431	-0.09273	20.568	0.00482
	19.807	-0.56877	20.354	-0.15212	20.518	-0.03343	20.597	-0.10515	20.734	0.0054
	19.971	-0.3354	20.519	-0.14697	20.684	-0.03717	20.762	-0.11358	20.901	0.00149
	20.136	-0.14394	20.684	-0.14455	20.849	-0.04169	20.928	-0.12055	21.067	-0.00392
	20.301	-0.07529	20.849	-0.14212	21.015	-0.04428	21.093	-0.12236	21.233	-0.00633
	20.467	-0.04863	21.014	-0.14109	21.181	-0.0488	21.259	-0.11994	21.399	-0.0096
	20.632	-0.11218	21.18	-0.14109	21.347	-0.05331	21.424	-0.11361	21.566	-0.01533
	20.798	-0.2425	21.345	-0.14121	21.513	-0.05559	21.59	-0.10543	21.732	-0.01988
	20.962	-0.26032	21.51	-0.14152	21.678	-0.05529	21.755	-0.10212	21.898	-0.02199
	21.127	-0.18	21.675	-0.10152	21.844	-0.05542	21.921	-0.10212	22.064	-0.02259
	21.292	-0.1414	21.84	-0.01856	22.01	-0.05693	22.086	-0.10242	22.23	-0.02169
	21.458	-0.12837	22.006	0.15007	22.176	-0.0571	22.252	-0.10271	22.396	-0.02199
	21.623	-0.07987	22.173	0.42915	22.341	-0.05589	22.418	-0.09908	22.562	-0.02018
	21.789	-0.01265	22.342	0.16173	22.507	-0.05542	22.583	-0.09456	22.728	-0.01592
	21.955	0.05331	22.507	-0.30897	22.673	-0.05422	22.749	-0.09093	22.895	-0.0102
	22.121	0.06566	22.671	-0.34573	22.839	-0.05331	22.914	-0.0852	23.061	-0.00723
	22.287	-0.03285	22.835	-0.31707	23.005	-0.05347	23.08	-0.09975	23.227	-0.00723
	22.452	-0.12261	22.999	-0.26189	23.17	-0.05317	23.245	-0.13228	23.393	-0.00602
	22.618	-0.1114	23.163	-0.21582	23.336	-0.05271	23.411	-0.16167	23.559	-0.00451
	22.783	-0.05116	23.328	-0.20394	23.502	-0.05271	23.576	-0.17939	23.726	-0.0036
	22.949	0.01084	23.493	-0.19455	23.668	-0.05317	23.741	-0.19	23.892	-0.00271
	23.115	0.04578	23.658	-0.18448	23.833	-0.05287	23.906	-0.20242	24.058	-0.00271
	23.281	0.05271	23.822	-0.17902	23.999	-0.05392	24.071	-0.22424	24.224	-0.01325
	23.447	0.05211	23.987	-0.1803	24.165	-0.05482	24.236	-0.25506	24.39	-0.02681
	23.613	0.0497	24.152	-0.18121	24.331	-0.0503	24.4	-0.38905	24.556	-0.03645
	23.779	0.04669	24.317	-0.18667	24.497	-0.04259	24.563	-0.60707	24.722	-0.04578
	23.945	0.02199	24.482	-0.19057	24.662	-0.03355	24.725	-0.70432	24.888	-0.05331
	24.111	-0.01084	24.646	-0.18876	24.828	-0.03042	24.887	-0.64387	25.054	-0.05633
	24.277	-0.025	24.811	-0.18818	24.994	-0.03313	25.05	-0.40718	25.22	-0.05452
	24.443	-0.02922	24.976	-0.18636	25.16	-0.03343	25.215	-0.18212	25.386	-0.05452
	24.609	-0.02627	25.141	-0.18389	25.326	-0.03163	25.38	-0.10101	25.552	-0.05452
	24.774	-0.01965	25.305	-0.17813	25.492	-0.02651	25.546	-0.05392	25.718	-0.0488
	24.94	-0.01386	25.47	-0.16909	25.658	-0.02289	25.712	-0.03404	25.884	-0.03705
	25.106	-0.01054	25.635	-0.16212	25.824	-0.02831	25.878	-0.02319	26.05	-0.0256
	25.272	-0.00843	25.8	-0.15788	25.99	-0.0402	26.044	-0.00783	26.216	-0.01476
	25.438	-0.00816	25.965	-0.15636	26.155	-0.04653	26.21	0.00753	26.382	-0.01084
	25.603	-0.00936	26.13	-0.15576	26.321	-0.04789	26.376	0.02229	26.548	-0.01471
	25.769	-0.00964	26.295	-0.15424	26.487	-0.0512	26.542	0.03064	26.715	-0.02043
	25.935	-0.00994	26.46	-0.15242	26.653	-0.05663	26.709	0.01799	26.881	-0.03313
	26.101	-0.01054	26.625	-0.15182	26.819	-0.06042	26.875	-0.00361	27.047	-0.03584
	26.267	-0.01175	26.79	-0.15121	26.984	-0.06133	27.041	-0.02048	27.213	-0.01657
	26.433	-0.01269	26.955	-0.1497	27.15	-0.06265	27.207	-0.01506	27.379	-0.00151
	26.598	-0.016	27.12	-0.14818	27.316	-0.06678	27.373	0.00301	27.545	0.00060241
	26.764	-0.02229	27.285	-0.14606	27.481	-0.06949	27.539	0.00482	27.711	-0.00329
	26.93	-0.02651	27.45	-0.14242	27.647	-0.07108	27.705	-0.03795	27.878	-0.01715
	27.096	-0.02749	27.615	-0.13606	27.813	-0.07402	27.871	-0.09947	28.044	-0.03072
	27.261	-0.02749	27.78	-0.13091	27.978	-0.07553	28.036	-0.14525	28.21	-0.04157
	27.427	-0.02771	27.945	-0.13091	28.144	-0.0759	28.202	-0.1804	28.376	-0.0506
	27.593	-0.02831	28.11	-0.13212	28.31	-0.07583	28.367	-0.21618	28.542	-0.05783
	27.759	-0.02931	28.275	-0.13182	28.475	-0.07643	28.531	-0.23982	28.708	-0.06708
	27.924	-0.0287	28.44	-0.13152	28.641	-0.07765	28.696	-0.2397	28.873	-0.08064
	28.09	-0.02831	28.605	-0.13455	28.806	-0.07795	28.861	-0.23769	29.039	-0.08855
	28.256	-0.03283	28.77	-0.13848	28.972	-0.07681	29.025	-0.23314	29.205	-0.08913
	28.422	-0.03716	28.935	-0.14455	29.138	-0.07613	29.19	-0.23091	29.37	-0.09154
	28.587	-0.04108	29.1	-0.14939	29.303	-0.07523	29.355	-0.23333	29.536	-0.07018
	28.753	-0.04428	29.265	-0.1497	29.469	-0.0753	29.52	-0.23709	29.702	-0.04849
	28.919	-0.04532	29.43	-0.14909	29.635	-0.07341	29.684	-0.21709	29.868	-0.05241
	29.084	-0.04622	29.595	-0.14939	29.8	-0.06798	29.849	-0.18303	30.034	-0.06235
	29.25	-0.04759	29.76	-0.14985	29.966	-0.06386	30.014	-0.16394	30.2	-0.06506
	29.416	-0.04924	29.924	-0.14924	30.132	-0.06133	30.179	-0.15047	30.366	-0.04006
	29.581	-0.04864	30.089	-0.14909	30.297	-0.05831	30.345	-0.13471	30.532	-0.00211
	29.747	-0.04849	30.254	-0.14515	30.463	-0.05452	30.51	-0.12424	30.698	0.01861
	29.913	-0.04955	30.419	-0.14	30.629	-0.0491	30.675	-0.12266	30.865	0.02102
	30.078	-0.05045	30.584	-0.13394	30.795	-0.04096	30.841	-0.12206	31.031	0.01295
	30.244	-0.0509	30.749	-0.12788	30.961	-0.03223	31.006	-0.11362	31.197	-0.00151
	30.41	-0.05197	30.914	-0.12116	31.127	-0.02749	31.172	-0.1015	31.363	-0.01446
	30.575	-0.05347	31.08	-0.11692	31.292	-0.0308	31.337	-0.10632	31.529	-0.02221
	30.741	-0.05438	31.245	-0.11818	31.458	-0.03765	31.503	-0.13723	31.696	-0.02402
	30.906	-0.05468	31.41	-0.11909	31.624	-0.04458	31.668	-0.20774	31.862	-0.0247
	31.072	-0.05482	31.575	-0.11788	31.79	-0.05181	31.832	-0.22047	32.028	-0.03404
	31.238	-0.0565	31.74	-0.11667	31.956	-0.06135	31.997	-0.12646	32.194	-0.0509
	31.403	-0.0571	31.905	-0.12212	32.121	-0.06557	32.163	-0.0238	32.36	-0.02651
	31.569	-0.0565	32.07	-0.12788	32.287	-0.06235	32.329	0.07192	32.526	0.05092
	31.734	-0.0574	32.235	-0.13303	32.453	-0.06194	32.496	0.12635	32.693	0.0455
	31.9	-0.05813	32.4	-0.14061	32.618	-0.06344	32.663	0.13204	32.859	-0.24629
	32.066	-0.05831	32.565	-0.14545	32.784	-0.06446	32.83	0.13713	33.022	-0.50613
	32.231	-0.05801	32.73	-0.14697	32.95	-0.06506	32.997	0.12994	33.185	-0.49336
	32.397	-0.05831	32.895	-0.14667	33.116	-0.06647	33.164	0.15	33.349	-0.43476
	32.562	-0.05891	33.06	-0.14606	33.281	-0.06767	33.331	0.21095	33.513	-0.35305
	32.728	-0.05843	33.225	-0.14667	33.447	-0.06837	33.499	0.25655	33.677	-0.28061
	32.894	-0.0577	33.39	-0.14576	33.613	-0.07161	33.667	0.25398	33.842	-0.23455
	33.059	-0.0568	33.555	-0.1403	33.778	-0.07643	33.834	0.22362	34.007	-0.19152
	33.225	-0.05528	33.72	-0.13697	33.944	-0.08007	34.002	0.20626	34.172	-0.16091
	33.39	-0.05438	33.885	-0.13485	34.109	-0.08037	34.169	0.2015	34.337	-0.1396
	33.556	-0.05392	34.05	-0.1303	34.275	-0.07952	34.337	0.20539	34.503	-0.12111
	33.722	-0.05256	34.215	-0.12667	34.441	-0.08067	34.504	0.20868	34.668	-0.10455
	33.887	-0.04985	34.38	-0.12455	34.606	-0.08217	34.671	0.20181	34.834	-0.09697
	34.053	-0.0488	34.545	-0.12333	34.772	-0.08338	34.839	0.19402	34.999	-0.09607
	34.219	-0.04985	34.71	-0.12273	34.937	-0.08369	35.006	0.16587	35.165	-0.09789
	34.384	-0.04985	34.875	-0.12273	35.103	-0.0855	35.173	0.14371	35.331	-0.09667
	34.55	-0.04924	35.04	-0.12273	35.268	-0.08731	35.34	0.15749	35.496	-0.10149
	34.715	-0.04985	35.205	-0.12364	35.434	-0.08671	35.507	0.17252	35.662	-0.10604
	34.881	-0.0506	35.37	-0.12485	35.599	-0.0858	35.675	0.17881	35.827	-0.08796
	35.047	-0.05076	35.535	-0.12758	35.765	-0.08554	35.842	0.17994	35.993	-0.05693
	35.212	-0.05256	35.7	-0.12939	35.931	-0.08368	36.009	0.17821	36.159	-0.02229
	35.378	-0.05422	35.865	-0.13091	36.096	-0.08217	36.177	0.17791	36.325	-0.0048
	35.544	-0.05408	36.03	-0.13364	36.262	-0.08005	36.344	0.17096	36.492	-0.00811
	35.709	-0.05408	36.195	-0.14152	36.427	-0.07433	36.511	0.14311	36.658	-0.00904
	35.875	-0.05893	36.36	-0.15091	36.593	-0.06416	36.678	0.11138	36.824	-0.01114
	36.04	-0.06435	36.525	-0.15411	36.759	-0.05468	36.845	0.09759	36.99	-0.01777
	36.206	-0.06708	36.689	-0.1538	36.924	-0.05016	37.011	0.07993	37.156	-0.02711
	36.371	-0.07099	36.854	-0.15242	37.09	-0.04669	37.178	0.06198	37.322	-0.03434
	36.537	-0.07493	37.019	-0.15152	37.256	-0.04127	37.345	0.05585	37.488	-0.01958
	36.702	-0.07493	37.184	-0.14848	37.422	-0.03675	37.511	0.0494	37.654	-0.0015
	36.868	-0.07311	37.349	-0.14424	37.588	-0.03404	37.677	0.04325	37.821	-0.00271
	37.033	-0.07311	37.514	-0.13909	37.754	-0.03072	37.844	0.03753	37.987	-0.01175
	37.199	-0.07281	37.679	-0.13333	37.92	-0.0287	38.01	0.03214	38.153	0.00693
	37.364	-0.07311	37.844	-0.12939	38.085	-0.0296	38.177	0.03033	38.319	0.01567
	37.53	-0.07341	38.009	-0.12606	38.251	-0.03705	38.343	0.03253	38.486	-0.02349
	37.695	-0.07311	38.174	-0.12242	38.417	-0.04759	38.509	0.03393	38.652	-0.08077
	37.861	-0.07281	38.339	-0.12061	38.583	-0.0656	38.676	0.03423	38.817	-0.1121
	38.026	-0.07281	38.504	-0.12061	38.748	-0.08186	38.842	0.03614	38.983	-0.08755
	38.192	-0.07251	38.669	-0.12061	38.914	-0.08765	39.008	0.03904	39.148	-0.0499
	38.357	-0.0719	38.834	-0.12	39.08	-0.09064	39.175	0.03964	39.314	-0.02675
	38.523	-0.0713	38.999	-0.12	39.245	-0.08853	39.341	0.03964	39.481	-0.00928
	38.688	-0.071	39.164	-0.12061	39.411	-0.08489	39.508	0.04024	39.647	0.00060241
	38.854	-0.07108	39.329	-0.12061	39.576	-0.08188	39.674	0.04187	39.813	-0.00361
	39.02	-0.0716	39.494	-0.12485	39.742	-0.07855	39.84	0.04175	39.979	-0.00904
	39.185	-0.0713	39.659	-0.13	39.907	-0.07403	40.007	0.03482	40.145	-0.03494
	39.351	-0.0713	39.824	-0.13333	40.073	-0.06747	40.173	0.02554	40.311	-0.06446
	39.516	-0.0716	39.989	-0.13818	40.239	-0.05859	40.34	0.01861	40.477	-0.06386
	39.682	-0.0713	40.154	-0.14303	40.404	-0.04926	40.506	0.01205	40.643	-0.05572
	39.847	-0.0713	40.319	-0.14515	40.57	-0.03614	40.672	0.00301	40.809	-0.07802
	40.013	-0.071	40.484	-0.14468	40.736	-0.02892	40.838	-0.00542	40.974	-0.18576
	40.178	-0.0707	40.648	-0.14407	40.902	-0.03102	41.004	-0.01024	41.139	-0.31656
	40.344	-0.0707	40.813	-0.14424	41.068	-0.03133	41.17	-0.00994	41.303	-0.32043
	40.509	-0.07039	40.978	-0.14455	41.234	-0.03193	41.336	-0.00811	41.467	-0.79218
	40.675	-0.07039	41.143	-0.14212	41.4	-0.03081	41.503	-0.00841	41.626	-1.33321
	40.84	-0.0707	41.308	-0.1397	41.565	-0.02388	41.669	-0.00843	41.784	-0.72011
	41.006	-0.0713	41.473	-0.13636	41.731	-0.01386	41.835	-0.00904	41.95	0.077
	41.171	-0.07793	41.638	-0.13394	41.897	-0.00661	42.001	-0.00934	42.117	0.18653
	41.337	-0.08581	41.803	-0.13242	42.064	-0.01725	42.167	-0.00934	42.284	0.10509
	41.502	-0.08758	41.968	-0.12879	42.229	-0.03563	42.333	-0.01084	42.451	0.04707
	41.667	-0.08701	42.133	-0.12545	42.395	-0.04307	42.499	-0.01145	42.617	0.01504
	41.833	-0.08337	42.298	-0.12485	42.561	-0.04699	42.665	-0.00994	42.784	-0.02793
	41.998	-0.07946	42.463	-0.12576	42.727	-0.04699	42.831	-0.00904	42.949	-0.07489
	42.164	-0.08037	42.628	-0.12545	42.893	-0.04623	42.997	-0.01596	43.115	-0.09367
	42.329	-0.08127	42.793	-0.12394	43.058	-0.04743	43.163	-0.02681	43.281	-0.10666
	42.495	-0.08097	42.958	-0.12273	43.224	-0.04187	43.329	-0.03404	43.446	-0.12142
	42.66	-0.08157	43.123	-0.12303	43.39	-0.02892	43.495	-0.03855	43.612	-0.13112
	42.826	-0.08278	43.288	-0.12242	43.556	-0.01928	43.661	-0.04036	43.777	-0.13212
	42.991	-0.08394	43.453	-0.12	43.722	-0.01657	43.827	-0.04548	43.942	-0.13203
	43.156	-0.08489	43.618	-0.11939	43.888	-0.02169	43.993	-0.05934	44.108	-0.11627
	43.322	-0.08641	43.783	-0.12061	44.054	-0.03795	44.159	-0.07252	44.273	-0.11175
	43.487	-0.08761	43.948	-0.1203	44.22	-0.08622	44.324	-0.07613	44.439	-0.13145
	43.653	-0.09034	44.113	-0.12394	44.385	-0.16364	44.49	-0.0738	44.604	-0.14061
	43.818	-0.09394	44.278	-0.12848	44.55	-0.34507	44.656	-0.06736	44.769	-0.13416
	43.983	-0.09366	44.443	-0.13375	44.713	-0.5343	44.821	-0.06133	44.935	-0.12325
	44.149	-0.09275	44.607	-0.1386	44.875	-0.58031	44.987	-0.05512	45.1	-0.12024
	44.314	-0.09335	44.772	-0.14	45.038	-0.55624	45.153	-0.0506	45.266	-0.12266
	44.48	-0.09396	44.937	-0.1403	45.2	-0.44319	45.319	-0.0506	45.431	-0.12296
	44.645	-0.09515	45.102	-0.1397	45.364	-0.29683	45.485	-0.04954	45.597	-0.12236
	44.81	-0.09547	45.267	-0.14	45.529	-0.18303	45.65	-0.04322	45.762	-0.12333
	44.976	-0.09668	45.432	-0.14	45.694	-0.08712	45.816	-0.03494	45.927	-0.12447
	45.141	-0.1	45.597	-0.1397	45.86	-0.00452	45.982	-0.03102	46.093	-0.11689
	45.306	-0.10272	45.762	-0.13982	46.026	0.04187	46.148	-0.03133	46.258	-0.09792
	45.472	-0.10605	45.926	-0.13982	46.192	0.04294	46.314	-0.04096	46.424	-0.09518
	45.637	-0.11061	46.091	-0.13788	46.359	0.03993	46.48	-0.04729	46.59	-0.11272
	45.802	-0.1154	46.256	-0.13242	46.525	0.03253	46.646	-0.04428	46.755	-0.12273
	45.968	-0.12237	46.421	-0.12424	46.691	0.03062	46.812	-0.04337	46.92	-0.12266
	46.133	-0.13061	46.586	-0.11909	46.858	0.07701	46.978	-0.04428	47.086	-0.12145
	46.298	-0.13485	46.751	-0.11848	47.024	0.1903	47.144	-0.04532	47.251	-0.11994
	46.463	-0.14273	46.916	-0.11909	47.192	0.43241	47.309	-0.04502	47.417	-0.11903
	46.628	-0.15303	47.081	-0.1197	47.362	0.60647	47.475	-0.04367	47.582	-0.12205
	46.793	-0.15939	47.246	-0.12091	47.532	0.56294	47.641	-0.05994	47.748	-0.13447
	46.958	-0.16606	47.411	-0.12879	47.702	0.47924	47.807	-0.07583	47.913	-0.14788
	47.123	-0.17727	47.576	-0.13788	47.871	0.34437	47.972	-0.07131	48.078	-0.15273
	47.288	-0.18545	47.741	-0.14091	48.038	0.19371	48.138	-0.06566	48.243	-0.15287
	47.453	-0.18697	47.906	-0.14394	48.205	0.05651	48.304	-0.07981	48.409	-0.25334
	47.618	-0.19152	48.071	-0.14986	48.371	-0.10204	48.469	-0.11174	48.573	-0.56564
	47.783	-0.20182	48.235	-0.15259	48.536	-0.42027	48.635	-0.13386	48.734	-1.69714
	47.948	-0.21308	48.4	-0.15242	48.698	-0.72807	48.8	-0.14424	48.885	-1.71701
	48.112	-0.21672	48.565	-0.15273	48.859	-0.78975	48.965	-0.12665	49.046	-0.48535
	48.277	-0.21545	48.73	-0.15333	49.02	-0.75058	49.131	-0.0921	49.211	-0.09535
	48.442	-0.21606	48.895	-0.15471	49.182	-0.56845	49.296	-0.06951	49.377	-0.04157
	48.607	-0.2161	49.059	-0.15411	49.345	-0.36529	49.462	-0.05452	49.543	-0.07137
	48.771	-0.20944	49.224	-0.15333	49.51	-0.25424	49.628	-0.04277	49.708	-0.1021
	48.936	-0.20152	49.389	-0.15364	49.674	-0.16566	49.794	-0.03855	49.874	-0.11028
	49.101	-0.19212	49.554	-0.1541	49.84	-0.10809	49.96	-0.04006	50.039	-0.11239
	49.266	-0.18303	49.718	-0.1535	50.005	-0.07194	50.126	-0.0423	50.205	-0.11208
	49.431	-0.17939	49.883	-0.15212	50.171	-0.04729	50.291	-0.05285	50.37	-0.11058
	49.596	-0.17758	50.048	-0.15182	50.337	-0.03232	50.457	-0.06446	50.536	-0.10906
	49.761	-0.17758	50.213	-0.15152	50.502	0.00791	50.623	-0.07404	50.701	-0.10545
	49.926	-0.17758	50.378	-0.14954	50.669	0.04384	50.788	-0.08428	50.867	-0.10999
	50.091	-0.1772	50.542	-0.14651	50.835	0.03916	50.954	-0.09187	51.032	-0.13545
	50.255	-0.17842	50.707	-0.13758	51.001	0.03184	51.12	-0.09547	51.197	-0.15739
	50.42	-0.18848	50.872	-0.12848	51.168	0.00353	51.285	-0.09547	51.363	-0.16951
	50.585	-0.20212	51.037	-0.12606	51.334	-0.01747	51.451	-0.09638	51.528	-0.18091
	50.75	-0.19848	51.202	-0.12576	51.5	-0.00783	51.616	-0.09216	51.693	-0.18816
	50.915	-0.18182	51.367	-0.12788	51.666	-0.00843	51.782	-0.08822	51.857	-0.1927
	51.08	-0.16545	51.532	-0.13152	51.832	-0.01747	51.947	-0.09846	52.022	-0.19515
	51.245	-0.15606	51.697	-0.13892	51.998	-0.01747	52.113	-0.12543	52.187	-0.20727
	51.41	-0.15303	51.861	-0.14771	52.164	-0.01325	52.278	-0.17121	52.352	-0.22788
	51.575	-0.14788	52.026	-0.15939	52.33	-0.00994	52.443	-0.19333	52.517	-0.22485
	51.74	-0.13667	52.191	-0.17061	52.496	-0.00753	52.608	-0.1703	52.682	-0.20515
	51.905	-0.12909	52.356	-0.17539	52.662	-0.00663	52.773	-0.13788	52.846	-0.19909
	52.07	-0.12848	52.52	-0.17872	52.828	-0.01235	52.938	-0.09645	53.011	-0.1997
	52.235	-0.12848	52.685	-0.18177	52.994	-0.02873	53.104	-0.05392	53.176	-0.1997
	52.4	-0.1275	52.849	-0.1845	53.159	-0.0462	53.27	-0.0256	53.341	-0.1997
	52.566	-0.12629	53.014	-0.18785	53.325	-0.0503	53.436	-0.00934	53.506	-0.19939
	52.731	-0.12697	53.178	-0.19179	53.491	-0.04036	53.602	-0.00301	53.671	-0.19727
	52.896	-0.12758	53.343	-0.19575	53.657	-0.03163	53.768	-0.00211	53.836	-0.19242
	53.061	-0.12758	53.507	-0.19606	53.823	-0.03142	53.934	-0.00452	54.001	-0.18182
	53.226	-0.12697	53.672	-0.19515	53.988	-0.03293	54.1	-0.00813	54.166	-0.17303
	53.391	-0.12839	53.837	-0.19757	54.154	-0.03283	54.266	-0.02048	54.331	-0.17455
	53.557	-0.13082	54.001	-0.19151	54.32	-0.03253	54.432	-0.03404	54.496	-0.18636
	53.722	-0.13818	54.166	-0.1845	54.486	-0.04247	54.598	-0.04217	54.661	-0.19545
	53.887	-0.15	54.33	-0.18177	54.652	-0.06439	54.764	-0.04849	54.826	-0.18
	54.052	-0.16364	54.495	-0.1775	54.817	-0.07493	54.93	-0.11773	54.991	-0.16152
	54.217	-0.17152	54.659	-0.17417	54.983	-0.07018	55.095	-0.2409	55.156	-0.16
	54.382	-0.16697	54.824	-0.17303	55.149	-0.06768	55.259	-0.31616	55.321	-0.16818
	54.547	-0.16212	54.989	-0.17447	55.314	-0.07039	55.423	-0.32896	55.486	-0.17273
	54.712	-0.15697	55.153	-0.17417	55.48	-0.07675	55.587	-0.26764	55.651	-0.16939
	54.877	-0.15	55.318	-0.17356	55.645	-0.08247	55.752	-0.19303	55.816	-0.16485
	55.042	-0.13939	55.482	-0.17295	55.811	-0.08611	55.917	-0.15364	55.981	-0.15727
	55.207	-0.13182	55.647	-0.17152	55.976	-0.08762	56.082	-0.12	56.146	-0.16333
	55.372	-0.13182	55.812	-0.17082	56.142	-0.08337	56.247	-0.09249	56.311	-0.17697
	55.537	-0.13152	55.976	-0.16961	56.307	-0.07705	56.413	-0.07048	56.476	-0.18364
	55.702	-0.12667	56.141	-0.16848	56.473	-0.07493	56.579	-0.05769	56.641	-0.19303
	55.867	-0.12242	56.306	-0.16869	56.638	-0.07643	56.744	-0.05046	56.806	-0.21
	56.032	-0.12212	56.47	-0.16839	56.804	-0.07982	56.91	-0.04066	56.971	-0.22616
	56.197	-0.12115	56.635	-0.16636	56.97	-0.0846	57.076	-0.03072	57.135	-0.23434
	56.363	-0.11994	56.8	-0.16566	57.135	-0.0861	57.242	-0.0256	57.3	-0.22121
	56.528	-0.11909	56.964	-0.16566	57.301	-0.08459	57.408	-0.0238	57.465	-0.15212
	56.693	-0.11909	57.129	-0.16485	57.466	-0.08369	57.574	-0.0253	57.63	-0.08644
	56.858	-0.11879	57.294	-0.16261	57.632	-0.08399	57.74	-0.02199	57.796	-0.08584
	57.023	-0.11632	57.458	-0.16049	57.797	-0.08188	57.906	-0.01114	57.962	-0.13843
	57.189	-0.10905	57.623	-0.15909	57.963	-0.08127	58.072	-0.00211	58.126	-0.20721
	57.354	-0.09758	57.788	-0.15745	58.128	-0.08399	58.238	-0.00964	58.291	-0.24697
	57.519	-0.08727	57.952	-0.15411	58.294	-0.08611	58.404	-0.04759	58.456	-0.22939
	57.684	-0.08128	58.117	-0.15	58.459	-0.07044	58.57	-0.0741	58.62	-0.42562
	57.85	-0.08158	58.282	-0.14697	58.625	-0.05181	58.736	-0.05917	58.782	-1.12914
	58.015	-0.08455	58.447	-0.14285	58.791	-0.04985	58.901	-0.01524	58.938	-1.39158
	58.18	-0.08429	58.611	-0.13891	58.956	-0.04864	59.068	0.01923	59.097	-0.78774
	58.346	-0.0852	58.776	-0.13727	59.122	-0.03735	59.234	0.02681	59.26	-0.22439
	58.511	-0.08697	58.941	-0.13818	59.288	-0.01175	59.4	0.03063	59.426	-0.075
	58.676	-0.08671	59.106	-0.13848	59.454	-0.01717	59.567	0.0228	59.592	-0.12363
	58.842	-0.08762	59.271	-0.13921	59.62	-0.05685	59.733	-0.01536	59.757	-0.15848
	59.007	-0.08939	59.435	-0.14012	59.785	-0.10685	59.899	-0.15613	59.922	-0.17667
	59.172	-0.09003	59.6	-0.14242	59.951	-0.14534	60.063	-0.42551	60.087	-0.18212
	59.338	-0.08942	59.765	-0.14636	60.116	-0.15364	60.225	-0.7626	60.252	-0.18152
	59.503	-0.08606	59.93	-0.15091	60.281	-0.15485	60.385	-0.78266	60.417	-0.18273
	59.668	-0.07585	60.095	-0.15807	60.446	-0.14909	60.547	-0.45716	60.582	-0.15364
	59.834	-0.06525	60.259	-0.16655	60.611	-0.13818	60.711	-0.19603	60.747	-0.12364
	59.999	-0.05772	60.424	-0.17204	60.776	-0.12848	60.877	0.03742	60.912	-0.12447
	60.165	-0.05045	60.588	-0.17749	60.941	-0.12212	61.044	0.19219	61.078	-0.12992
	60.33	-0.04051	60.753	-0.18085	61.106	-0.12085	61.212	0.21135	61.243	-0.14424
	60.496	-0.0299	60.917	-0.17873	61.272	-0.12206	61.379	0.21374	61.408	-0.15515
	60.661	-0.02629	61.082	-0.17758	61.437	-0.12303	61.547	0.18589	61.573	-0.15606
	60.827	-0.0256	61.247	-0.1772	61.602	-0.12333	61.714	0.13832	61.738	-0.15667
	60.993	-0.02507	61.411	-0.17569	61.767	-0.12326	61.881	0.07725	61.903	-0.16182
	61.158	-0.02477	61.576	-0.17172	61.933	-0.12478	62.048	0.002	62.068	-0.17909
	61.324	-0.0241	61.74	-0.16627	62.098	-0.13848	62.214	-0.01717	62.233	-0.17788
	61.49	-0.02387	61.905	-0.16273	62.263	-0.15455	62.38	0.01627	62.398	-0.14424
	61.655	-0.02236	62.07	-0.16414	62.428	-0.16636	62.546	0.01867	62.563	-0.13622
	61.821	-0.02018	62.234	-0.16535	62.593	-0.17121	62.712	-0.02349	62.729	-0.15955
	61.987	-0.01842	62.399	-0.16455	62.758	-0.16758	62.878	-0.05241	62.894	-0.17509
	62.152	-0.01481	62.564	-0.16992	62.923	-0.16697	63.044	-0.03524	63.058	-0.17903
	62.318	-0.01024	62.728	-0.17568	63.088	-0.16565	63.21	-0.0253	63.223	-0.16078
	62.484	-0.00392	62.893	-0.17904	63.252	-0.16383	63.376	-0.05959	63.389	-0.15048
	62.65	0.00455	63.057	-0.18176	63.417	-0.16121	63.541	-0.09122	63.554	-0.17208
	62.815	0.01027	63.222	-0.18268	63.582	-0.15727	63.707	-0.07728	63.718	-0.18662
	62.981	0.01476	63.386	-0.18207	63.747	-0.15576	63.872	-0.058	63.883	-0.20061
	63.147	0.02229	63.551	-0.18085	63.912	-0.15545	64.038	-0.07078	64.048	-0.25758
	63.313	0.03223	63.715	-0.18115	64.077	-0.15909	64.204	-0.06566	64.212	-0.31585
	63.479	0.04157	63.88	-0.17933	64.242	-0.16576	64.37	-0.03584	64.376	-0.29695
	63.645	0.0491	64.044	-0.1769	64.407	-0.18818	64.536	-0.03205	64.54	-0.22595
	63.811	0.05361	64.209	-0.17507	64.572	-0.20848	64.701	-0.0682	64.705	-0.1803
	63.977	0.05904	64.373	-0.17204	64.737	-0.21064	64.867	-3.4379	64.87	-0.15788
	64.143	0.06747	64.538	-0.17091	64.901	-0.21155	64.996	-9.16263	65.035	-0.13868
	64.309	0.07416	64.703	-0.17204	65.066	-0.21948	65.108	-10.1137	65.201	-0.13141
	64.476	0.07898	64.867	-0.17446	65.23	-0.22705	65.23	-6.96198	65.366	-0.1403
	64.642	0.08253	65.032	-0.17904	65.395	-0.22614	65.366	-2.90824	65.531	-0.16818
	64.808	0.08434	65.196	-0.18297	65.559	-0.22675	65.528	-0.14658	65.696	-0.19606
	64.974	0.08678	65.361	-0.18419	65.724	-0.23162	65.696	0.54863	65.861	-0.17242
	65.141	0.08798	65.525	-0.18329	65.888	-0.24678	65.868	0.92193	66.026	-0.19897
	65.307	0.08645	65.69	-0.1845	66.053	-0.26812	66.042	1.16863	66.19	-0.75612
	65.473	0.08584	65.854	-0.18299	66.217	-0.28537	66.218	1.34886	66.348	-1.96363
	65.639	0.08524	66.019	-0.17903	66.381	-0.30762	66.394	1.41861	66.498	-2.24839
	65.805	0.08409	66.183	-0.17236	66.545	-0.33582	66.571	1.45565	66.652	-1.48492
	65.972	0.08348	66.348	-0.16321	66.708	-0.32972	66.748	1.43022	66.811	-0.9503
	66.138	0.08404	66.512	-0.1514	66.872	-0.26882	66.924	1.36108	66.972	-0.66652
	66.304	0.08343	66.677	-0.14121	67.037	-0.26242	67.1	1.27907	67.134	-0.50638
	66.47	0.08168	66.842	-0.14121	67.201	-0.3681	67.275	1.19571	67.297	-0.40802
	66.637	0.08319	67.007	-0.14377	67.364	-0.49803	67.45	1.07455	67.461	-0.31555
	66.803	0.08916	67.171	-0.14438	67.526	-0.58796	67.624	0.96621	67.625	-0.18953
	66.969	0.09518	67.336	-0.14303	67.688	-0.65278	67.797	0.90947	67.79	-0.0998
	67.135	0.10059	67.501	-0.14455	67.85	-0.69849	67.969	0.84826	67.956	-0.05949
	67.302	0.10782	67.666	-0.14772	68.011	-0.71429	68.141	0.76281	68.121	-0.04293
	67.468	0.11321	67.83	-0.1556	68.172	-0.72143	68.312	0.67836	68.287	-0.03916
	67.635	0.11532	67.995	-0.16485	68.333	-0.74752	68.483	0.61959	68.453	-0.05994
	67.801	0.11536	68.16	-0.16961	68.494	-0.79006	68.654	0.5715	68.619	-0.06614
	67.967	0.11471	68.324	-0.17325	68.655	-0.83435	68.824	0.47085	68.784	-0.05469
	68.134	0.11381	68.489	-0.17508	68.815	-0.87719	68.993	0.32414	68.95	-0.05181
	68.3	0.10962	68.653	-0.17477	68.975	-0.95002	69.161	0.23964	69.116	-0.04759
	68.467	0.10902	68.818	-0.17416	69.134	-1.00564	69.328	0.22119	69.282	-0.03434
	68.633	0.11175	68.982	-0.17386	69.294	-0.91438	69.496	0.22083	69.448	-0.03174
	68.799	0.11171	69.147	-0.16624	69.454	-0.69243	69.664	0.21851	69.613	-0.04108
	68.966	0.11262	69.311	-0.15563	69.616	-0.46532	69.831	0.21762	69.779	-0.04307
	69.132	0.11351	69.476	-0.15061	69.78	-0.56426	69.999	0.21667	69.945	-0.04217
	69.299	0.11382	69.641	-0.14772	69.941	-1.00051	70.167	0.19097	70.111	-0.0623
	69.465	0.11446	69.805	-0.14135	70.098	-1.35764	70.334	0.15778	70.276	-0.12788
	69.631	0.11531	69.97	-0.13545	70.255	-1.31447	70.501	0.13862	70.441	-0.25252
	69.798	0.11652	70.135	-0.13	70.413	-0.92412	70.668	0.12156	70.605	-0.2997
	69.964	0.11682	70.3	-0.12394	70.574	-0.52585	70.835	0.0997	70.769	-0.27652
	70.131	0.11712	70.465	-0.11818	70.738	-0.36976	71.002	0.05728	70.933	-0.32012
	70.297	0.11891	70.63	-0.1149	70.901	-1.36334	71.168	0.02644	71.097	-0.85357
	70.464	0.12102	70.794	-0.11611	71.052	-3.12984	71.335	0.02012	71.254	-1.20568
	70.63	0.12312	70.959	-0.11576	71.195	-4.64403	71.501	0.03765	71.413	-0.87091
	70.797	0.12523	71.124	-0.11848	71.33	-5.6938	71.667	0.04717	71.575	-0.58735
	70.963	0.12523	71.289	-0.12455	71.463	-6.32847	71.834	0.02127	71.737	-0.38689
	71.13	0.12462	71.454	-0.13091	71.592	-6.60171	72	0.0012	71.902	-0.27292
	71.296	0.1244	71.619	-0.13587	71.722	-6.22436	72.166	0.00873	72.066	-0.25427
	71.462	0.12283	71.783	-0.13678	71.855	-5.59252	72.332	0.01353	72.23	-0.24286
	71.629	0.11981	71.948	-0.13545	71.991	-5.00468	72.499	-0.00273	72.395	-0.23585
	71.795	0.11772	72.113	-0.13455	72.129	-5.04911	72.665	-0.01627	72.559	-0.21585
	71.962	0.11561	72.278	-0.13424	72.264	-5.71797	72.831	-0.04631	72.724	-0.19603
	72.128	0.11112	72.443	-0.13435	72.396	-6.08598	72.996	-0.07492	72.888	-0.19058
	72.295	0.10781	72.607	-0.13495	72.528	-5.74949	73.162	-0.05452	73.053	-0.18848
	72.461	0.10572	72.772	-0.13485	72.663	-5.60581	73.328	-0.01416	73.218	-0.18818
	72.627	0.10241	72.937	-0.13455	72.796	-6.03257	73.494	0.0253	73.383	-0.19729
	72.794	0.0997	73.102	-0.13922	72.927	-6.21336	73.66	0.03367	73.547	-0.2188
	72.96	0.0997	73.266	-0.14165	73.058	-6.27061	73.827	-0.02831	73.712	-0.25996
	73.126	0.1003	73.431	-0.13939	73.189	-6.29046	73.992	-0.13212	73.876	-0.32611
	73.293	0.10241	73.596	-0.14043	73.32	-6.10013	74.157	-0.23632	74.039	-0.36178
	73.459	0.10451	73.76	-0.1377	73.452	-6.02765	74.321	-0.2542	74.203	-0.34177
	73.626	0.10481	73.925	-0.13242	73.584	-6.3257	74.486	-0.79433	74.367	-0.28171
	73.792	0.10542	74.09	-0.12818	73.713	-6.13249	74.643	-2.74057	74.531	-0.23618
	73.958	0.10331	74.255	-0.12636	73.847	-5.39892	74.784	-19.094	74.696	-0.22886
	74.125	0.09879	74.42	-0.12606	73.983	-5.26646	74.851	-26.4518	74.86	-0.21583
	74.291	0.08765	74.585	-0.12675	74.117	-5.09078	74.943	-12.9097	75.025	-0.22223
	74.457	0.0762	74.749	-0.13251	74.255	-4.34708	75.07	-4.85858	75.189	-0.25213
	74.623	0.06938	74.914	-0.13909	74.397	-3.83794	75.219	-0.55595	75.353	-0.27409
	74.79	0.06456	75.079	-0.1514	74.54	-3.77914	75.397	1.92907	75.517	-0.26843
	74.956	0.05994	75.243	-0.15928	74.682	-4.00297	75.581	2.38544	75.682	-0.25532
	75.122	0.05633	75.408	-0.15697	74.822	-4.14671	75.767	2.55543	75.846	-0.25244
	75.288	0.05723	75.573	-0.15593	74.963	-4.1835	75.954	2.47962	76.01	-0.23561
	75.454	0.05783	75.737	-0.15593	75.103	-4.16399	76.14	2.29691	76.175	-0.21244
	75.62	0.05633	75.902	-0.15623	75.244	-3.54828	76.323	2.11424	76.339	-0.19577
	75.786	0.05482	76.066	-0.1529	75.391	-3.05406	76.505	1.94776	76.504	-0.1897
	75.952	0.05466	76.231	-0.14818	75.537	-3.11027	76.686	1.73948	76.669	-0.1982
	76.119	0.05435	76.396	-0.14254	75.683	-3.0839	76.865	1.52008	76.833	-0.20426
	76.285	0.05271	76.56	-0.13709	75.829	-3.01306	77.042	1.37345	76.998	-0.17364
	76.451	0.05181	76.725	-0.1303	75.976	-2.95612	77.218	1.26656	77.163	-0.12515
	76.617	0.05151	76.89	-0.12061	76.123	-2.76663	77.393	1.15629	77.328	-0.09641
	76.783	0.0488	77.055	-0.10515	76.272	-2.46169	77.568	1.04577	77.494	-0.0758
	76.949	0.04367	77.22	-0.08455	76.422	-2.74463	77.741	0.95751	77.659	-0.10333
	77.115	0.03765	77.385	-0.07121	76.568	-3.07979	77.914	0.86879	77.824	-0.17545
	77.281	0.03042	77.55	-0.06515	76.714	-2.8133	78.087	0.76297	77.989	-0.20697
	77.447	0.02199	77.715	-0.0803	76.863	-2.5098	78.258	0.67222	78.154	-0.18364
	77.613	0.01506	77.88	-0.10394	77.013	-2.02442	78.429	0.61959	78.319	-0.15667
	77.779	0.00934	78.045	-0.13909	77.167	-1.72987	78.6	0.5615	78.484	-0.15747
	77.945	0.00574	78.21	-0.19949	77.321	-1.88887	78.77	0.47416	78.648	-0.17444
	78.11	0.00303	78.374	-0.24055	77.473	-1.89963	78.939	0.3932	78.813	-0.18424
	78.276	0.00181	78.538	-0.2311	77.626	-1.645	79.108	0.35008	78.978	-0.18364
	78.442	0.00151	78.702	-0.20125	77.782	-1.40865	79.276	0.31487	79.143	-0.18267
	78.608	0.00241	78.867	-0.18448	77.938	-1.33942	79.445	0.29017	79.307	-0.17267
	78.774	0.00756	79.031	-0.17327	78.094	-1.36635	79.613	0.26369	79.472	-0.14636
	78.939	0.01419	79.196	-0.16961	78.25	-1.62326	79.781	0.24464	79.637	-0.12178
	79.105	0.01717	79.36	-0.16991	78.403	-1.71292	79.949	0.23839	79.803	-0.12481
	79.271	0.01627	79.525	-0.16808	78.558	-1.38805	80.117	-0.13	79.968	-0.14485
	79.437	0.01627	79.689	-0.16596	78.715	-1.14716	80.279	-40.139	80.133	-0.15576
	79.603	0.01476	79.854	-0.16352	78.873	-1.16531	80.316	-21.8786	80.298	-0.17543
	79.769	0.00904	80.018	-0.15837	79.03	-1.17481	80.032	33.4519	80.462	-0.19331
	79.935	0.000301205	80.183	-0.15197	79.188	-1.10918	79.57	41.2926	80.627	-0.20368
	80.101	-0.00908	80.347	-0.14288	79.346	-1.12322	79.44	-431.897	80.791	-0.23156
	80.266	-0.02293	80.512	-0.13333	79.503	-0.94911	79.444	-467.928	80.956	-0.26967
	80.432	-0.03627	80.677	-0.13061	79.663	-0.69025	79.531	-13.1413	81.12	-0.23452
	80.597	-0.0438	80.842	-0.13131	79.824	-0.37855	79.662	0.19561	81.285	-0.1403
	80.763	-0.04955	81.006	-0.1307	79.988	-0.01919	79.892	6.87825	81.45	-0.12606
	80.928	-0.05497	81.171	-0.13091	80.154	-0.0637	80.138	7.6318	81.615	-0.18247
	81.094	-0.06134	81.336	-0.13818	80.318	-0.3838	80.39	7.81606	81.779	-0.19914
	81.259	-0.06345	81.501	-0.14773	80.48	-0.57036	80.643	7.44445	81.944	-0.16485
	81.425	-0.06193	81.665	-0.16894	80.641	-0.52715	80.884	6.5893	82.109	-0.13121
	81.59	-0.06253	81.83	-0.22432	80.803	-0.1561	81.11	5.5063	82.274	-0.10095
	81.756	-0.06405	81.993	-0.30172	80.969	0.24431	81.321	4.61829	82.44	-0.08277
	81.921	-0.06455	82.157	-0.36521	81.137	0.56121	81.526	3.90235	82.605	-0.08066
	82.086	-0.06435	82.32	-0.31857	81.308	0.75936	81.722	3.32594	82.771	-0.08794
	82.252	-0.06465	82.484	-0.18469	81.479	0.36107	81.914	3.09721	82.936	-0.07769
	82.417	-0.06767	82.649	-0.08485	81.644	-0.06818	82.105	3.04252	83.102	-0.07497
	82.583	-0.07464	82.814	-0.02545	81.809	-0.10482	82.297	3.30416	83.267	-0.08879
	82.748	-0.08091	82.979	0.0401	81.973	-0.10846	82.493	3.54429	83.432	-0.07737
	82.913	-0.08609	83.146	0.07535	82.138	0.12031	82.69	3.38121	83.598	-0.03946
	83.079	-0.08761	83.312	0.03737	82.306	0.51303	82.883	3.0306	83.764	0.00331
	83.244	-0.08576	83.477	-0.01474	82.476	0.68588	83.073	2.23078	83.93	0.02319
	83.409	-0.08636	83.643	-0.05413	82.646	0.67941	83.251	1.71097	84.096	0.02741
	83.574	-0.0846	83.808	-0.09364	82.816	0.65628	83.431	2.18711	84.262	0.04769
	83.74	-0.07884	83.973	-0.13471	82.987	0.80455	83.618	2.92948	84.429	0.08114
	83.905	-0.07091	84.137	-0.14895	83.159	0.94377	83.812	3.8286	84.596	0.1
	84.07	-0.06526	84.302	-0.18127	83.332	0.89331	84.018	4.31006	84.763	0.10812
	84.236	-0.06405	84.466	-0.24909	83.503	0.6014	84.223	4.13463	84.929	0.08626
	84.401	-0.06495	84.63	-0.28445	83.671	0.4877	84.424	3.92444	85.096	0.07575
	84.567	-0.06616	84.794	-0.28868	83.841	0.86311	84.624	3.55584	85.263	0.10269
	84.732	-0.06636	84.957	-0.24326	84.015	1.26739	84.819	3.14804	85.43	0.12395
	84.897	-0.06917	85.122	-0.1622	84.191	1.28279	85.01	2.83823	85.597	0.13772
	85.063	-0.0716	85.286	-0.10311	84.366	1.11479	85.198	2.55071	85.764	0.15
	85.228	-0.07039	85.451	-0.07524	84.539	1.01387	85.384	2.2315	85.931	0.17096
	85.394	-0.07009	85.617	-0.10018	84.712	0.9659	85.566	2.00247	86.098	0.18984
	85.559	-0.07152	85.781	-0.14524	84.885	1.02775	85.748	1.84069	86.266	0.2081
	85.724	-0.0716	85.946	-0.15408	85.058	1.03873	85.928	1.49397	86.433	0.23131
	85.89	-0.06827	86.11	-0.14499	85.231	1.05004	86.104	0.52778	86.601	0.2372
	86.055	-0.06436	86.275	-0.17487	85.405	1.0931	86.268	-0.46745	86.769	0.23452
	86.221	-0.05829	86.439	-0.22012	85.579	1.11695	86.429	-0.8119	86.937	0.2369
	86.386	-0.05485	86.603	-0.21858	85.753	1.28797	86.588	-0.85755	87.105	0.23731
	86.551	-0.05619	86.768	-0.19389	85.929	1.49041	86.748	-0.07308	87.272	0.23701
	86.717	-0.05619	86.932	-0.20091	86.107	1.57978	86.919	0.93289	87.44	0.24018
	86.882	-0.058	87.096	-0.22591	86.285	1.56745	87.094	1.4449	87.608	0.2497
	87.048	-0.06406	87.26	-0.2128	86.462	1.35907	87.274	1.79193	87.776	0.26845
	87.213	-0.07219	87.424	-0.18604	86.637	1.15573	87.455	1.6567	87.944	0.29136
	87.379	-0.08007	87.589	-0.21104	86.811	1.12557	87.632	1.26682	88.113	0.30505
	87.544	-0.08667	87.753	-0.2378	86.985	1.346	87.807	1.02412	88.281	0.28869
	87.709	-0.09091	87.917	-0.24726	87.163	1.64594	87.98	0.8979	88.449	0.27262
	87.874	-0.09516	88.081	-0.25793	87.342	1.75234	88.152	0.84819	88.617	0.29105
	88.04	-0.09698	88.245	-0.25781	87.522	1.77776	88.325	0.85924	88.786	0.32558
	88.205	-0.09606	88.408	-0.26787	87.701	1.72542	88.497	0.90028	88.954	0.35457
	88.37	-0.09576	88.572	-0.3056	87.88	1.59198	88.67	0.87052	89.123	0.36331
	88.535	-0.09273	88.735	-0.36933	88.058	1.44387	88.843	0.92283	89.292	0.36391
	88.7	-0.08792	88.898	-0.43528	88.234	1.39688	89.016	1.15236	89.461	0.37034
	88.866	-0.08035	89.061	-0.42914	88.41	1.50047	89.193	1.39269	89.629	0.38484
	89.031	-0.07485	89.224	-0.36043	88.588	1.5162	89.371	1.4585	89.798	0.40851
	89.196	-0.07462	89.387	-0.32546	88.765	1.36203	89.548	0.85819	89.968	0.43899
	89.362	-0.07583	89.55	-0.32537	88.941	1.23212	89.716	0.08131	90.137	0.46075
	89.527	-0.07576	89.714	-0.35573	89.116	1.40482	89.881	-3.82674	90.307	0.47559
	89.692	-0.07522	89.877	-0.4195	89.294	1.62543	90.005	-34.1558	90.477	0.48495
	89.858	-0.07825	90.039	-0.47656	89.473	1.617	90.049	-16.4162	90.646	0.4879
	90.023	-0.08273	90.202	-0.55842	89.651	1.63684	89.425	29.0892	90.816	0.49824
	90.188	-0.08791	90.363	-0.63789	89.83	1.86088	88.978	40.6805	90.986	0.53
	90.354	-0.09033	90.524	-0.64317	90.012	1.96758	88.853	15.2625	91.156	0.55513
	90.519	-0.08909	90.685	-0.60473	90.193	1.7933	88.938	-5.27913	91.327	0.5516
	90.684	-0.08545	90.847	-0.49686	90.372	1.58991	89.241	9.83274	91.497	0.535
	90.849	-0.07344	91.01	-0.39018	90.549	1.38922	89.534	9.04791	91.667	0.55767
	91.015	-0.0598	91.173	-0.34387	90.725	1.37905	89.804	7.97754	91.838	0.60146
	91.18	-0.04986	91.336	-0.31715	90.902	1.48532	90.054	5.77566	92.009	0.59174
	91.346	-0.04411	91.5	-0.31684	91.08	1.50566	90.256	3.78252	92.179	0.56
	91.511	-0.03899	91.663	-0.36994	91.257	1.52644	90.453	3.61903	92.349	0.53853
	91.677	-0.03626	91.826	-0.46816	91.435	1.47842	90.652	3.71658	92.519	0.51912
	91.842	-0.03746	91.988	-0.525	91.612	1.47898	90.851	3.55018	92.689	0.47824
	92.008	-0.03524	92.15	-0.53488	91.79	1.60849	91.046	3.37256	92.859	0.4324
	92.174	-0.04141	92.312	-0.65944	91.969	1.61776	91.241	3.27338	93.028	0.35355
	92.339	-0.04653	92.472	-0.91547	92.147	1.55815	91.435	3.298	93.197	0.20038
	92.505	-0.04411	92.631	-1.11719	92.325	1.50153	91.63	3.55246	93.363	-0.08124
	92.67	-0.04411	92.788	-1.17178	92.502	1.40254	91.83	3.89504	93.528	-0.45842
	92.836	-0.04532	92.946	-1.01819	92.679	1.53245	92.033	4.25253	93.689	-0.65528
	93.001	-0.04622	93.106	-0.77042	92.858	1.54178	92.24	4.65319	93.85	-0.62243
	93.167	-0.04592	93.267	-0.70386	93.035	1.41045	92.453	5.02335	94.012	-0.46298
	93.332	-0.04592	93.427	-0.87219	93.212	1.5318	92.669	5.03251	94.176	-0.22166
	93.498	-0.04622	93.586	-0.97579	93.391	1.60584	92.882	4.59304	94.341	0.19123
	93.663	-0.04622	93.745	-0.94119	93.569	1.62372	93.088	4.06636	94.511	0.40716
	93.829	-0.04562	93.904	-0.87416	93.748	1.65726	93.289	3.08069	94.68	-0.05509
	93.994	-0.04532	94.064	-0.84719	93.927	1.66592	93.474	2.01842	94.842	-0.86265
	94.16	-0.04441	94.224	-0.99381	94.106	1.46414	93.654	1.37552	94.999	-1.3991
	94.325	-0.04381	94.382	-1.185	94.282	1.18676	93.828	0.69111	95.155	-1.71714
	94.491	-0.0435	94.539	-1.23057	94.456	1.01526	93.996	-0.95407	95.308	-2.64083
	94.656	-0.0435	94.697	-1.31378	94.629	0.91156	94.146	-2.98552	95.452	-4.35351
	94.822	-0.0429	94.853	-1.4941	94.802	1.12866	94.287	-3.5967	95.586	-21.1915
	94.987	-0.04019	95.008	-1.59452	94.979	1.33907	94.43	-2.83018	95.648	33.0824
	95.153	-0.04079	95.163	-1.73184	95.155	1.3429	94.58	-0.90743	95.603	73.3804
	95.318	-0.05073	95.316	-2.04414	95.331	1.40086	94.749	0.64314	95.433	42.5846
	95.484	-0.08255	95.467	-2.23179	95.509	1.59444	94.921	1.15375	95.247	36.0722
	95.649	-0.11091	95.618	-2.28377	95.689	1.60954	95.098	1.62074	94.817	28.6378
	95.814	-0.1203	95.769	-2.39114	95.866	1.42938	95.279	2.12096	94.047	29.9401
	95.979	-0.12848	95.919	-2.32757	96.043	1.43983	95.465	2.38091	93.721	14.7507
	96.144	-0.13121	96.07	-2.18841	96.221	1.54916	95.651	2.40108	93.862	5.47395
	96.309	-0.12485	96.221	-2.10147	96.4	1.58961	95.837	2.58571	94.35	8.86047
	96.474	-0.1103	96.373	-2.0211	96.578	1.65934	96.027	2.9409	94.543	15.9115
	96.639	-0.09636	96.526	-2.01485	96.758	1.84114	96.22	3.16335	94.004	26.8588
	96.804	-0.08009	96.678	-2.35651	96.94	1.62226	96.415	3.12807	92.835	27.7315
	96.97	-0.05979	96.826	-3.06153	97.117	1.03683	96.607	2.98906	92.412	34.7833
	97.135	-0.04473	96.97	-3.4934	97.288	0.76707	96.799	2.72599	92.203	40.1312
	97.301	-0.03594	97.114	-3.05861	97.46	0.81492	96.986	2.45415	92.017	44.7285
	97.466	-0.01877	97.263	-2.60951	97.633	1.13213	97.172	2.26662	91.882	28.4232
	97.632	0.01145	97.411	-2.64307	97.81	1.38333	97.357	2.15639	92.149	11.9547
	97.798	0.01958	97.56	-2.51517	97.987	1.1945	97.54	1.93224	92.699	15.3776
	97.964	0.00753	97.71	-3.34362	98.161	0.91966	97.72	1.57232	93.248	15.3482
	98.13	-0.00486	97.849	-7.12551	98.333	0.75198	97.897	1.40902	93.796	10.671
	98.295	-0.01359	97.965	-12.1833	98.504	0.76262	98.075	1.56781	94.021	8.07551
	98.461	-0.01205	98.067	-13.6471	98.677	0.89769	98.255	2.10617	94.328	9.64624
	98.627	-0.00994	98.173	-10.7304	98.85	1.04201	98.442	2.50315	94.609	-46.3408
	98.793	-0.01058	98.294	-8.2239	99.025	1.4146	98.63	2.63118	94.638	-70.7155
	98.958	-0.01028	98.417	-6.65312	99.205	1.61406	98.82	2.86062	94.696	-17.3657
	99.124	-0.01054	98.551	-4.66645	99.383	1.31	99.012	3.5436	94.907	6.11213
	99.29	-0.01451	98.692	-3.05942	99.557	0.91808	99.216	4.26585	95.154	7.46097
	99.455	-0.02746	98.843	-1.20502	99.729	0.5558	99.425	4.51506	95.405	7.3507
	99.621	-0.04066	99.007	0.83342	99.898	0.54512	99.636	4.61628	95.648	8.30124
	99.787	-0.04532	99.186	2.28931	100.069	0.86027	99.848	4.55242	95.939	11.0533
	99.952	-0.04939	99.374	3.20387	100.243	1.02529	100.057	2.70023	96.329	13.1411
	100.117	-0.05467	99.571	3.7	100.417	0.92932	100.23	47.5318	96.77	12.159
	100.283	-0.05922	99.768	3.68641	100.59	0.71526	100.181	62.7707	97.093	10.3326
	100.448	-0.06585	99.964	3.57373	100.76	0.68853	99.825	35.3985	97.397	10.1872
	100.614	-0.07494	100.159	3.29002	100.932	0.87184	99.628	-116.682	97.712	10.8469
	100.779	-0.08758	100.35	2.99668	101.106	1.18582	99.64	-136.589	98.054	11.4292
	100.944	-0.09879	100.539	2.81301	101.283	1.34774	99.802	2.76838	98.406	11.2306
	101.109	-0.10273	100.726	2.61422	101.46	1.34915	100.031	6.9039	98.738	10.3636
	101.274	-0.10604	100.912	2.21108	101.637	1.4095	100.293	7.51386	99.039	9.35671
	101.44	-0.11179	101.092	1.80111	101.815	1.26019	100.541	6.72556	99.317	8.27805
	101.605	-0.11818	101.271	1.62204	101.989	0.90243	100.776	6.02018	99.573	7.3753
	101.77	-0.1203	101.448	1.50028	102.161	0.69321	101.002	5.26586	99.817	6.85698
	101.935	-0.11879	101.625	1.42768	102.332	0.75962	101.215	4.41772	100.055	6.55967
	102.1	-0.10818	101.801	1.38949	102.505	0.83065	101.42	3.55589	100.291	5.89236
	102.265	-0.09394	101.977	1.35312	102.677	0.74326	101.613	2.62096	100.509	4.51426
	102.43	-0.08485	102.153	1.32706	102.848	0.67901	101.797	1.27952	100.709	3.81777
	102.595	-0.07916	102.328	1.33474	103.02	0.73169	101.965	-0.06901	100.91	4.34196
	102.761	-0.07583	102.504	1.29302	103.192	0.91113	102.127	-0.47037	101.122	4.74504
	102.926	-0.07545	102.679	1.22486	103.366	0.93516	102.289	-0.1969	101.333	4.37052
	103.091	-0.07674	102.854	1.19855	103.539	0.77407	102.455	0.86968	101.536	3.70344
	103.257	-0.07643	103.028	1.12184	103.71	0.71138	102.635	1.80764	101.731	3.48178
	103.422	-0.07788	103.202	1.02469	103.882	0.85235	102.817	2.15134	101.929	3.50458
	103.587	-0.07946	103.374	0.95808	104.056	1.07827	103.003	2.59582	102.125	3.00462
	103.753	-0.07946	103.547	0.89907	104.231	1.21701	103.193	2.81627	102.313	2.18552
	103.918	-0.0803	103.719	0.8561	104.408	1.23329	103.384	2.8267	102.493	1.56455
	104.083	-0.08182	103.891	0.8344	104.583	1.05634	103.575	2.88681	102.669	1.64254
	104.248	-0.29581	104.062	0.82045	104.757	0.93145	103.767	3.00896	102.85	1.95941
	104.411	-5.02939	104.234	0.79472	104.93	0.88699	103.961	3.14148	103.032	2.1086
	104.532	-34.9918	104.405	0.74035	105.103	0.7197	104.156	3.08703	103.217	2.39077
	104.582	-1.14573	104.576	0.67824	105.274	0.47105	104.349	2.89126	103.404	2.1205
	104.448	62.0657	104.746	0.64871	105.442	0.48099	104.54	2.79865	103.583	1.44448
	104.34	82.358	104.917	0.63577	105.613	0.73485	104.73	2.94519	103.758	1.01332
	104.281	148.176	105.087	0.60353	105.786	0.94623	104.925	3.12731	103.93	0.51408
	104.256	63.1563	105.257	0.55304	105.961	1.06853	105.119	3.09573	104.096	1.76918
	104.3	284.28	105.426	0.53047	106.135	1.15844	105.312	3.01373	104.292	4.08589
	104.293	337.969	105.595	0.53391	106.311	1.17898	105.505	2.94922	104.506	4.93614
	103.872	33.1452	105.765	0.4984	106.487	1.02694	105.698	2.82989	104.721	4.7211
	102.881	30.3792	105.934	0.43108	106.66	0.75715	105.888	2.72289	104.929	3.86779
	101.964	37.6601	106.102	0.38729	106.831	0.58004	106.078	2.72026	105.125	3.1214
	101.741	25.7333	106.271	0.36765	107.001	0.60021	106.268	2.65492	105.316	1.90428
	101.961	10.3926	106.439	0.3625	107.172	0.59181	106.457	2.49402	105.489	-0.65262
	102.319	14.6213	106.607	0.34851	107.343	-0.12099	106.644	2.35909	105.639	-3.66078
	102.714	14.6746	106.775	0.31635	107.503	-0.57053	106.83	2.23217	105.772	-4.43564
	103.076	13.6337	106.942	0.28808	107.666	0.19132	107.015	1.98298	105.912	-3.03829
	103.407	12.7629	107.11	0.23539	107.838	0.96222	107.196	1.7525	106.061	-1.8071
	103.723	11.9994	107.277	0.16358	108.014	1.2955	107.376	1.67194	106.217	-0.99854
	104.019	11.3552	107.443	0.15161	108.192	1.31965	107.556	1.66724	106.377	-0.01302
	104.308	10.8027	107.61	0.18713	108.368	1.07734	107.737	1.86828	106.548	1.57675
	104.583	10.2221	107.777	0.20838	108.541	0.76253	107.92	2.02842	106.735	2.81124
	104.851	9.79477	107.944	0.19281	108.712	0.42693	108.103	1.97295	106.929	2.40377
	105.112	9.31694	108.111	0.16796	108.88	0.39856	108.286	1.90239	107.108	1.37542
	105.366	8.80088	108.278	0.14982	109.051	0.61374	108.468	1.72228	107.282	1.6
	105.611	8.47431	108.444	-0.19557	109.222	0.65175	108.647	1.51441	107.465	2.46152
	105.855	8.29376	108.606	-0.95387	109.393	0.77187	108.825	1.44972	107.656	3.19864
	106.097	8.04032	108.762	-1.59109	109.567	0.92512	109.003	1.44732	107.854	3.50455
	106.334	7.69607	108.915	-1.7902	109.74	0.81644	109.182	1.50782	108.052	3.23115
	106.565	7.40546	109.068	-1.54234	109.912	0.63015	109.361	1.49674	108.245	2.71991
	106.795	6.52879	109.225	-1.20287	110.083	0.61491	109.539	1.3968	108.431	1.43518
	107.007	5.32359	109.382	-0.99276	110.254	0.6114	109.716	1.41057	108.6	-1.66351
	107.21	4.94347	109.542	-0.84688	110.425	0.63421	109.894	1.51505	108.74	-7.23886
	107.415	4.84502	109.701	-0.70095	110.596	0.81843	110.074	1.5593	108.85	-11.9444
	107.616	4.54867	109.862	-0.51318	110.77	0.75206	110.253	1.57654	108.952	-7.43791
	107.815	4.32927	110.025	-0.33926	110.941	0.52206	110.432	1.60807	109.105	-5.57145
	108.012	3.97037	110.188	-0.19031	111.11	0.47992	110.612	1.705	109.219	-19.1087
	108.204	3.53939	110.353	-0.06818	111.28	0.43412	110.794	1.89836	109.289	-20.9115
	108.394	2.91623	110.518	0.0048	111.45	0.34	110.977	2.05404	109.391	-4.87487
	108.575	2.51265	110.684	0.05	111.618	0.24012	111.162	2.12541	109.587	4.00472
	108.759	2.70951	110.85	0.10572	111.785	0.28277	111.347	2.08776	109.799	4.67288
	108.943	2.82103	111.016	0.18141	111.955	0.51311	111.53	2.00363	110.011	4.33568
	109.129	3.12768	111.184	0.24361	112.126	0.62982	111.714	1.90977	110.215	1.43675
	109.319	3.45684	111.351	0.24551	112.297	0.48451	111.896	1.78412	110.372	-5.54411
	109.509	3.59835	111.518	0.23653	112.466	0.43986	112.077	1.44822	110.484	-36.802
	109.702	3.87966	111.685	0.26617	112.636	0.60976	112.252	1.07334	110.525	-60.1237
	109.898	5.74142	111.853	0.2878	112.808	0.43577	112.426	0.85297	110.57	-25.6069
	110.13	8.09196	112.021	0.25606	112.975	0.09102	112.599	0.61998	110.791	5.85886
	110.382	8.97211	112.188	0.22964	113.141	0.06078	112.769	0.44525	111.028	7.07834
	110.64	9.14593	112.355	0.26972	113.308	0.24124	112.938	0.57982	111.291	7.3224
	110.897	8.79519	112.523	0.32589	113.477	0.24505	113.11	0.9232	111.535	17.0652
	111.146	8.37395	112.691	0.33929	113.645	0.1589	113.285	1.10504	110.982	25.0536
	111.391	8.10983	112.859	0.34196	113.812	0.3993	113.461	1.16108	109.076	22.4604
	111.631	7.84049	113.027	0.34167	113.983	0.76329	113.637	1.23239	106.031	22.2669
	111.869	7.41165	113.195	0.33571	114.157	0.89099	113.813	1.3409	103.677	20.4926
	112.098	6.91129	113.363	0.33006	114.33	0.70898	113.991	1.47473	105.087	18.8042
	112.323	6.45342	113.531	0.31607	114.501	0.52896	114.171	1.58167	106.862	18.97
	112.542	6.0194	113.699	0.30982	114.671	0.59566	114.351	1.41431	108.526	18.7427
	112.757	5.59666	113.867	0.34732	114.843	0.65091	114.527	0.99729	109.985	17.9499
	112.966	5.31148	114.035	0.37449	115.014	0.46951	114.7	0.72116	110.929	16.9046
	113.175	5.29258	114.204	0.35723	115.182	0.1369	114.871	0.77261	111.711	16.0381
	113.384	5.28811	114.372	0.32679	115.348	-0.11894	115.044	0.89478	112.356	15.2287
	113.594	5.13743	114.54	0.29578	115.513	0.06291	115.218	0.87918	112.927	13.9627
	113.8	4.86918	114.707	0.2675	115.681	0.40419	115.391	0.85318	113.365	12.4705
	114.003	4.53375	114.875	0.25343	115.851	0.47794	115.564	0.55189	113.749	11.3062
	114.203	4.20837	115.042	0.27248	116.021	0.43529	115.732	-11.5266	114.089	10.4204
	114.4	4.24137	115.21	0.29643	116.191	0.38636	115.81	12.2409	114.41	9.47633
	114.601	4.407	115.377	0.27709	116.36	0.25681	115.684	41.8004	114.696	8.46175
	114.801	4.26529	115.545	0.22379	116.527	0.10629	115.46	-61.2187	114.967	7.71879
	115	3.97316	115.712	0.10936	116.694	0.17012	115.479	-80.9586	115.222	7.1127
	115.195	3.54961	115.878	-0.08369	116.862	0.7568	115.62	0.54889	115.47	6.3883
	115.385	3.33421	116.042	-0.37461	117.039	1.14037	115.835	5.66784	115.701	5.66087
	115.576	3.50025	116.203	-0.70813	117.214	0.81903	116.079	6.9008	115.924	5.16598
	115.77	3.66134	116.362	-1.02574	117.384	0.47706	116.334	7.14455	116.141	4.7455
	115.964	3.62171	116.519	-1.10409	117.554	0.15997	116.587	7.0141	116.354	4.55385
	116.157	3.3764	116.677	-0.89729	117.719	-0.07573	116.838	6.93487	116.565	4.5109
	116.347	2.98973	116.837	-0.72633	117.885	-0.03855	117.087	6.68344	116.777	4.40095
	116.533	2.57172	116.998	-0.57091	118.051	0.05698	117.329	6.27843	116.985	4.14927
	116.715	2.17031	117.16	-0.36739	118.218	0.05277	117.566	5.89817	117.191	4.12042
	116.895	1.93674	117.323	-0.18495	118.384	0.21057	117.795	5.54245	117.399	4.19941
	117.074	1.90642	117.488	-0.07818	118.553	0.60632	118.021	5.07104	117.606	4.12609
	117.253	1.89163	117.653	-0.08455	118.726	0.87418	118.237	4.56539	117.813	4.13357
	117.433	1.94528	117.818	-0.1466	118.9	0.83557	118.448	4.11498	118.02	4.0538
	117.613	1.86447	117.982	-0.20152	119.072	0.6939	118.652	3.6998	118.225	4.02291
	117.79	1.44567	118.146	-0.23796	119.244	0.53	118.853	3.27709	118.431	4.17662
	117.964	1.16121	118.309	-0.24832	119.414	0.34398	119.048	2.93619	118.64	4.15574
	118.138	2.15293	118.473	-0.23963	119.582	0.35693	119.241	2.82641	118.846	3.72068
	118.327	3.16221	118.637	-0.29362	119.752	0.37806	119.433	2.77266	119.045	3.40259
	118.517	3.06204	118.799	-0.44414	119.92	0.2497	119.625	2.56011	119.243	3.55105
	118.705	2.8213	118.961	-1.27923	120.088	0.19464	119.813	2.22397	119.445	3.77657
	118.891	2.37867	119.112	-2.58087	120.256	0.16165	119.997	1.92347	119.649	3.91386
	119.072	1.96535	119.257	-3.66179	120.423	0.02477	120.179	1.70119	119.854	3.89131
	119.251	1.84248	119.396	-4.40824	120.588	-0.10939	120.36	1.57328	120.058	3.78858
	119.429	1.81818	119.532	-4.30364	120.753	-0.10318	120.539	1.48324	120.261	3.72143
	119.608	1.98552	119.672	-3.67109	120.919	0.0988	120.718	1.40687	120.463	3.62711
	119.789	2.09779	119.815	-3.01799	121.087	0.09699	120.896	1.31593	120.664	3.45617
	119.97	1.98652	119.963	-2.47004	121.253	-0.10286	121.073	1.13045	120.862	3.06728
	120.15	1.91754	120.112	-1.89682	121.418	-0.10618	121.248	0.91596	121.054	2.72251
	120.329	1.99456	120.267	-1.42604	121.584	0.41811	121.421	0.73192	121.244	3.3246
	120.51	2.08674	120.423	-1.17043	121.757	0.82746	121.592	0.51464	121.45	3.91688
	120.691	1.92821	120.581	-0.9057	121.93	0.62538	121.762	0.26879	121.655	3.84717
	120.87	1.63674	120.74	-0.68943	122.1	0.47235	121.929	0.27115	121.859	3.86668
	121.046	1.32347	120.901	-0.4827	122.27	0.48382	122.099	0.54477	122.064	3.85982
	121.22	1.11782	121.064	-0.2902	122.44	0.50853	122.27	0.71837	122.268	3.73403
	121.394	1.13987	121.228	-0.17348	122.611	0.48441	122.443	-0.00117	122.47	3.54616
	121.567	1.21471	121.392	-0.10985	122.781	0.40157	122.603	-1.15334	122.669	3.35518
	121.742	1.35413	121.557	0.00582	122.95	0.20933	122.757	-1.3088	122.867	3.01623
	121.918	1.47925	121.723	0.11325	123.116	0.09576	122.915	-0.75602	123.059	2.72651
	122.095	1.55	121.889	0.12738	123.283	0.13782	123.078	0.17688	123.25	2.63005
	122.272	1.55989	122.056	-3.99623	123.451	0.17738	123.25	0.93344	123.44	2.54
	122.449	1.60737	122.176	-155.737	123.619	0.24375	123.426	0.58274	123.629	2.39521
	122.627	1.83466	122.187	-110.311	123.787	0.29882	123.593	-1.24569	123.817	2.23252
	122.807	1.98779	122.129	103.135	123.956	0.32722	123.74	-11.8687	124.002	2.05876
	122.988	1.99557	122.094	60.8189	124.125	0.31382	123.821	-15.8721	124.186	1.89442
	123.168	1.92292	122.246	-0.3334	124.293	0.25208	123.93	-6.39562	124.369	1.80014
	123.347	1.7684	122.421	1.3134	124.461	0.43267	124.08	-0.72712	124.551	1.74709
	123.525	1.01249	122.597	1.55652	124.633	0.73564	124.252	1.93344	124.732	1.74847
	123.694	-0.83371	122.776	0.70728	124.806	0.82514	124.449	3.1736	124.914	1.74341
	123.847	-1.30108	122.939	-0.00784	124.979	0.57059	124.646	3.17589	125.096	1.65038
	124.008	0.54153	123.107	0.82094	125.148	0.18245	124.843	3.0668	125.276	1.48753
	124.187	1.88442	123.283	1.72321	125.315	-0.00505	125.038	2.80435	125.454	1.32908
	124.368	2.0067	123.466	2.48772	125.48	-0.11818	125.229	2.5172	125.631	1.23559
	124.548	1.26636	123.657	2.9322	125.645	-0.33988	125.418	2.3344	125.808	1.32189
	124.718	-0.52946	123.848	-0.70842	125.807	-0.23274	125.604	2.15833	125.987	1.38532
	124.873	-0.86084	123.985	-52.6305	125.974	0.0994	125.79	1.89112	126.165	1.22843
	125.038	0.85851	124.014	-36.4827	126.141	0.20083	125.971	1.51236	126.341	1.04654
	125.217	1.91322	123.471	28.9705	126.309	0.27049	126.149	0.57597	126.516	0.99948
	125.399	1.89348	123.06	33.5403	126.478	0.24787	126.314	-1.35503	126.69	0.97148
	125.577	1.63776	122.836	154.741	126.646	0.22887	126.461	-2.98104	126.865	0.90768
	125.754	1.55085	122.822	138.127	126.814	0.36311	126.603	-2.32892	127.039	0.9
	125.931	1.55129	123.023	3.62576	126.984	0.67957	126.76	-0.46892	127.213	0.92155
	126.109	1.18212	123.218	3.10171	127.158	0.91523	126.928	0.62161	127.387	0.92098
	126.28	0.85296	123.407	2.54106	127.332	0.79844	127.103	1.35176	127.561	0.85835
	126.452	1.31147	123.591	0.76538	127.504	0.6141	127.285	1.81217	127.734	0.75666
	126.631	2.37816	123.75	-2.07693	127.675	0.55322	127.468	1.89044	127.906	0.67587
	126.821	3.01688	123.892	-7.54863	127.846	0.52631	127.651	1.90302	128.078	0.6747
	127.01	2.85688	123.998	-17.9364	128.016	0.33425	127.835	1.58457	128.251	0.74592
	127.197	2.59108	124.075	-17.4678	128.184	-0.03533	128.012	0.05321	128.423	0.82666
	127.382	2.26042	124.184	-8.0464	128.348	-0.3806	128.169	-2.89074	128.597	0.8592
	127.563	1.91124	124.315	-3.82203	128.51	-0.48349	128.304	-4.5335	128.771	0.85418
	127.742	1.72626	124.463	-1.4863	128.673	-0.36051	128.44	-2.60903	128.944	0.85734
	127.921	1.66947	124.622	1.21831	128.837	-0.2375	128.6	-0.11874	129.118	0.85201
	128.099	1.08482	124.814	2.83585	129.001	-0.30889	128.771	0.95193	129.292	0.4161
	128.268	-1.67127	125.001	2.03408	129.164	-0.46137	128.949	1.54233	129.458	-0.02771
	128.411	-5.04636	125.178	1.93459	129.326	-0.3134	129.131	1.81417	129.624	-0.03886
	128.543	-4.14237	125.363	3.96532	129.491	0.06545	129.315	1.90787	129.79	0.00618
	128.696	-0.03338	125.585	5.90477	129.66	0.29349	129.498	1.85792	129.957	0.67981
	128.876	1.96041	125.819	6.27838	129.829	0.30644	129.681	1.76917	130.135	1.57805
	129.057	1.8918	126.052	5.91742	129.997	0.20606	129.863	0.86421	130.318	1.75391
	129.237	1.76135	126.275	4.91725	130.164	0.03574	130.029	-1.12444	130.499	1.40789
	129.415	1.60059	126.48	4.27981	130.33	-0.01876	130.178	-2.17026	130.675	0.9183
	129.592	1.47006	126.686	4.44404	130.497	0.1227	130.329	-1.54736	130.847	0.67006
	129.769	1.11436	126.897	4.57841	130.665	0.2619	130.487	0.0402	131.019	0.57323
	129.94	0.13565	127.106	3.85045	130.833	0.3465	130.663	1.34244	131.19	0.43496
	130.103	20.4004	127.299	3.23413	131.003	0.48739	130.843	1.74011	131.359	0.49167
	129.877	44.279	127.494	3.39753	131.174	0.52386	131.027	1.96808	131.531	0.64855
	129.709	-58.6271	127.691	3.09297	131.344	0.45441	131.212	2.05873	131.703	0.6939
	129.73	-85.4698	127.88	2.90394	131.514	0.46618	131.398	1.72144	131.875	0.69392
	129.86	-0.81899	128.072	3.36867	131.684	0.47715	131.576	0.349	132.048	0.65999
	130.068	4.77759	128.271	4.07611	131.855	0.41822	131.737	-1.41929	132.219	0.58845
	130.274	4.62995	128.481	4.75255	132.024	0.27986	131.887	-1.17227	132.391	0.50148
	130.478	4.41153	128.696	5.02298	132.192	0.14253	132.051	0.32472	132.561	0.45324
	130.68	4.06336	128.913	4.68599	132.359	0.29493	132.225	1.18577	132.731	0.48641
	130.878	2.19052	129.12	3.83553	132.529	0.54093	132.405	1.70144	132.902	0.51988
	131.047	-4.92334	129.315	3.19607	132.7	0.55731	132.588	1.52044	133.073	0.52788
	131.162	-11.7331	129.508	3.25694	132.871	0.52456	132.765	0.79041	133.243	0.54905
	131.269	-5.70575	129.705	3.36369	133.042	0.51495	132.935	0.43618	133.415	0.56005
	131.447	2.12959	129.9	3.29154	133.212	0.39523	133.105	0.64051	133.586	0.47806
	131.633	2.79292	130.095	3.42023	133.381	0.22019	133.278	0.90005	133.755	0.18325
	131.822	2.90298	130.293	3.88746	133.548	0.22078	133.453	0.36372	133.922	-0.19686
	132.01	2.67896	130.499	4.469	133.717	0.32604	133.617	-0.62633	134.085	0.0493
	132.195	2.60872	130.712	4.61762	133.886	0.35237	133.775	-0.67328	134.255	0.48
	132.382	2.77004	130.922	4.28602	134.055	0.3358	133.939	0.42077	134.426	0.57383
	132.571	2.83181	131.125	3.60402	134.224	0.36335	134.115	0.40066	134.598	0.7276
	132.758	2.49878	131.32	2.63211	134.394	0.21069	134.278	-2.76014	134.771	0.70899
	132.941	1.18509	131.503	1.59327	134.56	-0.02139	134.41	-6.13308	134.943	0.50817
	133.108	-3.80204	131.677	1.14052	134.726	-0.0155	134.532	-4.40081	135.113	0.41706
	133.232	-12.2434	131.851	1.86746	134.893	0.11829	134.685	-0.70453	135.283	0.48751
	133.329	-8.9635	132.039	2.92657	135.061	0.30323	134.854	0.85361	135.454	0.60566
	133.486	-0.15476	132.234	3.47074	135.23	0.48108	135.033	1.74554	135.626	0.67297
	133.659	1.06183	132.435	3.61842	135.401	0.59403	135.218	2.29738	135.798	0.68376
	133.833	0.71037	132.633	3.75713	135.573	0.65029	135.409	2.5848	135.971	0.67387
	134	-6.65222	132.837	3.60381	135.745	0.56053	135.601	2.6112	136.143	0.56229
	134.105	-8.59252	133.032	3.22587	135.915	0.36284	135.793	2.60179	136.313	0.41206
	134.248	-1.75138	133.226	3.32541	136.084	0.22507	135.984	1.85637	136.483	0.3442
	134.415	0.4129	133.424	3.18134	136.251	0.24134	136.161	0.83186	136.652	0.33964
	134.585	1.2301	133.616	2.52577	136.42	0.4709	136.331	0.65584	136.821	0.40103
	134.765	1.92789	133.8	1.94473	136.592	0.63895	136.504	0.9429	136.991	0.49459
	134.946	2.18798	133.98	1.83105	136.764	0.48847	136.681	1.39297	137.162	0.42577
	135.13	2.3212	134.161	1.97772	136.933	0.15773	136.862	1.52977	137.332	0.26004
	135.314	2.10111	134.344	1.94291	137.099	-0.09809	137.041	1.01856	137.5	0.3755
	135.494	1.80238	134.525	1.83895	137.264	-0.13697	137.213	0.46199	137.671	0.5081
	135.672	1.63438	134.706	1.8682	137.429	-0.08707	137.382	0.50578	137.841	0.28019
	135.849	1.43852	134.888	1.93874	137.595	-0.11131	137.555	0.97132	138.008	-0.1606
	136.025	0.87235	135.07	2.14243	137.76	-0.21691	137.732	1.39509	138.171	0.01702
	136.193	0.45828	135.255	2.43088	137.924	-0.03695	137.913	1.65573	138.342	0.3505
	136.363	0.13613	135.444	2.42791	138.092	0.33679	138.095	0.76164	138.51	0.2623
	136.527	-1.23322	135.629	1.9875	138.262	0.43706	138.26	-0.80021	138.679	0.12831
	136.678	15.0221	135.808	1.92318	138.432	-0.32824	138.415	-1.21548	138.845	-0.11724
	136.251	34.3546	135.993	2.25802	138.589	-1.44266	138.573	-0.73005	139.01	-0.1329
	135.958	-44.1539	136.179	2.51057	138.742	-1.80025	138.735	0.12105	139.176	0.07148
	135.984	-63.8311	136.368	3.03106	138.894	-1.59494	138.907	0.8502	139.344	0.28021
	136.13	1.24495	136.566	3.36301	139.049	-0.95799	139.083	1.25675	139.514	0.3622
	136.345	5.08349	136.763	3.16676	139.211	-0.2666	139.263	1.61446	139.683	0.27723
	136.553	3.07375	136.955	2.71058	139.377	0.25745	139.445	1.85643	139.851	0.19375
	136.728	-2.53819	137.143	2.84791	139.548	0.69263	139.631	1.85313	140.019	0.23663
	136.857	-3.67736	137.338	3.27566	139.722	1.01305	139.813	1.38765	140.188	-0.00505
	137.016	1.26603	137.535	3.30533	139.899	1.0642	139.989	0.76528	140.352	-0.52311
	137.21	3.75705	137.732	3.53533	140.073	0.78376	140.159	0.51753	140.512	-0.45341
	137.41	3.66471	137.934	3.19279	140.245	0.56513	140.33	0.70493	140.677	0.04069
	137.602	0.15059	138.123	2.22365	140.416	0.53947	140.504	1.0249	140.846	0.56499
	137.748	-2.31063	138.304	1.4977	140.587	0.55058	140.681	1.25714	141.02	0.33491
	137.902	0.70806	138.479	0.96108	140.758	0.48286	140.86	0.80338	141.185	-0.45192
	138.093	4.01784	138.65	1.04284	140.928	0.4135	141.029	0.09944	141.345	-0.60049
	138.302	5.04021	138.827	1.45638	141.097	0.35947	141.194	0.17306	141.508	-0.06711
	138.515	2.54498	139.006	1.51862	141.266	0.38965	141.364	0.63785	141.677	0.63137
	138.679	-8.12432	139.184	1.48933	141.437	0.51316	141.538	1.13929	141.852	0.76003
	138.776	-14.7768	139.362	2.10699	141.608	0.57778	141.718	1.38849	142.024	0.22165
	138.881	-7.01955	139.552	3.02856	141.779	0.48889	141.897	1.04247	142.188	-0.24116
[truncated: 420 more rows]

## Sheet: Figure 3a
Figure 3a	Li-PF6-		Li-EC		Li-PC		Li-DEC		Li-EMC			Li-PF6-		Li-EC		Li-PC		Li-DEC		Li-EMC
	r(Å)	gLi-X(r)	r(Å)	gLi-X(r)	r(Å)	gLi-X(r)	r(Å)	gLi-X(r)	r(Å)	gLi-X(r)		r(Å)	nLi-X(r)	r(Å)	nLi-X(r)	r(Å)	nLi-X(r)	r(Å)	nLi-X(r)	r(Å)	nLi-X(r)
	0.05	0	0.025	0	0.025	0	0.025	0	0.025	0		0.05	0	0.025	0	0.05	0	0.025	0	0.025	0
	0.15	0	0.075	0	0.075	0	0.075	0	0.075	0		0.15	0	0.075	0	0.15	0	0.075	0	0.075	0
	0.25	0	0.125	0	0.125	0	0.125	0	0.125	0		0.25	0	0.125	0	0.25	0	0.125	0	0.125	0
	0.35	0	0.175	0	0.175	0	0.175	0	0.175	0		0.35	0	0.175	0	0.35	0	0.175	0	0.175	0
	0.45	0	0.225	0	0.225	0	0.225	0	0.225	0		0.45	0	0.225	0	0.45	0	0.225	0	0.225	0
	0.55	0	0.275	0	0.275	0	0.275	0	0.275	0		0.55	0	0.275	0	0.55	0	0.275	0	0.275	0
	0.65	0	0.325	0	0.325	0	0.325	0	0.325	0		0.65	0	0.325	0	0.65	0	0.325	0	0.325	0
	0.75	0	0.375	0	0.375	0	0.375	0	0.375	0		0.75	0	0.375	0	0.75	0	0.375	0	0.375	0
	0.85	0	0.425	0	0.425	0	0.425	0	0.425	0		0.85	0	0.425	0	0.85	0	0.425	0	0.425	0
	0.95	0	0.475	0	0.475	0	0.475	0	0.475	0		0.95	0	0.475	0	0.95	0	0.475	0	0.475	0
	1.05	0	0.525	0	0.525	0	0.525	0	0.525	0		1.05	0	0.525	0	1.05	0	0.525	0	0.525	0
	1.15	0	0.575	0	0.575	0	0.575	0	0.575	0		1.15	0	0.575	0	1.15	0	0.575	0	0.575	0
	1.25	0	0.625	0	0.625	0	0.625	0	0.625	0		1.25	0	0.625	0	1.25	0	0.625	0	0.625	0
	1.35	0	0.675	0	0.675	0	0.675	0	0.675	0		1.35	0	0.675	0	1.35	0	0.675	0	0.675	0
	1.45	0	0.725	0	0.725	0	0.725	0	0.725	0		1.45	0	0.725	0	1.45	0	0.725	0	0.725	0
	1.55	0	0.775	0	0.775	0	0.775	0	0.775	0		1.55	0	0.775	0	1.55	0	0.775	0	0.775	0
	1.65	0	0.825	0	0.825	0	0.825	0	0.825	0		1.65	0	0.825	0	1.65	0	0.825	0	0.825	0
	1.75	0	0.875	0	0.875	0	0.875	0	0.875	0		1.75	0	0.875	0	1.75	0.00197	0.875	0	0.875	0
	1.85	0	0.925	0	0.925	0	0.925	0	0.925	0		1.85	0	0.925	0	1.85	0.0311	0.925	0	0.925	0
	1.95	0	0.975	0	0.975	0	0.975	0	0.975	0		1.95	0	0.975	0	1.95	0.14064	0.975	0	0.975	0
	2.05	0	1.025	0	1.025	0	1.025	0	1.025	0		2.05	0	1.025	0	2.05	0.32768	1.025	0	1.025	0
	2.15	0	1.075	0	1.075	0	1.075	0	1.075	0		2.15	0	1.075	0	2.15	0.51768	1.075	0	1.075	0
	2.25	0	1.125	0	1.125	0	1.125	0	1.125	0		2.25	0	1.125	0	2.25	0.66524	1.125	0	1.125	0
	2.35	0	1.175	0	1.175	0	1.175	0	1.175	0		2.35	0	1.175	0	2.35	0.77628	1.175	0	1.175	0
	2.45	0	1.225	0	1.225	0	1.225	0	1.225	0		2.45	3.57998e-05	1.225	0	2.45	0.8582	1.225	0	1.225	0
	2.55	0.02829	1.275	0	1.275	0	1.275	0	1.275	0		2.55	0.000429375	1.275	0	2.55	0.90804	1.275	0	1.275	0
	2.65	0.45829	1.325	0	1.325	0	1.325	0	1.325	0		2.65	0.00261	1.325	0	2.65	0.94456	1.325	0	1.325	0
	2.75	1.53206	1.375	0	1.375	0	1.375	0	1.375	0		2.75	0.0107	1.375	0	2.75	0.9796	1.375	0	1.375	0
	2.85	3.67932	1.425	0	1.425	0	1.425	0	1.425	0		2.85	0.03027	1.425	0	2.85	1.00674	1.425	0	1.425	0
	2.95	5.24101	1.475	0	1.475	0	1.475	0	1.475	0		2.95	0.06269	1.475	0	2.95	1.02994	1.475	0	1.475	0
	3.05	5.87174	1.525	0	1.525	0	1.525	0	1.525	0		3.05	0.10209	1.525	0	3.05	1.04968	1.525	0	1.525	0
	3.15	6.47796	1.575	0	1.575	0	1.575	0	1.575	0		3.15	0.14531	1.575	0	3.15	1.0709	1.575	0	1.575	0
	3.25	7.8528	1.625	0	1.625	0	1.625	0	1.625	0		3.25	0.19809	1.625	0	3.25	1.09756	1.625	0	1.625	0
	3.35	12.6843	1.675	0	1.675	0	1.675	0	1.675	0		3.35	0.27524	1.675	0.000138829	3.35	1.12076	1.675	0	1.675	0
	3.45	21.1767	1.725	0.40351	1.725	0	1.725	0.43133	1.725	0		3.45	0.39239	1.725	0.00355	3.45	1.1405	1.725	0.000525	1.725	0.0004375
	3.55	21.9707	1.775	5.75458	1.775	0.76088	1.775	2.51832	1.775	0		3.55	0.53227	1.775	0.03105	3.55	1.16468	1.775	0.0043	1.775	0.00358
	3.65	14.9094	1.825	31.2917	1.825	3.83873	1.825	7.77728	1.825	0		3.65	0.65411	1.825	0.12913	3.65	1.1943	1.825	0.01813	1.825	0.01511
	3.75	7.36978	1.875	62.6715	1.875	18.0701	1.875	19.7477	1.875	0		3.75	0.73873	1.875	0.32988	3.75	1.22736	1.875	0.05711	1.875	0.04759
	3.85	3.30674	1.925	84.7645	1.925	33.4247	1.925	27.3314	1.925	0.75187		3.85	0.7918	1.925	0.61265	3.85	1.25896	1.925	0.12691	1.925	0.10576
	3.95	1.49704	1.975	77.4489	1.975	45.8894	1.975	31.559	1.975	4.45294		3.95	0.82393	1.975	0.91335	3.95	1.293	1.975	0.21866	1.975	0.18222
	4.05	0.80733	2.025	55.9272	2.025	58.0718	2.025	29.7353	2.025	13.5201		4.05	0.84279	2.025	1.17438	4.05	1.34484	2.025	0.31886	2.025	0.26572
	4.15	0.48056	2.075	35.0821	2.075	46.2129	2.075	25.4741	2.075	23.6527		4.15	0.85431	2.075	1.3677	4.15	1.40554	2.075	0.41356	2.075	0.34463
	4.25	0.25965	2.125	19.6769	2.125	36.0121	2.125	18.5788	2.125	26.431		4.25	0.86265	2.125	1.49822	4.25	1.4702	2.125	0.49272	2.125	0.4106
	4.35	0.16524	2.175	11.1173	2.175	30.4058	2.175	14.5773	2.175	23.547		4.35	0.86956	2.175	1.58637	4.35	1.54078	2.175	0.55522	2.175	0.46268
	4.45	0.1161	2.225	5.36015	2.225	22.7595	2.225	10.8184	2.225	18.6704		4.45	0.8745	2.225	1.64436	4.45	1.62468	2.225	0.60532	2.225	0.50443
	4.55	0.11549	2.275	3.43355	2.275	15.903	2.275	7.30452	2.275	12.6816		4.55	0.87879	2.275	1.68319	4.55	1.72388	2.275	0.64267	2.275	0.53556
	4.65	0.11058	2.325	1.53266	2.325	8.64797	2.325	5.80654	2.325	8.75237		4.65	0.8833	2.325	1.70889	4.65	1.82556	2.325	0.67097	2.325	0.55914
	4.75	0.10597	2.375	1.19209	2.375	6.72934	2.375	4.11658	2.375	4.87867		4.75	0.88688	2.375	1.72592	4.75	1.93464	2.375	0.6933	2.375	0.57775
	4.85	0.10165	2.425	0.59213	2.425	5.16377	2.425	2.93664	2.425	3.15418		4.85	0.89003	2.425	1.73793	4.85	2.0526	2.425	0.70985	2.425	0.59154
	4.95	0.07881	2.475	0.39204	2.475	3.00044	2.475	2.22868	2.475	2.09589		4.95	0.89328	2.475	1.74703	4.95	2.17896	2.475	0.7225	2.475	0.60208
	5.05	0.15145	2.525	0.33899	2.525	2.44409	2.525	1.57394	2.525	1.20515		5.05	0.8965	2.525	1.75384	5.05	2.31518	2.525	0.73218	2.525	0.61015
	5.15	0.14216	2.575	0.10865	2.575	1.44623	2.575	1.60141	2.575	0.83195		5.15	0.89944	2.575	1.75849	5.15	2.44352	2.575	0.74063	2.575	0.61719
	5.25	0.20019	2.625	0.12199	2.625	1.68158	2.625	0.99909	2.625	0.55487		5.25	0.90276	2.625	1.76155	5.25	2.56592	2.625	0.74778	2.625	0.62315
	5.35	0.19599	2.675	0.0839	2.675	0.78174	2.675	0.94579	2.675	0.31502		5.35	0.90645	2.675	1.76384	5.35	2.7056	2.675	0.75337	2.675	0.62781
	5.45	0.21363	2.725	0.09702	2.725	1.12997	2.725	0.86426	2.725	0.31067		5.45	0.91064	2.725	1.76641	5.45	2.87096	2.725	0.75876	2.725	0.6323
	5.55	0.28363	2.775	0.04678	2.775	0.57074	2.775	0.60611	2.775	0.16443		5.55	0.91561	2.775	1.76926	5.55	3.05012	2.775	0.76329	2.775	0.63608
	5.65	0.25063	2.825	0.09027	2.825	0.40054	2.825	0.54098	2.825	0.13674		5.65	0.92098	2.825	1.77148	5.65	3.22238	2.825	0.76696	2.825	0.63913
	5.75	0.25311	2.875	0.01453	2.875	0.38671	2.875	0.52233	2.875	0.08322		5.75	0.92735	2.875	1.77322	5.75	3.39216	2.875	0.77049	2.875	0.64208
	5.85	0.27946	2.925	0	2.925	0.28021	2.925	0.36824	2.925	0.07357		5.85	0.93433	2.925	1.77468	5.85	3.57084	2.925	0.77355	2.925	0.64463
	5.95	0.23898	2.975	0.02713	2.975	0.49658	2.975	0.46144	2.975	0.09035		5.95	0.94077	2.975	1.77635	5.95	3.76432	2.975	0.77651	2.975	0.64709
	6.05	0.25879	3.025	0.03937	3.025	0.30566	3.025	0.29329	3.025	0.04361		6.05	0.94724	3.025	1.77795	6.05	3.96818	3.025	0.77927	3.025	0.64939
	6.15	0.26016	3.075	0	3.075	0.25353	3.075	0.37021	3.075	0.04816		6.15	0.95547	3.075	1.77906	6.15	4.18436	3.075	0.7818	3.075	0.6515
	6.25	0.23542	3.125	0.02459	3.125	0.20457	3.125	0.3943	3.125	0.01164		6.25	0.96478	3.125	1.78037	6.25	4.4188	3.125	0.78481	3.125	0.65401
	6.35	0.21439	3.175	0.03573	3.175	0.39636	3.175	0.49774	3.175	0.01689		6.35	0.97423	3.175	1.78148	6.35	4.6661	3.175	0.78843	3.175	0.65703
	6.45	0.21	3.225	0.03463	3.225	0.42259	3.225	0.30291	3.225	0.03268		6.45	0.98417	3.225	1.78267	6.45	4.92078	3.225	0.79177	3.225	0.65981
	6.55	0.29795	3.275	0.0112	3.275	0.18626	3.275	0.26109	3.275	0.05273		6.55	0.99459	3.275	1.78433	6.55	5.17694	3.275	0.79421	3.275	0.66184
	6.65	0.2745	3.325	0	3.325	0.1807	3.325	0.37996	3.325	0.02555		6.65	1.00665	3.325	1.78565	6.65	5.44644	3.325	0.79707	3.325	0.66423
	6.75	0.2967	3.375	0.01055	3.375	0.24554	3.375	0.2766	3.375	0.02971		6.75	1.02089	3.375	1.78718	6.75	5.73024	3.375	0.80008	3.375	0.66673
	6.85	0.33906	3.425	0.01024	3.425	0.27248	3.425	0.30836	3.425	0.01921		6.85	1.03628	3.425	1.78885	6.85	6.01504	3.425	0.80284	3.425	0.66903
	6.95	0.32556	3.475	0.02983	3.475	0.39706	3.475	0.22225	3.475	0.03261		6.95	1.05252	3.475	1.7901	6.95	6.30478	3.475	0.80542	3.475	0.67118
	7.05	0.34415	3.525	0.029	3.525	0.2894	3.525	0.35685	3.525	0.02713		7.05	1.07045	3.525	1.79114	7.05	6.61524	3.525	0.80833	3.525	0.67361
	7.15	0.37596	3.575	0.04698	3.575	0.25011	3.575	0.41084	3.575	0.03073		7.15	1.0911	3.575	1.7926	7.15	6.95432	3.575	0.81229	3.575	0.67691
	7.25	0.37616	3.625	0.03656	3.625	0.18245	3.625	0.25751	3.625	0.05544		7.25	1.11325	3.625	1.79469	7.25	7.33834	3.625	0.81582	3.625	0.67985
	7.35	0.44601	3.675	0.07112	3.675	0.56212	3.675	0.38015	3.675	0.06631		7.35	1.13461	3.675	1.79684	7.35	7.75936	3.675	0.8193	3.675	0.68275
	7.45	0.44074	3.725	0.1125	3.725	0.66231	3.725	0.29434	3.725	0.05641		7.45	1.15626	3.725	1.79892	7.45	8.18088	3.725	0.82307	3.725	0.68589
	7.55	0.45173	3.775	0.25277	3.775	0.47666	3.775	0.49129	3.775	0.06271		7.55	1.1777	3.775	1.80072	7.55	8.62412	3.775	0.82761	3.775	0.68968
	7.65	0.52956	3.825	0.33649	3.825	0.35503	3.825	0.3908	3.825	0.08389		7.65	1.20038	3.825	1.80219	7.65	9.08758	3.825	0.83281	3.825	0.69401
	7.75	0.58642	3.875	0.56777	3.875	0.47898	3.875	0.31862	3.875	0.07052		7.75	1.2245	3.875	1.80427	7.75	9.5639	3.875	0.8371	3.875	0.69758
	7.85	0.60291	3.925	1.14575	3.925	0.5706	3.925	0.37871	3.925	0.10841		7.85	1.24944	3.925	1.80711	7.85	10.0856	3.925	0.84144	3.925	0.7012
	7.95	0.56311	3.975	1.22351	3.975	0.53104	3.975	0.3471	3.975	0.08448		7.95	1.27746	3.975	1.8099	7.95	10.6439	3.975	0.84607	3.975	0.70506
	8.05	0.59461	4.025	1.46754	4.025	0.64125	4.025	0.40334	4.025	0.08574		8.05	1.30695	4.025	1.8133	8.05	11.2287	4.025	0.85099	4.025	0.70916
	8.15	0.60226	4.075	1.3016	4.075	0.67374	4.075	0.40756	4.075	0.10697		8.15	1.33519	4.075	1.81802	8.15	11.8497	4.075	0.85642	4.075	0.71368
	8.25	0.65531	4.125	1.12203	4.125	0.68098	4.125	0.5349	4.125	0.12385		8.25	1.36492	4.125	1.82309	8.25	12.4963	4.125	0.86291	4.125	0.71909
	8.35	0.66741	4.175	0.89554	4.175	0.596	4.175	0.54225	4.175	0.13033		8.35	1.39845	4.175	1.82795	8.35	13.1572	4.175	0.8705	4.175	0.72542
	8.45	0.70065	4.225	0.53141	4.225	0.62674	4.225	0.40529	4.225	0.14887		8.45	1.43331	4.225	1.83248	8.45	13.8413	4.225	0.87732	4.225	0.7311
	8.55	0.72964	4.275	0.53219	4.275	0.67775	4.275	0.54271	4.275	0.12409		8.55	1.46823	4.275	1.83824	8.55	14.5298	4.275	0.88434	4.275	0.73695
	8.65	0.77186	4.325	0.37231	4.325	0.72626	4.325	0.56767	4.325	0.18023		8.65	1.50455	4.325	1.84421	8.65	15.2376	4.325	0.89273	4.325	0.74394
	8.75	0.78796	4.375	0.37013	4.375	0.64714	4.375	0.62792	4.375	0.10963		8.75	1.54456	4.375	1.84935	8.75	15.975	4.375	0.90199	4.375	0.75166
	8.85	0.94403	4.425	0.36794	4.425	0.59179	4.425	0.63169	4.425	0.19163		8.85	1.58929	4.425	1.85533	8.85	16.6848	4.425	0.91196	4.425	0.75997
	8.95	0.89779	4.475	0.31779	4.475	0.63848	4.475	0.58852	4.475	0.18171		8.95	1.63957	4.475	1.86172	8.95	17.3808	4.475	0.92184	4.475	0.7682
	9.05	0.96115	4.525	0.32254	4.525	0.68299	4.525	0.47871	4.525	0.19103		9.05	1.69314	4.525	1.86867	9.05	18.129	4.525	0.93067	4.525	0.77556
	9.15	1.05889	4.575	0.24095	4.575	0.74452	4.575	0.60767	4.575	0.192		9.15	1.75036	4.575	1.87589	9.15	18.8862	4.575	0.93988	4.575	0.78323
	9.25	1.05331	4.625	0.25823	4.625	0.52303	4.625	0.68188	4.625	0.24431		9.25	1.81019	4.625	1.88394	9.25	19.6355	4.625	0.95104	4.625	0.79253
	9.35	1.06982	4.675	0.34063	4.675	0.73129	4.675	0.65135	4.675	0.22133		9.35	1.87053	4.675	1.89339	9.35	20.4109	4.675	0.96282	4.675	0.80235
	9.45	1.09467	4.725	0.31732	4.725	0.71588	4.725	0.62196	4.725	0.21161		9.45	1.92928	4.725	1.90361	9.45	21.174	4.725	0.97432	4.725	0.81193
	9.55	0.97608	4.775	0.36864	4.775	0.96383	4.775	0.64484	4.775	0.18298		9.55	1.98862	4.775	1.91354	9.55	21.9499	4.775	0.98601	4.775	0.82168
	9.65	1.00236	4.825	0.36621	4.825	0.97828	4.825	0.75684	4.825	0.25213		9.65	2.04752	4.825	1.92361	9.65	22.7727	4.825	0.99923	4.825	0.83269
	9.75	0.95773	4.875	0.4901	4.875	0.75658	4.875	0.66284	4.875	0.21222		9.75	2.10306	4.875	1.93459	9.75	23.5891	4.875	1.01288	4.875	0.84407
	9.85	0.94217	4.925	0.43069	4.925	0.9225	4.925	0.65907	4.925	0.25297		9.85	2.15888	4.925	1.94576	9.85	24.4025	4.925	1.02585	4.925	0.85488
	9.95	0.87224	4.975	0.47543	4.975	1.01705	4.975	0.83447	4.975	0.25218		9.95	2.21302	4.975	1.95814	9.95	25.2648	4.975	1.04084	4.975	0.86737
	10.05	0.83676	5.025	0.47079	5.025	1.10768	5.025	0.71628	5.025	0.29687		10.05	2.26638	5.025	1.97279	10.05	26.1567	5.025	1.05668	5.025	0.88057
	10.15	0.85516	5.075	0.40561	5.075	1.02391	5.075	0.70676	5.075	0.28876		10.15	2.32027	5.075	1.98849	10.15	27.0531	5.075	1.07152	5.075	0.89293
	10.25	0.86131	5.125	0.50746	5.125	1.14093	5.125	0.69748	5.125	0.28091		10.25	2.37234	5.125	2.00433	10.25	27.9395	5.125	1.08645	5.125	0.90538
	10.35	0.77521	5.175	0.50666	5.175	1.13391	5.175	0.76251	5.175	0.31409		10.35	2.42526	5.175	2.02072	10.35	28.8389	5.175	1.10229	5.175	0.91858
	10.45	0.80761	5.225	0.58937	5.225	0.90742	5.225	0.75653	5.225	0.31393		10.45	2.48059	5.225	2.03774	10.45	29.7747	5.225	1.11909	5.225	0.93258
	10.55	0.73619	5.275	0.60415	5.275	1.3498	5.275	0.77999	5.275	0.29215		10.55	2.53577	5.275	2.05559	10.55	30.7426	5.275	1.13641	5.275	0.94701
	10.65	0.76216	5.325	0.64366	5.325	1.1414	5.325	0.69134	5.325	0.32115		10.65	2.59066	5.325	2.0747	10.65	31.7347	5.325	1.1533	5.325	0.96108
	10.75	0.76396	5.375	0.71487	5.375	1.20323	5.375	0.61391	5.375	0.33201		10.75	2.64642	5.375	2.09477	10.75	32.7214	5.375	1.16856	5.375	0.9738
	10.85	0.72182	5.425	0.64057	5.425	1.30334	5.425	0.69385	5.425	0.31834		10.85	2.70181	5.425	2.11686	10.85	33.7071	5.425	1.18417	5.425	0.98681
	10.95	0.64427	5.475	0.70101	5.475	1.38629	5.475	0.7474	5.475	0.32147		10.95	2.75899	5.475	2.14145	10.95	34.7081	5.475	1.20168	5.475	1.0014
	11.05	0.69593	5.525	0.7828	5.525	1.16496	5.525	0.85244	5.525	0.328		11.05	2.82155	5.525	2.16701	11.05	35.6775	5.525	1.22148	5.525	1.0179
	11.15	0.66723	5.575	0.81131	5.575	1.20845	5.575	0.71708	5.575	0.31148		11.15	2.8831	5.575	2.19293	11.15	36.6972	5.575	1.24123	5.575	1.03436
	11.25	0.65324	5.625	0.84629	5.625	1.26283	5.625	0.80397	5.625	0.36423		11.25	2.94286	5.625	2.21773	11.25	37.7723	5.625	1.26075	5.625	1.05063
	11.35	0.66248	5.675	0.86501	5.675	1.00494	5.675	0.73914	5.675	0.33067		11.35	3.00666	5.675	2.24391	11.35	38.8503	5.675	1.28088	5.675	1.0674
	11.45	0.64114	5.725	0.91224	5.725	1.28005	5.725	0.75832	5.725	0.33803		11.45	3.07276	5.725	2.27461	11.45	39.9342	5.725	1.30078	5.725	1.08398
	11.55	0.69213	5.775	1.02253	5.775	1.12619	5.775	0.79423	5.775	0.29949		11.55	3.13917	5.775	2.30511	11.55	41.0205	5.775	1.32177	5.775	1.10148
	11.65	0.63084	5.825	0.99443	5.825	1.31891	5.825	0.72219	5.825	0.32782		11.65	3.20738	5.825	2.33547	11.65	42.1247	5.825	1.34262	5.825	1.11885
	11.75	0.63213	5.875	1.04368	5.875	1.37759	5.875	0.75389	5.875	0.33625		11.75	3.27895	5.875	2.36791	11.75	43.2427	5.875	1.36328	5.875	1.13607
	11.85	0.6071	5.925	1.10822	5.925	1.59345	5.925	0.72461	5.925	0.31656		11.85	3.3526	5.925	2.40375	11.85	44.3833	5.925	1.38432	5.925	1.1536
	11.95	0.64271	5.975	1.17049	5.975	1.25352	5.975	0.72234	5.975	0.34454		11.95	3.4266	5.975	2.44286	11.95	45.5117	5.975	1.40527	5.975	1.17106
	12.05	0.62385	6.025	1.13791	6.025	1.45294	6.025	0.76826	6.025	0.36854		12.05	3.50071	6.025	2.48232	12.05	46.6277	6.025	1.42722	6.025	1.18935
	12.15	0.62546	6.075	1.13225	6.075	1.37498	6.075	0.82839	6.075	0.36528		12.15	3.57822	6.075	2.52275	12.15	47.8128	6.075	1.45112	6.075	1.20927
	12.25	0.65574	6.125	1.44992	6.125	1.43784	6.125	0.74028	6.125	0.33755		12.25	3.65831	6.125	2.56338	12.25	49.0349	6.125	1.47498	6.125	1.22915
	12.35	0.63009	6.175	1.38245	6.175	1.49848	6.175	0.73445	6.175	0.38873		12.35	3.73782	6.175	2.60624	12.35	50.2679	6.175	1.49779	6.175	1.24816
	12.45	0.64136	6.225	1.28907	6.225	1.25797	6.225	0.79798	6.225	0.38514		12.45	3.81913	6.225	2.65271	12.45	51.5497	6.225	1.52188	6.225	1.26823
	12.55	0.63819	6.275	1.3052	6.275	1.41052	6.275	0.77939	6.275	0.40771		12.55	3.90362	6.275	2.7005	12.55	52.835	6.275	1.54707	6.275	1.28923
	12.65	0.67699	6.325	1.50376	6.325	1.3084	6.325	0.81962	6.325	0.44705		12.65	3.98993	6.325	2.74996	12.65	54.1445	6.325	1.57303	6.325	1.31086
	12.75	0.70771	6.375	1.40639	6.375	1.53374	6.375	0.98482	6.375	0.49307		12.75	4.07893	6.375	2.80206	12.75	55.4515	6.375	1.6028	6.375	1.33567
	12.85	0.69729	6.425	1.5853	6.425	1.44221	6.425	0.81126	6.425	0.44993		12.85	4.16524	6.425	2.85541	12.85	56.7827	6.425	1.63286	6.425	1.36072
	12.95	0.66024	6.475	1.57235	6.475	1.80124	6.475	0.87671	6.475	0.44027		12.95	4.25187	6.475	2.908	12.95	58.1677	6.475	1.66159	6.475	1.38466
	13.05	0.65664	6.525	1.63015	6.525	1.58605	6.525	0.87703	6.525	0.49928		13.05	4.34577	6.525	2.96155	13.05	59.5517	6.525	1.69188	6.525	1.4099
	13.15	0.66744	6.575	1.53601	6.575	1.58049	6.575	0.97711	6.575	0.52771		13.15	4.43903	6.575	3.01941	13.15	60.9254	6.575	1.72442	6.575	1.43702
	13.25	0.66631	6.625	1.6798	6.625	1.82984	6.625	0.82417	6.625	0.48643		13.25	4.53025	6.625	3.08068	13.25	62.3371	6.625	1.75649	6.625	1.46374
	13.35	0.67855	6.675	1.65742	6.675	1.71286	6.675	0.87473	6.675	0.48505		13.35	4.62465	6.675	3.14195	13.35	63.7966	6.675	1.78722	6.675	1.48935
	13.45	0.66697	6.725	1.755	6.725	1.63447	6.725	0.95981	6.725	0.51463		13.45	4.72044	6.725	3.20211	13.45	65.2897	6.725	1.8209	6.725	1.51742
	13.55	0.65165	6.775	1.86523	6.775	1.61914	6.775	0.97111	6.775	0.53271		13.55	4.8152	6.775	3.26449	13.55	66.8085	6.775	1.85688	6.775	1.5474
	13.65	0.69149	6.825	1.78128	6.825	1.68986	6.825	0.92938	6.825	0.54787		13.65	4.91207	6.825	3.32978	13.65	68.3504	6.825	1.89281	6.825	1.57734
	13.75	0.65618	6.875	1.82153	6.875	1.70764	6.875	0.9801	6.875	0.52837		13.75	5.00909	6.875	3.39835	13.75	69.9013	6.875	1.92945	6.875	1.60788
	13.85	0.66544	6.925	1.87043	6.925	1.70806	6.925	0.9295	6.925	0.59465		13.85	5.10617	6.925	3.47101	13.85	71.4783	6.925	1.96662	6.925	1.63885
	13.95	0.63939	6.975	1.8437	6.975	1.78222	6.975	1.05773	6.975	0.63241		13.95	5.20576	6.975	3.54825	13.95	73.1126	6.975	2.00589	6.975	1.67158
	14.05	0.62939	7.025	1.81755	7.025	1.66788	7.025	0.95052	7.025	0.60254		14.05	5.30539	7.025	3.63056	14.05	74.7809	7.025	2.04611	7.025	1.70509
	14.15	0.66784	7.075	1.94308	7.075	1.69229	7.075	1.05601	7.075	0.54877		14.15	5.40741	7.075	3.71379	14.15	76.4734	7.075	2.0869	7.075	1.73908
	14.25	0.64174	7.125	1.82367	7.125	1.5899	7.125	1.03205	7.125	0.54411		14.25	5.51244	7.125	3.79388	14.25	78.1506	7.125	2.12994	7.125	1.77495
	14.35	0.68597	7.175	2.00826	7.175	1.63768	7.175	1.08572	7.175	0.60317		14.35	5.61618	7.175	3.87453	14.35	79.8387	7.175	2.17422	7.175	1.81185
	14.45	0.68179	7.225	1.87245	7.225	1.91362	7.225	1.01933	7.225	0.58439		14.45	5.72121	7.225	3.96109	14.45	81.583	7.225	2.21883	7.225	1.84903
	14.55	0.71502	7.275	1.79462	7.275	1.71376	7.275	1.10899	7.275	0.58129		14.55	5.82613	7.275	4.05118	14.55	83.3733	7.275	2.26459	7.275	1.88716
	14.65	0.68601	7.325	1.79258	7.325	1.82448	7.325	1.14828	7.325	0.61023		14.65	5.93288	7.325	4.14503	14.65	85.1867	7.325	2.31378	7.325	1.92815
	14.75	0.70971	7.375	1.84342	7.375	1.61618	7.375	1.10272	7.375	0.61957		14.75	6.04224	7.375	4.24138	14.75	87.0307	7.375	2.3635	7.375	1.96958
	14.85	0.70102	7.425	1.77511	7.425	1.86989	7.425	1.14295	7.425	0.62081		14.85	6.1502	7.425	4.33786	14.85	88.8797	7.425	2.41379	7.425	2.01149
	14.95	0.69538	7.475	2.01577	7.475	1.91648	7.475	1.18409	7.475	0.58261		14.95	6.26285	7.475	4.43587	14.95	90.7243	7.475	2.46661	7.475	2.05551
	15.05	0.70079	7.525	1.847	7.525	1.81346	7.525	1.14162	7.525	0.61356		15.05	6.38187	7.525	4.53605	15.05	92.5999	7.525	2.52009	7.525	2.10008
	15.15	0.69798	7.575	1.84361	7.575	1.85227	7.575	1.18354	7.575	0.61747		15.15	6.50129	7.575	4.64455	15.15	94.5293	7.575	2.5743	7.575	2.14525
	15.25	0.68609	7.625	1.84225	7.625	1.993	7.625	1.23631	7.625	0.57421		15.25	6.6231	7.625	4.75965	15.25	96.5427	7.625	2.63146	7.625	2.19288
	15.35	0.72362	7.675	1.92636	7.675	1.87216	7.675	1.17865	7.675	0.60481		15.35	6.74649	7.675	4.87517	15.35	98.5861	7.675	2.68924	7.675	2.24103
	15.45	0.68886	7.725	1.85722	7.725	1.96852	7.725	1.33161	7.725	0.55107		15.45	6.86948	7.725	4.99089	15.45	100.625	7.725	2.75012	7.725	2.29177
	15.55	0.71577	7.775	1.91288	7.775	1.76483	7.775	1.20837	7.775	0.62271		15.55	6.99505	7.775	5.10579	15.55	102.696	7.775	2.81248	7.775	2.34373
	15.65	0.72055	7.825	1.83359	7.825	2.09471	7.825	1.30922	7.825	0.58314		15.65	7.12152	7.825	5.22347	15.65	104.729	7.825	2.87513	7.825	2.39594
	15.75	0.68807	7.875	1.86073	7.875	2.036	7.875	1.38296	7.875	0.53506		15.75	7.24823	7.875	5.34544	15.75	106.705	7.875	2.94298	7.875	2.45248
	15.85	0.69406	7.925	1.88703	7.925	1.67956	7.925	1.28754	7.925	0.62447		15.85	7.37763	7.925	5.46931	15.85	108.736	7.925	3.01111	7.925	2.50926
	15.95	0.68539	7.975	1.91632	7.975	1.97897	7.975	1.42739	7.975	0.63502		15.95	7.50732	7.975	5.5983	15.95	110.847	7.975	3.0813	7.975	2.56775
	16.05	0.67473	8.025	1.8869	8.025	2.02883	8.025	1.39698	8.025	0.61286		16.05	7.63518	8.025	5.72792	16.05	113.009	8.025	3.15521	8.025	2.62934
	16.15	0.67768	8.075	1.8452	8.075	2.12634	8.075	1.38868	8.075	0.59695		16.15	7.76583	8.075	5.85435	16.15	115.211	8.075	3.22902	8.075	2.69085
	16.25	0.68922	8.125	1.71524	8.125	2.14868	8.125	1.37518	8.125	0.60649		16.25	7.89766	8.125	5.988	16.25	117.376	8.125	3.30317	8.125	2.75264
	16.35	0.67978	8.175	1.84345	8.175	1.81157	8.175	1.30602	8.175	0.66214		16.35	8.03357	8.175	6.13144	16.35	119.527	8.175	3.37598	8.175	2.81332
	16.45	0.64945	8.225	1.79449	8.225	2.07904	8.225	1.43508	8.225	0.59473		16.45	8.17746	8.225	6.27281	16.45	121.762	8.225	3.45136	8.225	2.87613
	16.55	0.65069	8.275	1.83775	8.275	2.12983	8.275	1.43313	8.275	0.62253		16.55	8.32103	8.275	6.40958	16.55	124.061	8.275	3.53119	8.275	2.94266
	16.65	0.64655	8.325	1.84	8.325	2.09857	8.325	1.44796	8.325	0.63883		16.65	8.4607	8.325	6.55177	16.65	126.397	8.325	3.61235	8.325	3.01029
	16.75	0.68114	8.375	1.95163	8.375	1.91977	8.375	1.3858	8.375	0.61739		16.75	8.60227	8.375	6.69737	16.75	128.714	8.375	3.69313	8.375	3.07761
	16.85	0.65396	8.425	1.80504	8.425	2.05468	8.425	1.49435	8.425	0.64153		16.85	8.74691	8.425	6.84464	16.85	131.082	8.425	3.77625	8.425	3.14688
	16.95	0.63475	8.475	1.80553	8.475	2.01382	8.475	1.46377	8.475	0.62717		16.95	8.89298	8.475	6.99434	16.95	133.522	8.475	3.86261	8.475	3.21884
	17.05	0.65548	8.525	1.77781	8.525	1.96277	8.525	1.53656	8.525	0.64246		17.05	9.03902	8.525	7.14396	17.05	135.946	8.525	3.95126	8.525	3.29272
	17.15	0.63379	8.575	1.77673	8.575	1.98886	8.575	1.4933	8.575	0.63993		17.15	9.18227	8.575	7.29436	17.15	138.4	8.575	4.04182	8.575	3.36818
	17.25	0.65706	8.625	1.82722	8.625	1.85845	8.625	1.35055	8.625	0.63958		17.25	9.32942	8.625	7.44509	17.25	140.926	8.625	4.1278	8.625	3.43983
	17.35	0.65806	8.675	1.8126	8.675	1.85301	8.675	1.40015	8.675	0.63068		17.35	9.48122	8.675	7.59945	17.35	143.409	8.675	4.21197	8.675	3.50998
	17.45	0.66775	8.725	1.78241	8.725	1.94729	8.725	1.47612	8.725	0.62405		17.45	9.63406	8.725	7.7572	17.45	145.878	8.725	4.301	8.725	3.58417
	17.55	0.63419	8.775	1.77307	8.775	2.01339	8.775	1.43206	8.775	0.63552		17.55	9.78869	8.775	7.91538	17.55	148.411	8.775	4.39204	8.775	3.66003
	17.65	0.64916	8.825	1.71603	8.825	1.79055	8.825	1.33797	8.825	0.63095		17.65	9.94618	8.825	8.08007	17.65	151.002	8.825	4.47973	8.825	3.73311
	17.75	0.65617	8.875	1.73488	8.875	1.73999	8.875	1.5022	8.875	0.63119		17.75	10.1067	8.875	8.24429	17.75	153.638	8.875	4.57072	8.875	3.80893
	17.85	0.64797	8.925	1.74564	8.925	1.79078	8.925	1.33453	8.925	0.58255		17.85	10.2683	8.925	8.40677	17.85	156.293	8.925	4.66257	8.925	3.88548
	17.95	0.69444	8.975	1.72624	8.975	1.69648	8.975	1.35592	8.975	0.63349		17.95	10.4272	8.975	8.57238	17.95	158.955	8.975	4.7507	8.975	3.95892
	18.05	0.64979	9.025	1.76319	9.025	1.78565	9.025	1.42546	9.025	0.58519		18.05	10.5897	9.025	8.73867	18.05	161.639	9.025	4.84283	9.025	4.03569
	18.15	0.658	9.075	1.68111	9.075	1.82425	9.075	1.41263	9.075	0.58123		18.15	10.7596	9.075	8.90818	18.15	164.398	9.075	4.93788	9.075	4.1149
	18.25	0.67786	9.125	1.74782	9.125	1.72274	9.125	1.40559	9.125	0.53321		18.25	10.9258	9.125	9.08246	18.25	167.197	9.125	5.0333	9.125	4.19442
	18.35	0.66094	9.175	1.78731	9.175	1.73723	9.175	1.3626	9.175	0.61142		18.35	11.0929	9.175	9.26161	18.35	170.003	9.175	5.12806	9.175	4.27338
	18.45	0.65946	9.225	1.73977	9.225	1.7842	9.225	1.3465	9.225	0.6022		18.45	11.266	9.225	9.44097	18.45	172.877	9.225	5.22182	9.225	4.35152
	18.55	0.68231	9.275	1.75874	9.275	1.80216	9.275	1.33338	9.275	0.62159		18.55	11.4423	9.275	9.61929	18.55	175.82	9.275	5.31558	9.275	4.42965
	18.65	0.7033	9.325	1.77032	9.325	1.71855	9.325	1.40232	9.325	0.60995		18.65	11.6178	9.325	9.80052	18.65	178.726	9.325	5.41234	9.325	4.51028
	18.75	0.68745	9.375	1.73783	9.375	1.77302	9.375	1.31039	9.375	0.62513		18.75	11.7906	9.375	9.98439	18.75	181.67	9.375	5.50929	9.375	4.59108
	18.85	0.68561	9.425	1.68293	9.425	1.83073	9.425	1.32148	9.425	0.62081		18.85	11.9639	9.425	10.1711	18.85	184.709	9.425	5.60439	9.425	4.67033
	18.95	0.6935	9.475	1.80299	9.475	1.7536	9.475	1.41805	9.475	0.62838		18.95	12.1432	9.475	10.3549	18.95	187.754	9.475	5.70444	9.475	4.7537
	19.05	0.68295	9.525	1.77219	9.525	1.55907	9.525	1.4032	9.525	0.58068		19.05	12.328	9.525	10.5398	19.05	190.844	9.525	5.80855	9.525	4.84046
	19.15	0.6969	9.575	1.80875	9.575	1.87841	9.575	1.43441	9.575	0.59889		19.15	12.5173	9.575	10.7279	19.15	193.98	9.575	5.91438	9.575	4.92865
	19.25	0.72119	9.625	1.77314	9.625	1.78132	9.625	1.39813	9.625	0.59947		19.25	12.7095	9.625	10.9148	19.25	197.059	9.625	6.02112	9.625	5.0176
	19.35	0.73759	9.675	1.77026	9.675	1.97638	9.675	1.45603	9.675	0.63293		19.35	12.8982	9.675	11.1097	19.35	200.175	9.675	6.12981	9.675	5.10818
	19.45	0.7254	9.725	1.81305	9.725	1.8547	9.725	1.44726	9.725	0.61453		19.45	13.0892	9.725	11.3094	19.45	203.423	9.725	6.24151	9.725	5.20126
	19.55	0.75674	9.775	1.75433	9.775	1.70615	9.775	1.45325	9.775	0.62262		19.55	13.2874	9.775	11.5086	19.55	206.706	9.775	6.35425	9.775	5.29521
	19.65	0.73239	9.825	1.72782	9.825	1.95374	9.825	1.51827	9.825	0.6107		19.65	13.4869	9.825	11.7145	19.65	209.946	9.825	6.47096	9.825	5.39247
	19.75	0.72781	9.875	1.83596	9.875	1.84797	9.875	1.44671	9.875	0.63112		19.75	13.6856	9.875	11.9248	19.75	213.225	9.875	6.58857	9.875	5.49048
	19.85	0.74337	9.925	1.84799	9.925	1.76854	9.925	1.45704	9.925	0.62253		19.85	13.8857	9.925	12.1336	19.85	216.567	9.925	6.70495	9.925	5.58746
	19.95	0.73825	9.975	1.8452	9.975	1.94362	9.975	1.46124	9.975	0.62741		19.95	14.0889	9.975	12.3419	19.95	219.939	9.975	6.82309	9.975	5.68591
		0	10.025	1.82326	10.025	2.04752	10.025	1.48965	10.025	0.5841		--	--	10.025	12.5527	--	--	10.025	6.94375	10.025	5.78646
		0	10.075	1.73185	10.075	1.84225	10.075	1.46111	10.075	0.55889		--	--	10.075	12.7667	--	--	10.075	7.06561	10.075	5.88801
		0	10.125	1.79914	10.125	1.89425	10.125	1.37044	10.125	0.62317		--	--	10.125	12.979	--	--	10.125	7.1837	10.125	5.98642
		0	10.175	1.82324	10.175	1.89884	10.175	1.4438	10.175	0.60467		--	--	10.175	13.195	--	--	10.175	7.30227	10.175	6.08523
		0	10.225	1.68257	10.225	1.88413	10.225	1.41297	10.225	0.57433		--	--	10.225	13.4128	--	--	10.225	7.4238	10.225	6.1865
		0	10.275	1.8175	10.275	2.05128	10.275	1.3882	10.275	0.61187		--	--	10.275	13.6289	--	--	10.275	7.54413	10.275	6.28678
		0	10.325	1.79656	10.325	1.85531	10.325	1.36384	10.325	0.6014		--	--	10.325	13.848	--	--	10.325	7.66351	10.325	6.38626
		0	10.375	1.76591	10.375	1.94141	10.375	1.38326	10.375	0.55465		--	--	10.375	14.0671	--	--	10.375	7.78384	10.375	6.48653
		0	10.425	1.75784	10.425	1.89342	10.425	1.4151	10.425	0.59024		--	--	10.425	14.2869	--	--	10.425	7.90761	10.425	6.58968
		0	10.475	1.68529	10.475	1.98099	10.475	1.33569	10.475	0.56618		--	--	10.475	14.511	--	--	10.475	8.03043	10.475	6.69203
		0	10.525	1.76578	10.525	1.753	10.525	1.33463	10.525	0.57222		--	--	10.525	14.7357	--	--	10.525	8.15081	10.525	6.79234
		0	10.575	1.78564	10.575	1.97228	10.575	1.33873	10.575	0.55063		--	--	10.575	14.9622	--	--	10.575	8.27248	10.575	6.89373
		0	10.625	1.71887	10.625	1.83695	10.625	1.34166	10.625	0.55853		--	--	10.625	15.1916	--	--	10.625	8.39563	10.625	6.99636
		0	10.675	1.59745	10.675	1.83031	10.675	1.29226	10.675	0.55138		--	--	10.675	15.4155	--	--	10.675	8.51777	10.675	7.09814
		0	10.725	1.61807	10.725	1.90013	10.725	1.30865	10.725	0.55677		--	--	10.725	15.6372	--	--	10.725	8.63954	10.725	7.19962
		0	10.775	1.64032	10.775	1.85845	10.775	1.27341	10.775	0.50729		--	--	10.775	15.8673	--	--	10.775	8.76154	10.775	7.30128
		0	10.825	1.68566	10.825	1.79357	10.825	1.24375	10.825	0.53915		--	--	10.825	16.1049	--	--	10.825	8.88159	10.825	7.40133
		0	10.875	1.69457	10.875	1.69942	10.875	1.27476	10.875	0.53817		--	--	10.875	16.3443	--	--	10.875	9.00283	10.875	7.50236
		0	10.925	1.63181	10.925	1.70064	10.925	1.33156	10.925	0.56157		--	--	10.925	16.5866	--	--	10.925	9.12946	10.925	7.60788
		0	10.975	1.79442	10.975	1.73493	10.975	1.28846	10.975	0.51377		--	--	10.975	16.8309	--	--	10.975	9.25791	10.975	7.71493
		0	11.025	1.72287	11.025	1.7554	11.025	1.26048	11.025	0.51777		--	--	11.025	17.0723	--	--	11.025	9.38401	11.025	7.82001
		0	11.075	1.6907	11.075	1.80799	11.075	1.32713	11.075	0.50527		--	--	11.075	17.3155	--	--	11.075	9.51322	11.075	7.92768
		0	11.125	1.82203	11.125	1.6594	11.125	1.29449	11.125	0.51991		--	--	11.125	17.5682	--	--	11.125	9.64529	11.125	8.03774
		0	11.175	1.76153	11.175	1.60301	11.175	1.29788	11.175	0.54191		--	--	11.175	17.8173	--	--	11.175	9.77708	11.175	8.14757
		0	11.225	1.72586	11.225	1.77901	11.225	1.28264	11.225	0.51939		--	--	11.225	18.0612	--	--	11.225	9.90944	11.225	8.25787
		0	11.275	1.7975	11.275	1.7287	11.275	1.25476	11.275	0.53429		--	--	11.275	18.3142	--	--	11.275	10.0407	11.275	8.36728
		0	11.325	1.79008	11.325	1.7789	11.325	1.22551	11.325	0.50683		--	--	11.325	18.5772	--	--	11.325	10.1702	11.325	8.4752
		0	11.375	1.78274	11.375	1.70462	11.375	1.24362	11.375	0.51704		--	--	11.375	18.8375	--	--	11.375	10.3003	11.375	8.58358
		0	11.425	1.73588	11.425	1.86421	11.425	1.32751	11.425	0.51409		--	--	11.425	19.0986	--	--	11.425	10.437	11.425	8.69747
		0	11.475	1.72717	11.475	1.72055	11.475	1.23533	11.475	0.50915		--	--	11.475	19.3684	--	--	11.475	10.5743	11.475	8.81193
		0	11.525	1.85054	11.525	1.80794	11.525	1.23342	11.525	0.5222		--	--	11.525	19.6362	--	--	11.525	10.7078	11.525	8.92318
		0	11.575	1.78171	11.575	1.7685	11.575	1.18447	11.575	0.53934		--	--	11.575	19.9046	--	--	11.575	10.8397	11.575	9.03308
		0	11.625	1.79485	11.625	1.89229	11.625	1.27619	11.625	0.51157		--	--	11.625	20.176	--	--	11.625	10.9751	11.625	9.14593
		0	11.675	1.76805	11.675	1.7735	11.675	1.28069	11.675	0.51102		--	--	11.675	20.4468	--	--	11.675	11.117	11.675	9.26418
		0	11.725	1.86917	11.725	1.69447	11.725	1.21548	11.725	0.5439		--	--	11.725	20.7193	--	--	11.725	11.2567	11.725	9.3806
		0	11.775	1.77453	11.775	1.85303	11.775	1.26913	11.775	0.50494		--	--	11.775	20.9997	--	--	11.775	11.397	11.775	9.4975
		0	11.825	1.84628	11.825	1.74595	11.825	1.29347	11.825	0.53085		--	--	11.825	21.2871	--	--	11.825	11.5429	11.825	9.61909
		0	11.875	1.89293	11.875	1.7766	11.875	1.3066	11.875	0.55331		--	--	11.875	21.5712	--	--	11.875	11.6922	11.875	9.7435
		0	11.925	1.88384	11.925	1.75892	11.925	1.28581	11.925	0.5371		--	--	11.925	21.8562	--	--	11.925	11.8423	11.925	9.86859
		0	11.975	1.93932	11.975	1.78607	11.975	1.22872	11.975	0.53588		--	--	11.975	22.144	--	--	11.975	11.9891	11.975	9.99093
		0	12.025	1.89499	12.025	1.73533	12.025	1.28067	12.025	0.53686		--	--	12.025	22.4284	--	--	12.025	12.1369	12.025	10.1141
		0	12.075	1.88838	12.075	2.04161	12.075	1.25407	12.075	0.55409		--	--	12.075	22.7216	--	--	12.075	12.2874	12.075	10.2395
		0	12.125	1.8851	12.125	1.82912	12.125	1.262	12.125	0.53475		--	--	12.125	23.0228	--	--	12.125	12.438	12.125	10.365
		0	12.175	1.9701	12.175	1.79257	12.175	1.25166	12.175	0.55097		--	--	12.175	23.3253	--	--	12.175	12.5897	12.175	10.4915
		0	12.225	1.98052	12.225	1.74317	12.225	1.26253	12.225	0.56725		--	--	12.225	23.6265	--	--	12.225	12.7428	12.225	10.619
		0	12.275	1.9469	12.275	1.79795	12.275	1.28091	12.275	0.56469		--	--	12.275	23.9288	--	--	12.275	12.8988	12.275	10.749
		0	12.325	2.00068	12.325	1.68871	12.325	1.31356	12.325	0.56527		--	--	12.325	24.2328	--	--	12.325	13.0593	12.325	10.8828
		0	12.375	1.96025	12.375	1.85773	12.375	1.30221	12.375	0.55618		--	--	12.375	24.5418	--	--	12.375	13.2225	12.375	11.0187
		0	12.425	2.02228	12.425	1.8661	12.425	1.26982	12.425	0.57011		--	--	12.425	24.8546	--	--	12.425	13.3842	12.425	11.1535
		0	12.475	1.91198	12.475	1.85886	12.475	1.25966	12.475	0.56381		--	--	12.475	25.1715	--	--	12.475	13.5445	12.475	11.2871
		0	12.525	2.05747	12.525	1.75745	12.525	1.20723	12.525	0.54782		--	--	12.525	25.4966	--	--	12.525	13.7021	12.525	11.4184
		0	12.575	1.98495	12.575	1.87744	12.575	1.31128	12.575	0.57778		--	--	12.575	25.8226	--	--	12.575	13.8643	12.575	11.5536
		0	12.625	2.03706	12.625	1.76733	12.625	1.22039	12.625	0.56853		--	--	12.625	26.1424	--	--	12.625	14.0286	12.625	11.6905
		0	12.675	1.95451	12.675	1.87279	12.675	1.31101	12.675	0.607		--	--	12.675	26.4638	--	--	12.675	14.1943	12.675	11.8286
		0	12.725	2.04745	12.725	1.78407	12.725	1.32307	12.725	0.59501		--	--	12.725	26.7936	--	--	12.725	14.368	12.725	11.9734
		0	12.775	1.97039	12.775	1.86318	12.775	1.25411	12.775	0.58741		--	--	12.775	27.1255	--	--	12.775	14.5393	12.775	12.1161
		0	12.825	1.94409	12.825	1.94828	12.825	1.29472	12.825	0.57092		--	--	12.825	27.4552	--	--	12.825	14.7101	12.825	12.2584
		0	12.875	1.9667	12.875	1.9645	12.875	1.24385	12.875	0.59443		--	--	12.875	27.7902	--	--	12.875	14.8815	12.875	12.4012
		0	12.925	1.92922	12.925	1.85128	12.925	1.3055	12.925	0.59073		--	--	12.925	28.1383	--	--	12.925	15.055	12.925	12.5458
		0	12.975	1.92438	12.975	1.82754	12.975	1.2809	12.975	0.56485		--	--	12.975	28.4914	--	--	12.975	15.2323	12.975	12.6936
		0	13.025	1.83742	13.025	1.94778	13.025	1.32611	13.025	0.60054		--	--	13.025	28.8456	--	--	13.025	15.4125	13.025	12.8437
		0	13.075	1.97793	13.075	1.84176	13.075	1.26412	13.075	0.60454		--	--	13.075	29.1923	--	--	13.075	15.5928	13.075	12.994
		0	13.125	1.95034	13.125	1.95997	13.125	1.30124	13.125	0.58001		--	--	13.125	29.538	--	--	13.125	15.7729	13.125	13.1441
		0	13.175	1.9321	13.175	2.00727	13.175	1.27457	13.175	0.61017		--	--	13.175	29.888	--	--	13.175	15.955	13.175	13.2958
		0	13.225	1.83789	13.225	1.87333	13.225	1.24027	13.225	0.59587		--	--	13.225	30.2305	--	--	13.225	16.1342	13.225	13.4451
		0	13.275	1.92287	13.275	1.96355	13.275	1.27663	13.275	0.59851		--	--	13.275	30.5761	--	--	13.275	16.3148	13.275	13.5957
		0	13.325	1.8848	13.325	1.92857	13.325	1.27364	13.325	0.60407		--	--	13.325	30.9318	--	--	13.325	16.4993	13.325	13.7494
		0	13.375	1.82509	13.375	1.80697	13.375	1.27	13.375	0.60245		--	--	13.375	31.2879	--	--	13.375	16.6847	13.375	13.9039
		0	13.425	1.82684	13.425	1.88887	13.425	1.2994	13.425	0.61663		--	--	13.425	31.6418	--	--	13.425	16.8733	13.425	14.0611
		0	13.475	1.84174	13.475	1.91448	13.475	1.27501	13.475	0.61143		--	--	13.475	31.9973	--	--	13.475	17.0637	13.475	14.2198
		0	13.525	1.85243	13.525	1.95061	13.525	1.23625	13.525	0.59219		--	--	13.525	32.3599	--	--	13.525	17.2509	13.525	14.3757
		0	13.575	1.8499	13.575	2.01865	13.575	1.21449	13.575	0.61864		--	--	13.575	32.728	--	--	13.575	17.4349	13.575	14.5291
		0	13.625	1.84734	13.625	1.93928	13.625	1.27098	13.625	0.61633		--	--	13.625	33.0974	--	--	13.625	17.6229	13.625	14.6857
		0	13.675	1.77928	13.675	1.76062	13.675	1.29851	13.675	0.62614		--	--	13.675	33.4641	--	--	13.675	17.8186	13.675	14.8489
		0	13.725	1.85812	13.725	1.87083	13.725	1.27606	13.725	0.61539		--	--	13.725	33.828	--	--	13.725	18.0162	13.725	15.0135
		0	13.775	1.80036	13.775	1.92046	13.775	1.2582	13.775	0.59312		--	--	13.775	34.199	--	--	13.775	18.2121	13.775	15.1768
		0	13.825	1.82066	13.825	1.97766	13.825	1.29185	13.825	0.58714		--	--	13.825	34.5729	--	--	13.825	18.4107	13.825	15.3422
		0	13.875	1.80632	13.875	1.97588	13.875	1.21528	13.875	0.60365		--	--	13.875	34.947	--	--	13.875	18.6073	13.875	15.5061
		0	13.925	1.80576	13.925	1.91846	13.925	1.30104	13.925	0.60361		--	--	13.925	35.3294	--	--	13.925	18.8062	13.925	15.6718
		0	13.975	1.82421	13.975	1.87405	13.975	1.28698	13.975	0.59953		--	--	13.975	35.7114	--	--	13.975	19.0121	13.975	15.8434
		0	14.025	1.84786	14.025	1.89931	14.025	1.27306	14.025	0.59361		--	--	14.025	36.0901	--	--	14.025	19.2173	14.025	16.0144
		0	14.075	1.77595	14.075	2.00282	14.075	1.28525	14.075	0.58882		--	--	14.075	36.4734	--	--	14.075	19.4238	14.075	16.1865
		0	14.125	1.83803	14.125	1.78841	14.125	1.25219	14.125	0.60914		--	--	14.125	36.8595	--	--	14.125	19.63	14.125	16.3584
		0	14.175	1.80776	14.175	1.87722	14.175	1.24568	14.175	0.60585		--	--	14.175	37.2517	--	--	14.175	19.8345	14.175	16.5288
		0	14.225	1.8562	14.225	1.9233	14.225	1.31999	14.225	0.60103		--	--	14.225	37.6499	--	--	14.225	20.0461	14.225	16.7051
		0	14.275	1.82023	14.275	1.89808	14.275	1.28556	14.275	0.60892		--	--	14.275	38.0495	--	--	14.275	20.2624	14.275	16.8853
		0	14.325	1.79467	14.325	1.9121	14.325	1.26637	14.325	0.60565		--	--	14.325	38.4461	--	--	14.325	20.4758	14.325	17.0632
		0	14.375	1.78978	14.375	2.02451	14.375	1.305	14.375	0.60675		--	--	14.375	38.8457	--	--	14.375	20.6923	14.375	17.2436
		0	14.425	1.79296	14.425	1.95482	14.425	1.26962	14.425	0.58734		--	--	14.425	39.2546	--	--	14.425	20.9106	14.425	17.4255
		0	14.475	1.81442	14.475	1.99283	14.475	1.32324	14.475	0.62064		--	--	14.475	39.6649	--	--	14.475	21.132	14.475	17.61
		0	14.525	1.83609	14.525	1.91284	14.525	1.29257	14.525	0.59963		--	--	14.525	40.0722	--	--	14.525	21.3569	14.525	17.7974
		0	14.575	1.81672	14.575	1.91291	14.575	1.24471	14.575	0.59845		--	--	14.575	40.4812	--	--	14.575	21.5765	14.575	17.9804
		0	14.625	1.76728	14.625	1.94843	14.625	1.2635	14.625	0.59949		--	--	14.625	40.9031	--	--	14.625	21.7951	14.625	18.1626
		0	14.675	1.70897	14.675	1.86095	14.675	1.23323	14.675	0.59195		--	--	14.675	41.3253	--	--	14.675	22.0142	14.675	18.3452
		0	14.725	1.78987	14.725	1.946	14.725	1.24855	14.725	0.59299		--	--	14.725	41.7418	--	--	14.725	22.2335	14.725	18.5279
		0	14.775	1.77943	14.775	1.86331	14.775	1.28448	14.775	0.59785		--	--	14.775	42.1657	--	--	14.775	22.4589	14.775	18.7157
		0	14.825	1.76089	14.825	1.99438	14.825	1.2084	14.825	0.59546		--	--	14.825	42.5987	--	--	14.825	22.6821	14.825	18.9018
		0	14.875	1.77241	14.875	1.92501	14.875	1.26831	14.875	0.59023		--	--	14.875	43.0356	--	--	14.875	22.9055	14.875	19.0879
		0	14.925	1.7487	14.925	1.89419	14.925	1.30175	14.925	0.59898		--	--	14.925	43.462	--	--	14.925	23.1388	14.925	19.2823
		0	14.975	1.8286	14.975	1.88336	14.975	1.28942	14.975	0.59706		--	--	14.975	43.8867	--	--	14.975	23.3756	14.975	19.4797
		0	15.025	1.84039	15.025	1.8974	15.025	1.25966	15.025	0.59119		--	--	15.025	44.3249	--	--	15.025	23.6101	15.025	19.6751
		0	15.075	1.71617	15.075	1.82504	15.075	1.23951	15.075	0.60643		--	--	15.075	44.7707	--	--	15.075	23.8416	15.075	19.868
		0	15.125	1.82086	15.125	1.94575	15.125	1.24867	15.125	0.59273		--	--	15.125	45.2156	--	--	15.125	24.0736	15.125	20.0613
		0	15.175	1.75621	15.175	1.88262	15.175	1.28859	15.175	0.6034		--	--	15.175	45.6625	--	--	15.175	24.3117	15.175	20.2597
		0	15.225	1.79132	15.225	1.96508	15.225	1.29423	15.225	0.57539		--	--	15.225	46.1206	--	--	15.225	24.5557	15.225	20.4631
		0	15.275	1.78218	15.275	1.90942	15.275	1.27777	15.275	0.61435		--	--	15.275	46.5762	--	--	15.275	24.8003	15.275	20.6669
		0	15.325	1.80227	15.325	1.99226	15.325	1.28287	15.325	0.59086		--	--	15.325	47.0294	--	--	15.325	25.0454	15.325	20.8712
		0	15.375	1.75552	15.375	1.8103	15.375	1.27503	15.375	0.58409		--	--	15.375	47.4861	--	--	15.375	25.2918	15.375	21.0765
		0	15.425	1.80068	15.425	1.9766	15.425	1.28983	15.425	0.60257		--	--	15.425	47.9504	--	--	15.425	25.5405	15.425	21.2838
		0	15.475	1.78504	15.475	1.99553	15.475	1.25276	15.475	0.59536		--	--	15.475	48.4236	--	--	15.475	25.7887	15.475	21.4906
		0	15.525	1.79649	15.525	1.865	15.525	1.26164	15.525	0.62308		--	--	15.525	48.8899	--	--	15.525	26.0357	15.525	21.6964
		0	15.575	1.79933	15.575	1.89094	15.575	1.27954	15.575	0.62424		--	--	15.575	49.3626	--	--	15.575	26.287	15.575	21.9058
		0	15.625	1.75586	15.625	1.90994	15.625	1.26515	15.625	0.59785		--	--	15.625	49.8413	--	--	15.625	26.5402	15.625	22.1168
		0	15.675	1.82678	15.675	1.83598	15.675	1.30458	15.675	0.61217		--	--	15.675	50.317	--	--	15.675	26.7976	15.675	22.3313
		0	15.725	1.80061	15.725	1.89058	15.725	1.27789	15.725	0.60463		--	--	15.725	50.7942	--	--	15.725	27.0578	15.725	22.5482
		0	15.775	1.82734	15.775	1.97816	15.775	1.27965	15.775	0.59929		--	--	15.775	51.2725	--	--	15.775	27.3173	15.775	22.7644
		0	15.825	1.72039	15.825	1.8891	15.825	1.30839	15.825	0.61287		--	--	15.825	51.7515	--	--	15.825	27.5815	15.825	22.9845
		0	15.875	1.79629	15.875	1.85819	15.875	1.28442	15.875	0.60273		--	--	15.875	52.2334	--	--	15.875	27.8478	15.875	23.2065
		0	15.925	1.77982	15.925	1.8371	15.925	1.26854	15.925	0.59685		--	--	15.925	52.7259	--	--	15.925	28.1117	15.925	23.4264
		0	15.975	1.77246	15.975	1.82092	15.975	1.26702	15.975	0.59062		--	--	15.975	53.2211	--	--	15.975	28.3755	15.975	23.6462
		0	16.025	1.77638	16.025	1.71155	16.025	1.24822	16.025	0.60101		--	--	16.025	53.7132	--	--	16.025	28.6387	16.025	23.8656
		0	16.075	1.7291	16.075	1.78751	16.075	1.27162	16.075	0.59561		--	--	16.075	54.2089	--	--	16.075	28.9042	16.075	24.0868
		0	16.125	1.80013	16.125	1.84252	16.125	1.30189	16.125	0.60541		--	--	16.125	54.7165	--	--	16.125	29.1769	16.125	24.3141
		0	16.175	1.82619	16.175	1.8846	16.175	1.25105	16.175	0.61487		--	--	16.175	55.2319	--	--	16.175	29.4492	16.175	24.541
		0	16.225	1.81451	16.225	1.80772	16.225	1.29121	16.225	0.59591		--	--	16.225	55.748	--	--	16.225	29.722	16.225	24.7684
		0	16.275	1.78387	16.275	1.75741	16.275	1.27889	16.275	0.59261		--	--	16.275	56.2595	--	--	16.275	29.9995	16.275	24.9996
		0	16.325	1.74953	16.325	1.78416	16.325	1.24392	16.325	0.62635		--	--	16.325	56.773	--	--	16.325	30.2736	16.325	25.228
		0	16.375	1.78992	16.375	1.84927	16.375	1.25288	16.375	0.61703		--	--	16.375	57.296	--	--	16.375	30.5465	16.375	25.4554
		0	16.425	1.78882	16.425	1.82174	16.425	1.24396	16.425	0.63754		--	--	16.425	57.8195	--	--	16.425	30.8211	16.425	25.6843
		0	16.475	1.79258	16.475	1.77683	16.475	1.2635	16.475	0.61413		--	--	16.475	58.3463	--	--	16.475	31.0986	16.475	25.9155
		0	16.525	1.85564	16.525	1.78366	16.525	1.32765	16.525	0.61173		--	--	16.525	58.8701	--	--	16.525	31.387	16.525	26.1559
		0	16.575	1.79593	16.575	1.73365	16.575	1.25553	16.575	0.60724		--	--	16.575	59.3935	--	--	16.575	31.6763	16.575	26.3969
		0	16.625	1.77037	16.625	1.74782	16.625	1.294	16.625	0.6009		--	--	16.625	59.9279	--	--	16.625	31.9636	16.625	26.6363
		0	16.675	1.80383	16.675	1.80058	16.675	1.23547	16.675	0.60821		--	--	16.675	60.4694	--	--	16.675	32.2503	16.675	26.8753
		0	16.725	1.73081	16.725	1.83125	16.725	1.24396	16.725	0.60323		--	--	16.725	61.0169	--	--	16.725	32.5331	16.725	27.1109
		0	16.775	1.81525	16.775	1.68403	16.775	1.2722	16.775	0.61042		--	--	16.775	61.5672	--	--	16.775	32.8217	16.775	27.3514
		0	16.825	1.79937	16.825	1.71779	16.825	1.30917	16.825	0.61399		--	--	16.825	62.1171	--	--	16.825	33.1197	16.825	27.5997
		0	16.875	1.78958	16.875	1.72588	16.875	1.27233	16.875	0.60167		--	--	16.875	62.6776	--	--	16.875	33.4194	16.875	27.8495
		0	16.925	1.76141	16.925	1.74917	16.925	1.23835	16.925	0.58967		--	--	16.925	63.2484	--	--	16.925	33.7126	16.925	28.0938
		0	16.975	1.77271	16.975	1.77354	16.975	1.2752	16.975	0.59472		--	--	16.975	63.8218	--	--	16.975	34.0078	16.975	28.3399
		0	17.025	1.76605	17.025	1.82104	17.025	1.27859	17.025	0.59915		--	--	17.025	64.3962	--	--	17.025	34.3096	17.025	28.5914
		0	17.075	1.74379	17.075	1.78983	17.075	1.28273	17.075	0.59239		--	--	17.075	64.966	--	--	17.075	34.6141	17.075	28.8451
		0	17.125	1.76513	17.125	1.72354	17.125	1.27922	17.125	0.59462		--	--	17.125	65.5352	--	--	17.125	34.9204	17.125	29.1003
		0	17.175	1.77646	17.175	1.76227	17.175	1.26625	17.175	0.58314		--	--	17.175	66.1066	--	--	17.175	35.2266	17.175	29.3555
		0	17.225	1.77181	17.225	1.6349	17.225	1.27306	17.225	0.61417		--	--	17.225	66.6723	--	--	17.225	35.5337	17.225	29.6114
		0	17.275	1.72294	17.275	1.84637	17.275	1.2446	17.275	0.60076		--	--	17.275	67.2485	--	--	17.275	35.84	17.275	29.8667
		0	17.325	1.72742	17.325	1.91162	17.325	1.2242	17.325	0.61613		--	--	17.325	67.8479	--	--	17.325	36.1422	17.325	30.1185
		0	17.375	1.71472	17.375	1.73783	17.375	1.32114	17.375	0.57975		--	--	17.375	68.44	--	--	17.375	36.4555	17.375	30.3796
		0	17.425	1.74325	17.425	1.78576	17.425	1.27014	17.425	0.60607		--	--	17.425	69.0236	--	--	17.425	36.7763	17.425	30.6469
		0	17.475	1.74429	17.475	1.7494	17.475	1.23652	17.475	0.59126		--	--	17.475	69.6193	--	--	17.475	37.0884	17.475	30.907
		0	17.525	1.76602	17.525	1.73552	17.525	1.27127	17.525	0.62095		--	--	17.525	70.224	--	--	17.525	37.4024	17.525	31.1687
		0	17.575	1.74704	17.575	1.79681	17.575	1.25385	17.575	0.59297		--	--	17.575	70.8284	--	--	17.575	37.7204	17.575	31.4337
		0	17.625	1.75493	17.625	1.63742	17.625	1.27754	17.625	0.59211		--	--	17.625	71.4269	--	--	17.625	38.0411	17.625	31.7009
		0	17.675	1.77923	17.675	1.79316	17.675	1.29348	17.675	0.59209		--	--	17.675	72.0258	--	--	17.675	38.3686	17.675	31.9738
		0	17.725	1.74703	17.725	1.75891	17.725	1.24348	17.725	0.60157		--	--	17.725	72.6339	--	--	17.725	38.6936	17.725	32.2446
		0	17.775	1.74406	17.775	1.75534	17.775	1.30482	17.775	0.59783		--	--	17.775	73.2437	--	--	17.775	39.0219	17.775	32.5182
		0	17.825	1.76755	17.825	1.81971	17.825	1.31036	17.825	0.59379		--	--	17.825	73.8578	--	--	17.825	39.3607	17.825	32.8006
		0	17.875	1.77759	17.875	1.70325	17.875	1.30633	17.875	0.60455		--	--	17.875	74.4824	--	--	17.875	39.7016	17.875	33.0847
		0	17.925	1.746	17.925	1.72111	17.925	1.29469	17.925	0.59201		--	--	17.925	75.1062	--	--	17.925	40.0424	17.925	33.3686
		0	17.975	1.73965	17.975	1.74618	17.975	1.24525	17.975	0.58854		--	--	17.975	75.7264	--	--	17.975	40.377	17.975	33.6475
		0	18.025	1.6853	18.025	1.77709	18.025	1.30048	18.025	0.59444		--	--	18.025	76.3457	--	--	18.025	40.7143	18.025	33.9286
		0	18.075	1.70685	18.075	1.75381	18.075	1.32795	18.075	0.60683		--	--	18.075	76.9768	--	--	18.075	41.0644	18.075	34.2204
		0	18.125	1.7636	18.125	1.74415	18.125	1.26806	18.125	0.59725		--	--	18.125	77.6254	--	--	18.125	41.4122	18.125	34.5102
		0	18.175	1.72084	18.175	1.84707	18.175	1.27557	18.175	0.58934		--	--	18.175	78.2794	--	--	18.175	41.7548	18.175	34.7957
		0	18.225	1.78083	18.225	1.86943	18.225	1.27491	18.225	0.60547		--	--	18.225	78.9317	--	--	18.225	42.1003	18.225	35.0835
		0	18.275	1.75635	18.275	1.70248	18.275	1.30917	18.275	0.59211		--	--	18.275	79.5926	--	--	18.275	42.4522	18.275	35.3768
		0	18.325	1.75322	18.325	1.83361	18.325	1.29509	18.325	0.59399		--	--	18.325	80.2638	--	--	18.325	42.8088	18.325	35.674
		0	18.375	1.71772	18.375	1.8331	18.375	1.2763	18.375	0.60888		--	--	18.375	80.9313	--	--	18.375	43.1628	18.375	35.969
		0	18.425	1.73848	18.425	1.84788	18.425	1.30272	18.425	0.60401		--	--	18.425	81.5989	--	--	18.425	43.5199	18.425	36.2666
		0	18.475	1.70199	18.475	1.70563	18.475	1.27141	18.475	0.59167		--	--	18.475	82.2719	--	--	18.475	43.8782	18.475	36.5651
		0	18.525	1.70752	18.525	1.75464	18.525	1.29107	18.525	0.59487		--	--	18.525	82.9472	--	--	18.525	44.2368	18.525	36.864
		0	18.575	1.69346	18.575	1.82511	18.575	1.28819	18.575	0.60423		--	--	18.575	83.6205	--	--	18.575	44.5997	18.575	37.1664
		0	18.625	1.74116	18.625	1.78769	18.625	1.25774	18.625	0.59433		--	--	18.625	84.3023	--	--	18.625	44.9598	18.625	37.4665
		0	18.675	1.71601	18.675	1.7174	18.675	1.29417	18.675	0.58632		--	--	18.675	84.9995	--	--	18.675	45.3228	18.675	37.769
		0	18.725	1.71166	18.725	1.82335	18.725	1.27363	18.725	0.59033		--	--	18.725	85.7003	--	--	18.725	45.6899	18.725	38.075
		0	18.775	1.70357	18.775	1.89299	18.775	1.3079	18.775	0.61731		--	--	18.775	86.3996	--	--	18.775	46.0611	18.775	38.3842
		0	18.825	1.75246	18.825	1.84912	18.825	1.27165	18.825	0.58757		--	--	18.825	87.0888	--	--	18.825	46.4338	18.825	38.6949
		0	18.875	1.73275	18.875	1.86401	18.875	1.32486	18.875	0.5768		--	--	18.875	87.7783	--	--	18.875	46.8111	18.875	39.0093
		0	18.925	1.73768	18.925	1.8486	18.925	1.2853	18.925	0.58747		--	--	18.925	88.4822	--	--	18.925	47.1923	18.925	39.327
		0	18.975	1.72388	18.975	1.79892	18.975	1.2795	18.975	0.57825		--	--	18.975	89.1887	--	--	18.975	47.569	18.975	39.6408
		0	19.025	1.71979	19.025	1.82812	19.025	1.30405	19.025	0.60251		--	--	19.025	89.8959	--	--	19.025	47.9503	19.025	39.9586
		0	19.075	1.74544	19.075	1.85917	19.075	1.26548	19.075	0.58711		--	--	19.075	90.6071	--	--	19.075	48.3316	19.075	40.2763
		0	19.125	1.76587	19.125	1.77845	19.125	1.28822	19.125	0.60103		--	--	19.125	91.3191	--	--	19.125	48.7126	19.125	40.5938
		0	19.175	1.71814	19.175	1.83222	19.175	1.26723	19.175	0.59717		--	--	19.175	92.0446	--	--	19.175	49.0957	19.175	40.9131
		0	19.225	1.7469	19.225	1.84324	19.225	1.27169	19.225	0.58866		--	--	19.225	92.7784	--	--	19.225	49.4784	19.225	41.232
		0	19.275	1.75563	19.275	1.92404	19.275	1.3141	19.275	0.59826		--	--	19.275	93.506	--	--	19.275	49.8703	19.275	41.5586
		0	19.325	1.75396	19.325	1.69369	19.325	1.26575	19.325	0.57596		--	--	19.325	94.2428	--	--	19.325	50.2632	19.325	41.886
		0	19.375	1.73723	19.375	1.79672	19.375	1.27478	19.375	0.60543		--	--	19.375	94.9909	--	--	19.375	50.6521	19.375	42.2101
		0	19.425	1.70635	19.425	1.81395	19.425	1.26853	19.425	0.60451		--	--	19.425	95.7316	--	--	19.425	51.0435	19.425	42.5363
		0	19.475	1.76249	19.475	1.78463	19.475	1.29279	19.475	0.59339		--	--	19.475	96.4768	--	--	19.475	51.4398	19.475	42.8665
		0	19.525	1.76294	19.525	1.83524	19.525	1.26568	19.525	0.60336		--	--	19.525	97.2308	--	--	19.525	51.8375	19.525	43.1979
		0	19.575	1.72386	19.575	1.79773	19.575	1.28449	19.575	0.59057		--	--	19.575	97.9798	--	--	19.575	52.2361	19.575	43.5301
		0	19.625	1.75624	19.625	1.74917	19.625	1.29158	19.625	0.59597		--	--	19.625	98.7294	--	--	19.625	52.6408	19.625	43.8673
		0	19.675	1.74452	19.675	1.75061	19.675	1.31668	19.675	0.60926		--	--	19.675	99.4879	--	--	19.675	53.0526	19.675	44.2105
		0	19.725	1.77149	19.725	1.82596	19.725	1.25332	19.725	0.59876		--	--	19.725	100.248	--	--	19.725	53.4604	19.725	44.5503
		0	19.775	1.72417	19.775	1.79118	19.775	1.32041	19.775	0.59344		--	--	19.775	101.011	--	--	19.775	53.8709	19.775	44.8924
		0	19.825	1.71945	19.825	1.74454	19.825	1.22973	19.825	0.59429		--	--	19.825	101.785	--	--	19.825	54.2797	19.825	45.2331
		0	19.875	1.74699	19.875	1.80052	19.875	1.30627	19.875	0.60729		--	--	19.875	102.562	--	--	19.875	54.6883	19.875	45.5736
		0	19.925	1.75275	19.925	1.72809	19.925	1.28326	19.925	0.60699		--	--	19.925	103.341	--	--	19.925	55.1076	19.925	45.923
		0	19.975	1.7852	19.975	1.84262	19.975	1.26456	19.975	0.59542		--	--	19.975	104.114	--	--	19.975	55.5222	19.975	46.2685
										0.59881
										0.61034
										0.60239

## Sheet: Figure 3b
Figure 3b	Li-PF6-		Li-EC		Li-PC		Li-DEC		Li-EMC		Li-EHFB			Li-PF6-		Li-EC		Li-PC		Li-DEC		Li-EMC		Li-EHFB
	r(Å)	gLi-X(r)	r(Å)	gLi-X(r)	r(Å)	gLi-X(r)	r(Å)	gLi-X(r)	r(Å)	gLi-X(r)	r(Å)	gLi-X(r)		r(Å)	nLi-X(r)	r(Å)	nLi-X(r)	r(Å)	nLi-X(r)	r(Å)	nLi-X(r)	r(Å)	nLi-X(r)	r(Å)	nLi-X(r)
	0.0375	0	0.025	0	0.025	0	0.025	0	0.025	0	0.05	0		0.0375	0	0.025	0	0.025	0	0.025	0	0.025	0	0.05	0
	0.1125	0	0.075	0	0.075	0	0.075	0	0.075	0	0.15	0		0.1125	0	0.075	0	0.075	0	0.075	0	0.075	0	0.15	0
	0.1875	0	0.125	0	0.125	0	0.125	0	0.125	0	0.25	0		0.1875	0	0.125	0	0.125	0	0.125	0	0.125	0	0.25	0
	0.2625	0	0.175	0	0.175	0	0.175	0	0.175	0	0.35	0		0.2625	0	0.175	0	0.175	0	0.175	0	0.175	0	0.35	0
	0.3375	0	0.225	0	0.225	0	0.225	0	0.225	0	0.45	0		0.3375	0	0.225	0	0.225	0	0.225	0	0.225	0	0.45	0
	0.4125	0	0.275	0	0.275	0	0.275	0	0.275	0	0.55	0		0.4125	0	0.275	0	0.275	0	0.275	0	0.275	0	0.55	0
	0.4875	0	0.325	0	0.325	0	0.325	0	0.325	0	0.65	0		0.4875	0	0.325	0	0.325	0	0.325	0	0.325	0	0.65	0
	0.5625	0	0.375	0	0.375	0	0.375	0	0.375	0	0.75	0		0.5625	0	0.375	0	0.375	0	0.375	0	0.375	0	0.75	0
	0.6375	0	0.425	0	0.425	0	0.425	0	0.425	0	0.85	0		0.6375	0	0.425	0	0.425	0	0.425	0	0.425	0	0.85	0
	0.7125	0	0.475	0	0.475	0	0.475	0	0.475	0	0.95	0		0.7125	0	0.475	0	0.475	0	0.475	0	0.475	0	0.95	0
	0.7875	0	0.525	0	0.525	0	0.525	0	0.525	0	1.05	0		0.7875	0	0.525	0	0.525	0	0.525	0	0.525	0	1.05	0
	0.8625	0	0.575	0	0.575	0	0.575	0	0.575	0	1.15	0		0.8625	0	0.575	0	0.575	0	0.575	0	0.575	0	1.15	0
	0.9375	0	0.625	0	0.625	0	0.625	0	0.625	0	1.25	0		0.9375	0	0.625	0	0.625	0	0.625	0	0.625	0	1.25	0
	1.0125	0	0.675	0	0.675	0	0.675	0	0.675	0	1.35	0		1.0125	0	0.675	0	0.675	0	0.675	0	0.675	0	1.35	0
	1.0875	0	0.725	0	0.725	0	0.725	0	0.725	0	1.45	0		1.0875	0	0.725	0	0.725	0	0.725	0	0.725	0	1.45	0
	1.1625	0	0.775	0	0.775	0	0.775	0	0.775	0	1.55	0		1.1625	0	0.775	0	0.775	0	0.775	0	0.775	0	1.55	0
	1.2375	0	0.825	0	0.825	0	0.825	0	0.825	0	1.65	0		1.2375	0	0.825	0	0.825	0	0.825	0	0.825	0	1.65	0
	1.3125	0	0.875	0	0.875	0	0.875	0	0.875	0	1.75	0		1.3125	0	0.875	0	0.875	0	0.875	0	0.875	0	1.75	0
	1.3875	0	0.925	0	0.925	0	0.925	0	0.925	0	1.85	2.02119		1.3875	0	0.925	0	0.925	0	0.925	0	0.925	0	1.85	0.0054
	1.4625	0	0.975	0	0.975	0	0.975	0	0.975	0	1.95	12.8359		1.4625	0	0.975	0	0.975	0	0.975	0	0.975	0	1.95	0.0489
	1.5375	0	1.025	0	1.025	0	1.025	0	1.025	0	2.05	21.4912		1.5375	0	1.025	0	1.025	0	1.025	0	1.025	0	2.05	0.15751
	1.6125	0	1.075	0	1.075	0	1.075	0	1.075	0	2.15	14.9659		1.6125	0	1.075	0	1.075	0	1.075	0	1.075	0	2.15	0.28204
	1.6875	0	1.125	0	1.125	0	1.125	0	1.125	0	2.25	12.4507		1.6875	0	1.125	0	1.125	0	1.125	0	1.125	0	2.25	0.38525
	1.7625	0	1.175	0	1.175	0	1.175	0	1.175	0	2.35	6.95962		1.7625	0	1.175	0	1.175	0	1.175	0	1.175	0	2.35	0.46446
	1.8375	0	1.225	0	1.225	0	1.225	0	1.225	0	2.45	3.84187		1.8375	0	1.225	0	1.225	0	1.225	0	1.225	0	2.45	0.51246
	1.9125	0	1.275	0	1.275	0	1.275	0	1.275	0	2.55	2.65988		1.9125	0	1.275	0	1.275	0	1.275	0	1.275	0	2.55	0.54397
	1.9875	0	1.325	0	1.325	0	1.325	0	1.325	0	2.65	1.53249		1.9875	0	1.325	0	1.325	0	1.325	0	1.325	0	2.65	0.56587
	2.0625	0	1.375	0	1.375	0	1.375	0	1.375	0	2.75	0.86402		2.0625	0	1.375	0	1.375	0	1.375	0	1.375	0	2.75	0.57937
	2.1375	0	1.425	0	1.425	0	1.425	0	1.425	0	2.85	0.70983		2.1375	0	1.425	0	1.425	0	1.425	0	1.425	0	2.85	0.58898
	2.2125	0	1.475	0	1.475	0	1.475	0	1.475	0	2.95	0.17664		2.2125	0	1.475	0	1.475	0	1.475	0	1.475	0	2.95	0.59468
	2.2875	0	1.525	0	1.525	0	1.525	0	1.525	0	3.05	0.24792		2.2875	0	1.525	0	1.525	0	1.525	0	1.525	0	3.05	0.59768
	2.3625	0	1.575	0	1.575	0	1.575	0	1.575	0	3.15	0.3099		2.3625	0	1.575	0	1.575	0	1.575	0	1.575	0	3.15	0.60188
	2.4375	0	1.625	0	1.625	0	1.625	0	1.625	0	3.25	0.03639		2.4375	0	1.625	0	1.625	0	1.625	0	1.625	0	3.25	0.60458
	2.5125	0.04337	1.675	0	1.675	0	1.675	0	1.675	0.02654	3.35	0.23975		2.5125	6.7191e-05	1.675	0	1.675	0	1.675	0	1.675	3.89468e-05	3.35	0.60698
	2.5875	0.12266	1.725	0.01001	1.725	0	1.725	4.36862	1.725	0.17518	3.45	0.16146		2.5875	0.000336008	1.725	1.57798e-05	1.725	0	1.725	0.00592	1.725	0.000350991	3.45	0.61058
	2.6625	0.52134	1.775	0.31183	1.775	0.11236	1.775	26.8578	1.775	3.68721	3.55	0.15249		2.6625	0.00145	1.775	0.000555	1.775	0.000163107	1.775	0.05038	1.775	0.00671	3.55	0.61358
	2.7375	1.93614	1.825	2.1721	1.825	2.65716	1.825	68.1187	1.825	17.6857	3.65	0.34622		2.7375	0.00592	1.825	0.00491	1.825	0.00441	1.825	0.19223	1.825	0.04364	3.65	0.61868
	2.8125	4.58566	1.875	7.35898	1.875	7.45133	1.875	96.4876	1.875	45.0333	3.75	0.54669		2.8125	0.01838	1.875	0.02245	1.875	0.02056	1.875	0.45003	1.875	0.1574	3.75	0.62828
	2.8875	6.45195	1.925	11.6415	1.925	16.9567	1.925	96.7696	1.925	54.9228	3.85	0.41492		2.8875	0.04049	1.925	0.059	1.925	0.06159	1.925	0.7678	1.925	0.3469	3.85	0.6391
	2.9625	7.96981	1.975	14.4942	1.975	22.0082	1.975	74.7656	1.975	48.5307	3.95	0.59126		2.9625	0.07087	1.975	0.1118	1.975	0.13011	1.975	1.06391	1.975	0.55262	3.95	0.6511
	3.0375	8.33774	2.025	12.4296	2.025	25.3376	2.025	50.9618	2.025	31.6173	4.05	0.79677		3.0375	0.10693	2.025	0.16875	2.025	0.21756	2.025	1.29189	2.025	0.71966	4.05	0.6685
	3.1125	8.44945	2.075	10.1023	2.075	21.0481	2.075	32.471	2.075	20.2361	4.15	0.93737		3.1125	0.1459	2.075	0.21879	2.075	0.30721	2.075	1.45072	2.075	0.83319	4.15	0.69131
	3.1875	8.99959	2.125	6.71835	2.125	15.4047	2.125	18.9025	2.125	10.9009	4.25	0.51076		3.1875	0.18845	2.125	0.2579	2.125	0.38103	2.125	1.55326	2.125	0.9046	4.25	0.71111
	3.2625	10.211	2.175	4.21032	2.175	12.6468	2.175	9.12541	2.175	5.71437	4.35	0.73129		3.2625	0.23757	2.175	0.28452	2.175	0.44066	2.175	1.61179	2.175	0.94453	4.35	0.72912
	3.3375	14.4638	2.225	2.64005	2.225	7.93734	2.225	6.24266	2.225	2.75278	4.45	0.81524		3.3375	0.3038	2.225	0.302	2.225	0.48634	2.225	1.64552	2.225	0.96583	4.45	0.75252
	3.4125	21.6753	2.275	1.8235	2.275	5.91651	2.275	3.79129	2.275	1.59713	4.55	0.76128		3.4125	0.40532	2.275	0.31392	2.275	0.51856	2.275	1.66853	2.275	0.97729	4.55	0.77743
	3.4875	28.2035	2.325	1.06848	2.325	3.79835	2.325	2.04187	2.325	0.77148	4.65	0.88886		3.4875	0.55149	2.325	0.32198	2.325	0.54214	2.325	1.68249	2.325	0.98381	4.65	0.80473
	3.5625	25.497	2.375	0.60699	2.375	2.66733	2.375	1.04363	2.375	0.40928	4.75	0.63034		3.5625	0.71514	2.375	0.32685	2.375	0.55853	2.375	1.6902	2.375	0.9872	4.75	0.83084
	3.6375	16.6353	2.425	0.47084	2.425	1.80598	2.425	1.08446	2.425	0.3166	4.85	0.63731		3.6375	0.84861	2.425	0.33013	2.425	0.57036	2.425	1.69579	2.425	0.98938	4.85	0.85364
	3.7125	10.2196	2.475	0.3062	2.475	1.44479	2.475	0.40042	2.475	0.12158	4.95	0.86282		3.7125	0.93722	2.475	0.33259	2.475	0.57933	2.475	1.69981	2.475	0.99075	4.95	0.88186
	3.7875	5.45813	2.525	0.19613	2.525	0.86065	2.525	0.34624	2.525	0.12849	5.05	0.69334		3.7875	0.99102	2.525	0.33425	2.525	0.58594	2.525	1.70193	2.525	0.99157	5.05	0.91217
	3.8625	3.15627	2.575	0.12124	2.575	0.61398	2.575	0.25895	2.575	0.07862	5.15	0.91305		3.8625	1.0218	2.575	0.33534	2.575	0.59035	2.575	1.70372	2.575	0.99227	5.15	0.94487
	3.9375	1.40382	2.625	0.0821	2.625	0.35963	2.625	0.17799	2.625	0.01081	5.25	1.05989		3.9375	1.0387	2.625	0.33606	2.625	0.59336	2.625	1.70506	2.625	0.99258	5.25	0.98658
	4.0125	0.89272	2.675	0.04993	2.675	0.42052	2.675	0.13711	2.675	0	5.35	1.04749		4.0125	1.04757	2.675	0.33655	2.675	0.59589	2.675	1.70606	2.675	0.99262	5.35	1.03279
	4.0875	0.59808	2.725	0.04812	2.725	0.42907	2.725	0.06607	2.725	0.03009	5.45	1.11297		4.0875	1.05355	2.725	0.33693	2.725	0.59875	2.725	1.70673	2.725	0.99274	5.45	1.08202
	4.1625	0.35551	2.775	0.02707	2.775	0.20687	2.775	0.06371	2.775	0.00966	5.55	1.06074		4.1625	1.05752	2.775	0.33723	2.775	0.60095	2.775	1.70718	2.775	0.9929	5.55	1.13333
	4.2375	0.19058	2.825	0.02612	2.825	0.19962	2.825	0.03074	2.825	0.00932	5.65	0.90307		4.2375	1.05987	2.825	0.33745	2.825	0.60242	2.825	1.70751	2.825	0.99297	5.65	1.18134
	4.3125	0.11041	2.875	0.02161	2.875	0.23556	2.875	0.02967	2.875	0	5.75	1.13937		4.3125	1.06121	2.875	0.33766	2.875	0.60405	2.875	1.70774	2.875	0.99302	5.75	1.23325
	4.3875	0.064	2.925	0.03828	2.925	0.06206	2.925	0.02867	2.925	0	5.85	1.22431		4.3875	1.06202	2.925	0.33792	2.925	0.6052	2.925	1.70796	2.925	0.99302	5.85	1.29538
	4.4625	0.05499	2.975	0.01682	2.975	0.15999	2.975	0.08315	2.975	0.02524	5.95	1.32464		4.4625	1.06259	2.975	0.33818	2.975	0.60609	2.975	1.70841	2.975	0.99313	5.95	1.36469
	4.5375	0.07978	3.025	0.01953	3.025	0.09672	3.025	0.02681	3.025	0.00815	6.05	1.37575		4.5375	1.06326	3.025	0.33835	3.025	0.60715	3.025	1.70885	3.025	0.99329	6.05	1.44061
	4.6125	0.0579	3.075	0.02204	3.075	0.0936	3.075	0.02594	3.075	0	6.15	1.30088		4.6125	1.06397	3.075	0.33856	3.075	0.60797	3.075	1.70908	3.075	0.99332	6.15	1.51834
	4.6875	0.03738	3.125	0.0061	3.125	0.0725	3.125	0	3.125	0.00763	6.25	1.54496		4.6875	1.06447	3.125	0.3387	3.125	0.6087	3.125	1.70919	3.125	0.99337	6.25	1.60386
	4.7625	0.04225	3.175	0.00886	3.175	0.10535	3.175	0	3.175	0.00739	6.35	1.42993		4.7625	1.06491	3.175	0.33878	3.175	0.60952	3.175	1.70919	3.175	0.99344	6.35	1.69598
	4.8375	0.02925	3.225	0	3.225	0.13615	3.225	0.07075	3.225	0	6.45	1.43216		4.8375	1.06531	3.225	0.33882	3.225	0.61066	3.225	1.70953	3.225	0.99348	6.45	1.78751
	4.9125	0.05672	3.275	0.01111	3.275	0.08252	3.275	0	3.275	0	6.55	1.72029		4.9125	1.06582	3.275	0.33889	3.275	0.61172	3.275	1.70986	3.275	0.99348	6.55	1.89164
	4.9875	0.06603	3.325	0.00808	3.325	0.09606	3.325	0	3.325	0.00673	6.65	1.68631		4.9875	1.06656	3.325	0.339	3.325	0.61262	3.325	1.70986	3.325	0.99352	6.65	2.00748
	5.0625	0.0641	3.375	0.01046	3.375	0.09324	3.375	0	3.375	0	6.75	1.9573		5.0625	1.06736	3.375	0.33911	3.375	0.6136	3.375	1.70986	3.375	0.99356	6.75	2.13532
	5.1375	0.05186	3.425	0.00762	3.425	0.19616	3.425	0.02091	3.425	0	6.85	1.90875		5.1375	1.0681	3.425	0.33922	3.425	0.61514	3.425	1.70997	3.425	0.99356	6.85	2.27485
	5.2125	0.07557	3.475	0.02219	3.475	0.13193	3.475	0.02031	3.475	0.00617	6.95	2.23622		5.2125	1.06894	3.475	0.33941	3.475	0.61694	3.475	1.7102	3.475	0.9936	6.95	2.4291
	5.2875	0.07344	3.525	0.02396	3.525	0.2849	3.525	0	3.525	0.00599	7.05	2.15002		5.2875	1.06995	3.525	0.33971	3.525	0.61931	3.525	1.71031	3.525	0.99367	7.05	2.59685
	5.3625	0.11901	3.575	0.02097	3.575	0.1662	3.575	0	3.575	0.00582	7.15	2.66929		5.3625	1.0713	3.575	0.34001	3.575	0.62192	3.575	1.71031	3.575	0.99375	7.15	2.78681
	5.4375	0.06945	3.625	0.02266	3.625	0.22899	3.625	0.03733	3.625	0.03401	7.25	2.64735		5.4375	1.07264	3.625	0.34031	3.625	0.62428	3.625	1.71053	3.625	0.99402	7.25	3.00197
	5.5125	0.10811	3.675	0.02646	3.675	0.26213	3.675	0.05449	3.675	0.01655	7.35	2.48329		5.5125	1.07395	3.675	0.34065	3.675	0.6273	3.675	1.71109	3.675	0.99438	7.35	3.21533
	5.5875	0.10523	3.725	0.03648	3.725	0.17859	3.725	0.01768	3.725	0.0644	7.45	2.50712		5.5875	1.07556	3.725	0.34111	3.725	0.63007	3.725	1.71154	3.725	0.99496	7.45	3.4287
	5.6625	0.15369	3.775	0.01672	3.775	0.27326	3.775	0.03442	3.775	0.19859	7.55	2.71761		5.6625	1.07758	3.775	0.34151	3.775	0.63301	3.775	1.71187	3.775	0.99691	7.55	3.65826
	5.7375	0.15386	3.825	0.0407	3.825	0.35086	3.825	0.03353	3.825	0.35122	7.65	2.66674		5.7375	1.08003	3.825	0.34195	3.825	0.63717	3.825	1.71232	3.825	1.00109	7.65	3.90103
	5.8125	0.20663	3.875	0.03173	3.875	0.3065	3.875	0.03267	3.875	0.58523	7.75	2.85437		5.8125	1.08299	3.875	0.34251	3.875	0.64166	3.875	1.71276	3.875	1.00838	7.75	4.15672
	5.8875	0.26459	3.925	0.05218	3.925	0.32172	3.925	0.03184	3.925	0.76378	7.85	2.71349		5.8875	1.08695	3.925	0.34319	3.925	0.64606	3.925	1.71321	3.925	1.01915	7.85	4.42109
	5.9625	0.28878	3.975	0.04711	3.975	0.28006	3.975	0.04658	3.975	0.79653	7.95	2.68217		5.9625	1.09173	3.975	0.34401	3.975	0.65039	3.975	1.71377	3.975	1.03189	7.95	4.68397
	6.0375	0.3192	4.025	0.04962	4.025	0.46982	4.025	0.06056	4.025	1.02511	8.05	2.71085		6.0375	1.0971	4.025	0.34483	4.025	0.65593	4.025	1.71455	4.025	1.04718	8.05	4.95344
	6.1125	0.31508	4.075	0.04303	4.075	0.30913	4.075	0.14772	4.075	0.98216	8.15	2.76628		6.1125	1.10285	4.075	0.34564	4.075	0.66181	4.075	1.71612	4.075	1.06442	8.15	5.23403
	6.1875	0.32894	4.125	0.05949	4.125	0.33289	4.125	0.10091	4.125	0.76593	8.25	2.55275		6.1875	1.10883	4.125	0.34655	4.125	0.66678	4.125	1.71801	4.125	1.07979	8.25	5.51311
	6.2625	0.36649	4.175	0.07174	4.175	0.43666	4.175	0.07036	4.175	0.60669	8.35	2.42581		6.2625	1.11545	4.175	0.34775	4.175	0.6729	4.175	1.71935	4.175	1.09216	8.35	5.7808
	6.3375	0.36127	4.225	0.10174	4.225	0.27765	4.225	0.12367	4.225	0.39634	8.45	2.54104		6.3375	1.12254	4.225	0.34937	4.225	0.67869	4.225	1.72092	4.225	1.1014	8.45	6.05448
	6.4125	0.45274	4.275	0.10915	4.275	0.4649	4.275	0.1208	4.275	0.33008	8.55	2.69227		6.4125	1.13067	4.275	0.35139	4.275	0.68489	4.275	1.72293	4.275	1.10826	8.55	6.34976
	6.4875	0.4716	4.325	0.10187	4.325	0.41637	4.325	0.1049	4.325	0.33841	8.65	2.65093		6.4875	1.14012	4.325	0.35346	4.325	0.6924	4.325	1.72483	4.325	1.11474	8.65	6.65826
	6.5625	0.48314	4.375	0.08244	4.375	0.38841	4.375	0.15378	4.375	0.26846	8.75	2.46015		6.5625	1.1501	4.375	0.3553	4.375	0.69941	4.375	1.72706	4.375	1.12074	8.75	6.96016
	6.6375	0.59966	4.425	0.09732	4.425	0.35256	4.425	0.12527	4.425	0.20538	8.85	2.41958		6.6375	1.16169	4.425	0.35715	4.425	0.70602	4.425	1.72952	4.425	1.12554	8.85	7.25514
	6.7125	0.52254	4.475	0.09664	4.475	0.48615	4.475	0.09799	4.475	0.2752	8.95	2.50019		6.7125	1.17395	4.475	0.35918	4.475	0.71369	4.475	1.73153	4.475	1.13053	8.95	7.55944
	6.7875	0.6002	4.525	0.11778	4.525	0.51005	4.525	0.14375	4.525	0.16003	9.05	2.44525		6.7875	1.18652	4.525	0.36149	4.525	0.72299	4.525	1.73376	4.525	1.13514	9.05	7.87212
	6.8625	0.6104	4.575	0.14225	4.575	0.41439	4.575	0.17579	4.575	0.21349	9.15	2.49769		6.8625	1.20037	4.575	0.36434	4.575	0.7318	4.575	1.73678	4.575	1.13919	9.15	8.19172
	6.9375	0.71105	4.625	0.13362	4.625	0.34755	4.625	0.13761	4.625	0.22282	9.25	2.38556		6.9375	1.21583	4.625	0.36743	4.625	0.73922	4.625	1.7398	4.625	1.14403	9.25	8.51432
	7.0125	0.70426	4.675	0.12806	4.675	0.44545	4.675	0.1908	4.675	0.25215	9.35	2.36999		7.0125	1.23273	4.675	0.37043	4.675	0.74714	4.675	1.74304	4.675	1.14941	9.35	8.83542
	7.0875	0.68399	4.725	0.14936	4.725	0.47571	4.725	0.13184	4.725	0.27019	9.45	2.47938		7.0875	1.24966	4.725	0.37368	4.725	0.75652	4.725	1.74628	4.725	1.15545	9.45	9.17002
	7.1625	0.67774	4.775	0.14625	4.775	0.45027	4.775	0.16137	4.775	0.24497	9.55	2.44035		7.1625	1.26663	4.775	0.37721	4.775	0.76614	4.775	1.74929	4.775	1.16154	9.55	9.51662
	7.2375	0.66116	4.825	0.14196	4.825	0.51702	4.825	0.23179	4.825	0.27831	9.65	2.55105		7.2375	1.28367	4.825	0.38073	4.825	0.77642	4.825	1.75342	4.825	1.16785	9.65	9.87583
	7.3125	0.75262	4.875	0.14532	4.875	0.52137	4.875	0.21674	4.875	0.3541	9.75	2.43832		7.3125	1.30205	4.875	0.38431	4.875	0.78768	4.875	1.75823	4.875	1.17565	9.75	10.2422
	7.3875	0.71986	4.925	0.18167	4.925	0.48165	4.925	0.2427	4.925	0.38993	9.85	2.35341		7.3875	1.32158	4.925	0.38847	4.925	0.79877	4.925	1.76325	4.925	1.18502	9.85	10.6014
	7.4625	0.72022	4.975	0.15157	4.975	0.37904	4.975	0.24776	4.975	0.39116	9.95	2.38788		7.4625	1.34107	4.975	0.39279	4.975	0.80848	4.975	1.76873	4.975	1.19504	9.95	10.9643
	7.5375	0.72041	5.025	0.15447	5.025	0.46266	5.025	0.26228	5.025	0.32444	10.05	2.44334		7.5375	1.36096	5.025	0.39685	5.025	0.81819	5.025	1.77454	5.025	1.2044	10.05	11.3415
	7.6125	0.76534	5.075	0.15028	5.075	0.48796	5.075	0.20952	5.075	0.40771	10.15	2.76483		7.6125	1.3819	5.075	0.40096	5.075	0.82937	5.075	1.78001	5.075	1.21419	10.15	11.7565
	7.6875	0.71574	5.125	0.15643	5.125	0.37739	5.125	0.25215	5.125	0.44516	10.25	2.60868		7.6875	1.40317	5.125	0.40519	5.125	0.83972	5.125	1.78548	5.125	1.22581	10.25	12.1928
	7.7625	0.71333	5.175	0.18455	5.175	0.54199	5.175	0.28394	5.175	0.41712	10.35	2.83125		7.7625	1.4241	5.175	0.40998	5.175	0.85098	5.175	1.79196	5.175	1.23778	10.35	12.6436
	7.8375	0.58609	5.225	0.19848	5.225	0.48628	5.225	0.24258	5.225	0.50464	10.45	2.63299		7.8375	1.44349	5.225	0.41547	5.225	0.86379	5.225	1.79844	5.225	1.25085	10.45	13.1048
	7.9125	0.62314	5.275	0.17655	5.275	0.54708	5.275	0.28208	5.275	0.45499	10.55	2.60061		7.9125	1.46191	5.275	0.42095	5.275	0.87692	5.275	1.80503	5.275	1.2647	10.55	13.5552
	7.9875	0.60934	5.325	0.17745	5.325	0.50564	5.325	0.31141	5.325	0.46487	10.65	2.62317		7.9875	1.48103	5.325	0.42621	5.325	0.89055	5.325	1.81263	5.325	1.27823	10.65	14.0135
	8.0625	0.73494	5.375	0.16489	5.375	0.61882	5.375	0.36508	5.375	0.56967	10.75	2.57457		8.0625	1.5023	5.375	0.4314	5.375	0.90539	5.375	1.82145	5.375	1.29375	10.75	14.478
	8.1375	0.60569	5.425	0.16895	5.425	0.53529	5.425	0.40839	5.425	0.54152	10.85	2.62529		8.1375	1.52387	5.425	0.43656	5.425	0.9209	5.425	1.83173	5.425	1.31072	10.85	14.9516
	8.2125	0.55814	5.475	0.21852	5.475	0.59051	5.475	0.51552	5.475	0.50931	10.95	2.65772		8.2125	1.54296	5.475	0.44266	5.475	0.93631	5.475	1.84424	5.475	1.32706	10.95	15.4416
	8.2875	0.72546	5.525	0.2097	5.525	0.49869	5.525	0.41784	5.525	0.58797	11.05	2.68854		8.2875	1.56443	5.525	0.44952	5.525	0.95148	5.525	1.85708	5.525	1.34446	11.05	15.9467
	8.3625	0.67532	5.575	0.19542	5.575	0.52965	5.575	0.52087	5.575	0.56308	11.15	2.71784		8.3625	1.58826	5.575	0.45613	5.575	0.96609	5.575	1.87026	5.575	1.36302	11.15	16.4667
	8.4375	0.6653	5.625	0.20137	5.625	0.57622	5.625	0.30234	5.625	0.66609	11.25	2.84591		8.4375	1.61148	5.625	0.46272	5.625	0.98208	5.625	1.88199	5.625	1.38322	11.25	17.0117
	8.5125	0.73296	5.675	0.19414	5.675	0.49466	5.675	0.3732	5.675	0.59429	11.35	2.84372		8.5125	1.63614	5.675	0.46941	5.675	0.99782	5.675	1.89182	5.675	1.40428	11.35	17.5789
	8.5875	0.76848	5.725	0.20621	5.725	0.48606	5.725	0.52387	5.725	0.65667	11.45	2.74441		8.5875	1.66309	5.725	0.4763	5.725	1.0125	5.725	1.90512	5.725	1.42558	11.45	18.1457
	8.6625	0.75522	5.775	0.21605	5.775	0.62098	5.775	0.44864	5.775	0.82845	11.55	2.81525		8.6625	1.69092	5.775	0.4837	5.775	1.02939	5.775	1.91975	5.775	1.45132	11.55	18.7198
	8.7375	0.86066	5.825	0.20708	5.825	0.7147	5.825	0.52049	5.825	0.76819	11.65	2.78408		8.7375	1.72096	5.825	0.49124	5.825	1.05011	5.825	1.9346	5.825	1.47944	11.65	19.308
	8.8125	0.86546	5.875	0.21565	5.875	0.56412	5.875	0.4264	5.875	0.78106	11.75	2.97914		8.8125	1.75359	5.875	0.4989	5.875	1.07026	5.875	1.94935	5.875	1.50721	11.75	19.9241
	8.8875	0.85611	5.925	0.21287	5.925	0.68574	5.925	0.52403	5.925	0.82734	11.85	2.79767		8.8875	1.78669	5.925	0.5068	5.925	1.09033	5.925	1.96443	5.925	1.53654	11.85	20.5519
	8.9625	0.89638	5.975	0.22351	5.975	0.61977	5.975	0.5153	5.975	0.87822	11.95	2.74298		8.9625	1.82096	5.975	0.51499	5.975	1.11162	5.975	1.98118	5.975	1.56816	11.95	21.1644
	9.0375	0.94525	6.025	0.20751	6.025	0.60465	6.025	0.61489	6.025	0.93345	12.05	2.69233		9.0375	1.85759	6.025	0.52321	6.025	1.13193	6.025	1.99973	6.025	1.60233	12.05	21.7754
	9.1125	0.99405	6.075	0.21298	6.075	0.70985	6.075	0.51177	6.075	0.99079	12.15	2.70551		9.1125	1.89681	6.075	0.53136	6.075	1.15412	6.075	2.01849	6.075	1.63923	12.15	22.3923
	9.1875	1.05573	6.125	0.24444	6.125	0.5945	6.125	0.59499	6.125	1.0144	12.25	2.72042		9.1875	1.93895	6.125	0.54038	6.125	1.17647	6.125	2.03726	6.125	1.67831	12.25	23.0228
	9.2625	1.02114	6.175	0.2405	6.175	0.59884	6.175	0.63042	6.175	1.04881	12.35	2.87564		9.2625	1.98233	6.175	0.5501	6.175	1.19727	6.175	2.05837	6.175	1.71918	12.35	23.6839
	9.3375	0.97027	6.225	0.24817	6.225	0.58926	6.225	0.65831	6.225	1.07239	12.45	2.94869		9.3375	2.02461	6.225	0.56005	6.225	1.21832	6.225	2.08094	6.225	1.76189	12.45	24.3832
	9.4125	0.98886	6.275	0.25784	6.275	0.6923	6.275	0.62918	6.275	1.03645	12.55	2.82376		9.4125	2.06688	6.275	0.57052	6.275	1.24141	6.275	2.10383	6.275	1.80502	12.55	25.0872
	9.4875	0.99002	6.325	0.25602	6.325	0.6283	6.325	0.7235	6.325	1.04433	12.65	2.73127		9.4875	2.11026	6.325	0.58133	6.325	1.26556	6.325	2.1283	6.325	1.84828	12.65	25.7756
	9.5625	0.94011	6.375	0.26154	6.375	0.67946	6.375	0.76047	6.375	1.14163	12.75	2.70988		9.5625	2.15324	6.375	0.59238	6.375	1.28986	6.375	2.15555	6.375	1.89445	12.75	26.4607
	9.6375	0.96681	6.425	0.27263	6.425	0.66034	6.425	0.65956	6.425	1.17985	12.85	2.76331		9.6375	2.19639	6.425	0.60397	6.425	1.31515	6.425	2.18203	6.425	1.94426	12.85	27.1608
	9.7125	0.86486	6.475	0.27625	6.475	0.62908	6.475	0.73717	6.475	1.18835	12.95	2.66577		9.7125	2.23846	6.475	0.61607	6.475	1.33987	6.475	2.2085	6.475	1.99586	12.95	27.866
	9.7875	0.77878	6.525	0.28182	6.525	0.68599	6.525	0.69711	6.525	1.12647	13.05	2.71761		9.7875	2.2768	6.525	0.62856	6.525	1.36549	6.525	2.23609	6.525	2.04707	13.05	28.5763
	9.8625	0.73462	6.575	0.2624	6.575	0.64694	6.575	0.74896	6.575	1.18866	13.15	2.69424		9.8625	2.31266	6.575	0.64093	6.575	1.39184	6.575	2.26435	6.575	2.09909	13.15	29.3014
	9.9375	0.71664	6.625	0.26253	6.625	0.65738	6.625	0.93329	6.625	1.19115	13.25	2.61869		9.9375	2.34757	6.625	0.65304	6.625	1.41802	6.625	2.29775	6.625	2.15338	13.25	30.024
	10.0125	0.70731	6.675	0.29736	6.675	0.6277	6.675	0.69917	6.675	1.165	13.35	2.5645		10.0125	2.38235	6.675	0.66616	6.675	1.44421	6.675	2.33059	6.675	2.20795	13.35	30.7397
	10.0875	0.66051	6.725	0.28966	6.725	0.80627	6.725	0.82439	6.725	1.22843	13.45	2.54139		10.0875	2.41626	6.725	0.68012	6.725	1.4739	6.725	2.36176	6.725	2.26423	13.45	31.4554
	10.1625	0.69321	6.775	0.28735	6.775	0.70186	6.775	0.81227	6.775	1.26553	13.55	2.34487		10.1625	2.45033	6.775	0.69404	6.775	1.50555	6.775	2.39571	6.775	2.32374	13.55	32.1504
	10.2375	0.7079	6.825	0.29913	6.825	0.66502	6.825	0.832	6.825	1.22627	13.65	2.57888		10.2375	2.48612	6.825	0.70841	6.825	1.53468	6.825	2.43034	6.825	2.38408	13.65	32.8616
	10.3125	0.68349	6.875	0.27968	6.875	0.6329	6.875	0.82514	6.875	1.22111	13.75	2.51098		10.3125	2.52218	6.875	0.7228	6.875	1.56274	6.875	2.46575	6.875	2.44422	13.75	33.6074
	10.3875	0.69014	6.925	0.31291	6.925	0.63118	6.925	0.98717	6.925	1.2346	13.85	2.59709		10.3875	2.5583	6.925	0.73775	6.925	1.59047	6.925	2.50507	6.925	2.50545	13.85	34.3669
	10.4625	0.74782	6.975	0.30538	6.975	0.70585	6.975	0.85207	6.975	1.28125	13.95	2.53826		10.4625	2.59668	6.975	0.75357	6.975	1.62025	6.975	2.54551	6.975	2.5691	13.95	35.1414
	10.5375	0.71132	7.025	0.28476	7.025	0.68866	7.025	0.88969	7.025	1.25856	14.05	2.58992		10.5375	2.63616	7.025	0.76888	7.025	1.65174	7.025	2.58438	7.025	2.63428	14.05	35.9262
	10.6125	0.66362	7.075	0.2986	7.075	0.62946	7.075	0.87715	7.075	1.20512	14.15	2.55726		10.6125	2.6739	7.075	0.78424	7.075	1.68192	7.075	2.62437	7.075	2.6984	14.15	36.725
	10.6875	0.73584	7.125	0.32022	7.125	0.78454	7.125	0.87938	7.125	1.15892	14.25	2.47986		10.6875	2.71288	7.125	0.80077	7.125	1.7148	7.125	2.66469	7.125	2.7608	14.25	37.5179
	10.7625	0.69489	7.175	0.29438	7.175	0.72206	7.175	1.0101	7.175	1.27736	14.35	2.54808		10.7625	2.75327	7.175	0.81741	7.175	1.75028	7.175	2.7087	7.175	2.82605	14.35	38.3206
	10.8375	0.69463	7.225	0.29488	7.225	0.70532	7.225	1.01028	7.225	1.20695	14.45	2.55344		10.8375	2.79306	7.225	0.83359	7.225	1.78438	7.225	2.7564	7.225	2.89348	14.45	39.1465
	10.9125	0.67592	7.275	0.33697	7.275	0.74248	7.275	1.05668	7.275	1.1468	14.55	2.6401		10.9125	2.83285	7.275	0.85119	7.275	1.81946	7.275	2.80588	7.275	2.95826	14.55	39.999
	10.9875	0.75517	7.325	0.3396	7.325	0.74228	7.325	0.96459	7.325	1.14369	14.65	2.55585		10.9875	2.87499	7.325	0.87029	7.325	1.85593	7.325	2.85492	7.325	3.02218	14.65	40.8636
	11.0625	0.75279	7.375	0.31694	7.375	0.81035	7.375	1.00117	7.375	1.22956	14.75	2.50187		11.0625	2.91998	7.375	0.88907	7.375	1.89459	7.375	2.90329	7.375	3.08935	14.75	41.7168
	11.1375	0.73386	7.425	0.30891	7.425	0.73205	7.425	1.04557	7.425	1.16578	14.85	2.6304		11.1375	2.96495	7.425	0.90723	7.425	1.93351	7.425	2.95434	7.425	3.15802	14.85	42.5945
	11.2125	0.69685	7.475	0.31918	7.475	0.83634	7.475	0.97456	7.475	1.20088	14.95	2.47321		11.2125	3.0088	7.475	0.9257	7.475	1.97364	7.475	3.00539	7.475	3.22683	14.95	43.4789
	11.2875	0.74349	7.525	0.34755	7.525	0.75023	7.525	1.03962	7.525	1.19154	15.05	2.57618		11.2875	3.05356	7.525	0.94557	7.525	2.01476	7.525	3.05699	7.525	3.2973	15.05	44.366
	11.3625	0.68812	7.575	0.33623	7.575	0.88535	7.575	0.88487	7.575	1.22129	15.15	2.63274		11.3625	3.09862	7.575	0.96621	7.575	2.05775	7.575	3.10692	7.575	3.36934	15.15	45.2933
	11.4375	0.77016	7.625	0.33388	7.625	0.84942	7.625	1.06315	7.625	1.22583	15.25	2.55208		11.4375	3.14517	7.625	0.98672	7.625	2.10392	7.625	3.15819	7.625	3.44337	15.25	46.2283
	11.5125	0.73743	7.675	0.371	7.675	0.76026	7.675	1.03269	7.675	1.26553	15.35	2.55482		11.5125	3.19389	7.675	1.00858	7.675	2.14732	7.675	3.21405	7.675	3.51973	15.35	47.1616
	11.5875	0.71773	7.725	0.35274	7.725	0.86614	7.725	1.02348	7.725	1.30162	15.45	2.43651		11.5875	3.24154	7.725	1.0313	7.725	2.19178	7.725	3.26956	7.725	3.59944	15.45	48.0856
	11.6625	0.75582	7.775	0.36988	7.775	0.94873	7.775	0.9008	7.775	1.19378	15.55	2.5706		11.6625	3.29044	7.775	1.0543	7.775	2.24203	7.775	3.32217	7.775	3.67792	15.55	49.0249
	11.7375	0.66274	7.825	0.36566	7.825	0.84125	7.825	0.98547	7.825	1.26006	15.65	2.67752		11.7375	3.33809	7.825	1.078	7.825	2.2922	7.825	3.37445	7.825	3.75612	15.65	50.0221
	11.8125	0.73479	7.875	0.35815	7.875	0.85914	7.875	0.99673	7.875	1.30416	15.75	2.71954		11.8125	3.38567	7.875	1.10163	7.875	2.34049	7.875	3.43008	7.875	3.83888	15.75	51.0607
	11.8875	0.74105	7.925	0.35317	7.925	0.93006	7.925	0.91779	7.925	1.22609	15.85	2.52011		11.8875	3.43655	7.925	1.12514	7.925	2.39197	7.925	3.48448	7.925	3.92156	15.85	52.0816
	11.9625	0.66195	7.975	0.36421	7.975	0.96854	7.975	0.99503	7.975	1.21895	15.95	2.57172		11.9625	3.48551	7.975	1.14916	7.975	2.44728	7.975	3.53955	7.975	4.00249	15.95	53.0867
	12.0375	0.67168	8.025	0.40036	8.025	0.9565	8.025	1.05503	8.025	1.24082	16.05	2.59797		12.0375	3.53265	8.025	1.17509	8.025	2.50406	8.025	3.59931	8.025	4.08494	16.05	54.1199
	12.1125	0.68858	8.075	0.4009	8.075	0.9447	8.075	1.06834	8.075	1.22321	16.15	2.5541		12.1125	3.58135	8.075	1.2026	8.075	2.56083	8.075	3.66197	8.075	4.16856	16.15	55.1624
	12.1875	0.72713	8.125	0.37794	8.125	0.9331	8.125	0.96977	8.125	1.2082	16.25	2.67704		12.1875	3.63266	8.125	1.22966	8.125	2.61761	8.125	3.72285	8.125	4.2521	16.25	56.2343
	12.2625	0.73101	8.175	0.38091	8.175	0.93497	8.175	1.002	8.175	1.27593	16.35	2.5941		12.2625	3.68616	8.175	1.25636	8.175	2.67479	8.175	3.7825	8.175	4.33853	16.35	57.3276
	12.3375	0.69337	8.225	0.39346	8.225	0.92102	8.225	1.00072	8.225	1.19993	16.45	2.69758		12.3375	3.73905	8.225	1.28395	8.225	2.73231	8.225	3.84383	8.225	4.4257	16.45	58.4388
	12.4125	0.70367	8.275	0.41132	8.275	0.9823	8.275	1.003	8.275	1.23113	16.55	2.58228		12.4125	3.79157	8.275	1.31297	8.275	2.79202	8.275	3.90593	8.275	4.51236	16.55	59.5608
	12.4875	0.71632	8.325	0.37804	8.325	0.95011	8.325	1.02283	8.325	1.17557	16.65	2.74965		12.4875	3.84561	8.325	1.34176	8.325	2.85337	8.325	3.96949	8.325	4.59918	16.65	60.7081
	12.5625	0.71126	8.375	0.37651	8.375	1.0776	8.375	1.08759	8.375	1.14034	16.75	2.67582		12.5625	3.90058	8.375	1.36963	8.375	2.91854	8.375	4.03651	8.375	4.68373	16.75	61.8893
	12.6375	0.6917	8.425	0.4052	8.425	0.91273	8.425	1.05399	8.425	1.18979	16.85	2.59813		12.6375	3.95526	8.425	1.39886	8.425	2.98324	8.425	4.10532	8.425	4.76984	16.85	63.0512
	12.7125	0.69626	8.475	0.38136	8.475	1.03506	8.475	1.06891	8.475	1.19652	16.95	2.58097		12.7125	4.01	8.475	1.4286	8.475	3.04735	8.475	4.17435	8.475	4.85908	16.95	64.206
	12.7875	0.75677	8.525	0.38386	8.525	0.94502	8.525	0.93829	8.525	1.15692	17.05	2.59307		12.7875	4.068	8.525	1.45789	8.525	3.11327	8.525	4.24037	8.525	4.94812	17.05	65.3733
	12.8625	0.75045	8.575	0.38183	8.575	0.95089	8.575	1.0508	8.575	1.16473	17.15	2.74197		12.8625	4.12886	8.575	1.48754	8.575	3.17715	8.575	4.30661	8.575	5.03701	17.15	66.5914
	12.9375	0.75895	8.625	0.35781	8.625	0.97321	8.625	1.03536	8.625	1.1753	17.25	2.66763		12.9375	4.19052	8.625	1.51651	8.625	3.24273	8.625	4.37687	8.625	5.12765	17.25	67.8407
	13.0125	0.76963	8.675	0.37427	8.675	1.08903	8.675	1.00716	8.675	1.14992	17.35	2.75828		13.0125	4.2537	8.675	1.54553	8.675	3.31387	8.675	4.44646	8.675	5.21875	17.35	69.1086
	13.0875	0.75524	8.725	0.37468	8.725	0.9394	8.725	0.96986	8.725	1.12699	17.45	2.64344		13.0875	4.31744	8.725	1.57556	8.725	3.3846	8.725	4.5146	8.725	5.30901	17.45	70.3852
	13.1625	0.71584	8.775	0.37081	8.775	0.93562	8.775	1.013	8.775	1.18091	17.55	2.70825		13.1625	4.37964	8.775	1.60579	8.775	3.45076	8.775	4.58375	8.775	5.40156	17.55	71.6648
	13.2375	0.78587	8.825	0.35706	8.825	0.95686	8.825	0.92597	8.825	1.1647	17.65	2.72332		13.2375	4.4439	8.825	1.63565	8.825	3.5183	8.825	4.65211	8.825	5.49668	17.65	72.9783
	13.3125	0.74846	8.875	0.36515	8.875	0.84274	8.875	1.02767	8.875	1.16579	17.75	2.62681		13.3125	4.51026	8.875	1.66562	8.875	3.58323	8.875	4.72181	8.875	5.59227	17.75	74.2867
	13.3875	0.77142	8.925	0.36555	8.925	0.90221	8.925	1.00695	8.925	1.17895	17.85	2.64215		13.3875	4.57677	8.925	1.69628	8.925	3.64695	8.925	4.7952	8.925	5.68955	17.85	75.59
	13.4625	0.78928	8.975	0.36555	8.975	0.9647	8.975	1.09017	8.975	1.1298	17.95	2.67002		13.4625	4.64582	8.975	1.7273	8.975	3.71588	8.975	4.87172	8.975	5.78638	17.95	76.9188
	13.5375	0.77832	9.025	0.34251	9.025	0.89319	9.025	1.00885	9.025	1.17491	18.05	2.67002		13.5375	4.71595	9.025	1.75768	9.025	3.78522	9.025	4.94913	9.025	5.88416	18.05	78.2695
	13.6125	0.79636	9.075	0.3561	9.075	0.9715	9.075	1.02755	9.075	1.1828	18.15	2.71536		13.6125	4.7872	9.075	1.78799	9.075	3.85562	9.075	5.02508	9.075	5.9853	18.15	79.6469
	13.6875	0.76866	9.125	0.33326	9.125	0.90349	9.125	1.06934	9.125	1.12426	18.25	2.64413		13.6875	4.85877	9.125	1.81822	9.125	3.92716	9.125	5.10417	9.125	6.08533	18.25	81.0328
	13.7625	0.76175	9.175	0.37667	9.175	0.97567	9.175	1.0548	9.175	1.10232	18.35	2.59026		13.7625	4.92954	9.175	1.84972	9.175	3.99968	9.175	5.18515	9.175	6.18296	18.35	82.4012
	13.8375	0.78783	9.225	0.32467	9.225	0.97137	9.225	1.15005	9.225	1.08777	18.45	2.65714		13.8375	5.00199	9.225	1.88115	9.225	4.07563	9.225	5.27016	9.225	6.28003	18.45	83.7882
	13.9125	0.83098	9.275	0.35302	9.275	0.88067	9.275	0.99512	9.275	1.141	18.55	2.6833		13.9125	5.07851	9.275	1.91187	9.275	4.14864	9.275	5.35371	9.275	6.37991	18.55	85.2151
	13.9875	0.8221	9.325	0.37663	9.325	0.96897	9.325	1.11424	9.325	1.12367	18.65	2.58718		13.9875	5.15748	9.325	1.94531	9.325	4.22239	9.325	5.43682	9.325	6.48249	18.65	86.6385
	14.0625	0.77528	9.375	0.36619	9.375	0.92643	9.375	0.98516	9.375	1.13798	18.75	2.64498		14.0625	5.2346	9.375	1.97971	9.375	4.29875	9.375	5.52037	9.375	6.58604	18.75	88.0669
	14.1375	0.79721	9.425	0.36366	9.425	0.93656	9.425	1.099	9.425	1.14773	18.85	2.74788		14.1375	5.31135	9.425	2.01387	9.425	4.37461	9.425	5.60426	9.425	6.69181	18.85	89.5551
	14.2125	0.77662	9.475	0.35652	9.475	0.94642	9.475	1.09289	9.475	1.1622	18.95	2.60546		14.2125	5.38898	9.475	2.04794	9.475	4.45211	9.475	5.6934	9.475	6.79984	18.95	91.0477
	14.2875	0.79062	9.525	0.36164	9.525	0.9326	9.525	1.01927	9.525	1.15248	19.05	2.58244		14.2875	5.46711	9.525	2.08227	9.525	4.53026	9.525	5.78019	9.525	6.90925	19.05	92.5098
	14.3625	0.78835	9.575	0.35073	9.575	1.03487	9.575	1.16116	9.575	1.12423	19.15	2.56811		14.3625	5.54665	9.575	2.11668	9.575	4.61298	9.575	5.87078	9.575	7.01798	19.15	93.9767
	14.4375	0.76442	9.625	0.38952	9.625	0.94581	9.625	1.07763	9.625	1.16645	19.25	2.66699		14.4375	5.62569	9.625	2.15283	9.625	4.69709	9.625	5.96473	9.625	7.12855	19.25	95.4834
	14.5125	0.81504	9.675	0.3661	9.675	0.84529	9.675	1.18706	9.675	1.13214	19.35	2.70319		14.5125	5.70694	9.675	2.1901	9.675	4.77393	9.675	6.06079	9.675	7.24064	19.35	97.0451
	14.5875	0.7803	9.725	0.35951	9.725	0.91148	9.725	1.18267	9.725	1.13785	19.45	2.59822		14.5875	5.78984	9.725	2.22626	9.725	4.85012	9.725	6.16233	9.725	7.3525	19.45	98.6026
	14.6625	0.76343	9.775	0.37454	9.775	0.92997	9.775	1.26301	9.775	1.2112	19.55	2.73868		14.6625	5.87089	9.775	2.26323	9.775	4.9308	9.775	6.26822	9.775	7.46946	19.55	100.187
	14.7375	0.77648	9.825	0.35963	9.825	0.99388	9.825	1.22987	9.825	1.18887	19.65	2.681		14.7375	5.95259	9.825	2.30058	9.825	5.01597	9.825	6.37725	9.825	7.59017	19.65	101.812
	14.8125	0.78548	9.875	0.37157	9.875	0.96206	9.875	1.19983	9.875	1.18908	19.75	2.65489		14.8125	6.03629	9.875	2.33816	9.875	5.10342	9.875	6.48459	9.875	7.711	19.75	103.429
	14.8875	0.79426	9.925	0.37751	9.925	0.89129	9.925	1.1828	9.925	1.14689	19.85	2.67212		14.8875	6.12182	9.925	2.37706	9.925	5.18712	9.925	6.59093	9.925	7.8309	19.85	105.059
	14.9625	0.73374	9.975	0.37852	9.975	0.9144	9.975	1.18823	9.975	1.1459	19.95	2.66664		14.9625	6.20536	9.975	2.41671	9.975	5.26951	9.975	6.69783	9.975	7.94977	19.95	106.71
	15.0375	0.7676	10.025	0.3555	10.025	0.96342	10.025	1.22521	10.025	1.21675				15.0375	6.28829	10.025	2.45558	10.025	5.35606	10.025	6.80775	10.025	8.07352
	15.1125	0.70606	10.075	0.35579	10.075	0.93819	10.075	1.08017	10.075	1.20324				15.1125	6.37049	10.075	2.49364	10.075	5.44457	10.075	6.91376	10.075	8.20152
	15.1875	0.76201	10.125	0.36391	10.125	0.93067	10.125	1.20113	10.125	1.16232				15.1875	6.45322	10.125	2.53253	10.125	5.53243	10.125	7.01976	10.125	8.3279
	15.2625	0.74748	10.175	0.36897	10.175	0.97968	10.175	1.16566	10.175	1.19984				15.2625	6.53911	10.175	2.57253	10.175	5.62315	10.175	7.13079	10.175	8.45535
	15.3375	0.72331	10.225	0.34999	10.225	0.96674	10.225	1.27629	10.225	1.186				15.3375	6.62363	10.225	2.61215	10.225	5.71647	10.225	7.24652	10.225	8.58534
	15.4125	0.72609	10.275	0.34659	10.275	0.954	10.275	1.12449	10.275	1.18507				15.4125	6.70774	10.275	2.65091	10.275	5.80947	10.275	7.36135	10.275	8.7158
	15.4875	0.7128	10.325	0.33738	10.325	0.93814	10.325	1.18266	10.325	1.16873				15.4875	6.79205	10.325	2.68935	10.325	5.90197	10.325	7.47283	10.325	8.84657
	15.5625	0.74438	10.375	0.33634	10.375	1.02286	10.375	1.25788	10.375	1.15956				15.5625	6.87828	10.375	2.72758	10.375	5.9988	10.375	7.5919	10.375	8.97719
	15.6375	0.71374	10.425	0.32957	10.425	0.89906	10.425	1.20522	10.425	1.17657				15.6375	6.96538	10.425	2.76573	10.425	6.09458	10.425	7.71321	10.425	9.10953
	15.7125	0.69974	10.475	0.32914	10.475	0.97922	10.475	1.13115	10.475	1.15247				15.7125	7.05064	10.475	2.80383	10.475	6.18913	10.475	7.82938	10.475	9.24272
	15.7875	0.73155	10.525	0.3193	10.525	0.96834	10.525	1.20014	10.525	1.18726				15.7875	7.1378	10.525	2.8417	10.525	6.28808	10.525	7.94645	10.525	9.37782
	15.8625	0.71975	10.575	0.34211	10.575	0.95921	10.575	1.2283	10.575	1.1734				15.8625	7.22702	10.575	2.8807	10.575	6.38695	10.575	8.06955	10.575	9.51542
	15.9375	0.70168	10.625	0.33468	10.625	0.92354	10.625	1.24067	10.625	1.12675				15.9375	7.31523	10.625	2.92099	10.625	6.48443	10.625	8.19588	10.625	9.65076
	16.0125	0.72128	10.675	0.3036	10.675	0.85433	10.675	1.27212	10.675	1.13582				16.0125	7.40439	10.675	2.95932	10.675	6.57735	10.675	8.32568	10.675	9.78516
	16.0875	0.66802	10.725	0.31268	10.725	0.91718	10.725	1.17285	10.725	1.17317				16.0875	7.49223	10.725	2.9967	10.725	6.67084	10.725	8.45313	10.725	9.92361
	16.1625	0.70586	10.775	0.31415	10.775	0.92088	10.775	1.1958	10.775	1.12062				16.1625	7.57994	10.775	3.03508	10.775	6.76873	10.775	8.57779	10.775	10.0624
	16.2375	0.72427	10.825	0.34225	10.825	0.95015	10.825	1.15338	10.825	1.12363				16.2375	7.67208	10.825	3.07564	10.825	6.86931	10.825	8.70257	10.825	10.1995
	16.3125	0.68985	10.875	0.33584	10.875	0.92498	10.875	1.28384	10.875	1.17314				16.3125	7.76402	10.875	3.11792	10.875	6.97104	10.875	8.83326	10.875	10.3411
	16.3875	0.71566	10.925	0.33751	10.925	0.9269	10.925	1.22278	10.925	1.11626				16.3875	7.85626	10.925	3.1603	10.925	7.07244	10.925	8.96887	10.925	10.4835
	16.4625	0.74602	10.975	0.33567	10.975	0.97286	10.975	1.1628	10.975	1.04614				16.4625	7.95308	10.975	3.20306	10.975	7.17743	10.975	9.09911	10.975	10.6193
	16.5375	0.79183	11.025	0.32553	11.025	0.91745	11.025	1.24511	11.025	1.0624				16.5375	8.05587	11.025	3.24544	11.025	7.28283	11.025	9.23181	11.025	10.7529
	16.6125	0.74601	11.075	0.33207	11.075	0.97846	11.075	1.27188	11.075	1.1342				16.6125	8.15957	11.075	3.28797	11.075	7.38953	11.075	9.37178	11.075	10.8934
	16.6875	0.71523	11.125	0.33126	11.125	0.9425	11.125	1.2248	11.125	1.1541				16.6875	8.25901	11.125	3.33127	11.125	7.4986	11.125	9.51185	11.125	11.0411
	16.7625	0.72492	11.175	0.32162	11.175	0.93551	11.175	1.14708	11.175	1.10564				16.7625	8.3579	11.175	3.37426	11.175	7.6062	11.175	9.64612	11.175	11.1882
	16.8375	0.74552	11.225	0.32703	11.225	0.94124	11.225	1.15246	11.225	1.14842				16.8375	8.45979	11.225	3.41736	11.225	7.71469	11.225	9.77748	11.225	11.3363
	16.9125	0.75376	11.275	0.33819	11.275	0.90228	11.275	1.19242	11.275	1.07849				16.9125	8.5646	11.275	3.46196	11.275	7.82221	11.275	9.91264	11.275	11.4839
	16.9875	0.76657	11.325	0.33382	11.325	0.90813	11.325	1.2699	11.325	1.14563				16.9875	8.67183	11.325	3.50742	11.325	7.92875	11.325	10.0558	11.325	11.6326
	17.0625	0.7669	11.375	0.33457	11.375	0.85913	11.375	1.24738	11.375	1.12811				17.0625	8.78095	11.375	3.55303	11.375	8.03366	11.375	10.2035	11.375	11.786
	17.1375	0.72151	11.425	0.35036	11.425	0.8801	11.425	1.24589	11.425	1.09201				17.1375	8.88778	11.425	3.60019	11.425	8.13783	11.425	10.3511	11.425	11.9371
	17.2125	0.7254	11.475	0.35093	11.475	0.85766	11.475	1.23319	11.475	1.11079				17.2125	8.99255	11.475	3.64889	11.475	8.24282	11.475	10.4991	11.475	12.0884
	17.2875	0.77546	11.525	0.33959	11.525	0.92886	11.525	1.20958	11.525	1.10118				17.2875	9.1022	11.525	3.69726	11.525	8.35173	11.525	10.6462	11.525	12.2416
	17.3625	0.74426	11.575	0.35066	11.575	0.93142	11.575	1.14424	11.575	1.05722				17.3625	9.21417	11.575	3.74604	11.575	8.4661	11.575	10.7892	11.575	12.3923
	17.4375	0.76307	11.625	0.33003	11.625	0.8527	11.625	1.23062	11.625	1.1005				17.4375	9.32621	11.625	3.79455	11.625	8.57672	11.625	10.9347	11.625	12.5444
	17.5125	0.73513	11.675	0.33638	11.675	0.8493	11.675	1.1769	11.675	1.08126				17.5125	9.43851	11.675	3.84247	11.675	8.68318	11.675	11.0835	11.675	12.6995
	17.5875	0.79393	11.725	0.34521	11.725	0.8704	11.725	1.15975	11.725	1.10564				17.5875	9.55415	11.725	3.8919	11.725	8.79167	11.725	11.2292	11.725	12.8563
	17.6625	0.75078	11.775	0.36162	11.775	0.91537	11.775	1.20653	11.775	1.11937				17.6625	9.67193	11.775	3.9436	11.775	8.90531	11.775	11.378	11.775	13.0172
	17.7375	0.75227	11.825	0.34643	11.825	0.90258	11.825	1.15075	11.825	1.08223				17.7375	9.78753	11.825	3.99582	11.825	9.02196	11.825	11.5274	11.825	13.1777
	17.8125	0.73948	11.875	0.33655	11.875	0.86864	11.875	1.23848	11.875	1.07314				17.8125	9.90323	11.875	4.04662	11.875	9.13658	11.875	11.6802	11.875	13.3362
	17.8875	0.75511	11.925	0.35383	11.925	0.88004	11.925	1.26262	11.925	1.07516				17.8875	10.0201	11.925	4.09841	11.925	9.25071	11.925	11.8415	11.925	13.4955
	17.9625	0.72251	11.975	0.35275	11.975	0.9085	11.975	1.22473	11.975	1.06672				17.9625	10.1367	11.975	4.15186	11.975	9.36843	11.975	12.0033	11.975	13.6557
	18.0375	0.7628	12.025	0.33912	12.025	0.88015	12.025	1.24509	12.025	1.0831				18.0375	10.2548	12.025	4.20463	12.025	9.48712	12.025	12.1653	12.025	13.8178
	18.1125	0.76109	12.075	0.34714	12.075	0.89352	12.075	1.20116	12.075	1.0767				18.1125	10.377	12.075	4.25742	12.075	9.60581	12.075	12.327	12.075	13.982
	18.1875	0.77882	12.125	0.36332	12.125	0.93433	12.125	1.2113	12.125	1.08151				18.1875	10.5016	12.125	4.31252	12.125	9.72916	12.125	12.4878	12.125	14.1475
	18.2625	0.76546	12.175	0.34768	12.175	0.88129	12.175	1.28576	12.175	1.12792				18.2625	10.6275	12.175	4.36812	12.175	9.85266	12.175	12.6557	12.175	14.3184
	18.3375	0.75962	12.225	0.36597	12.225	0.96174	12.225	1.20305	12.225	1.10226				18.3375	10.7529	12.225	4.42439	12.225	9.97911	12.225	12.8244	12.225	14.4922
	18.4125	0.76475	12.275	0.34896	12.275	0.83879	12.275	1.14606	12.275	1.11208				18.4125	10.8792	12.275	4.48122	12.275	10.1036	12.275	12.9849	12.275	14.6662
	18.4875	0.76457	12.325	0.36456	12.325	0.84016	12.325	1.26434	12.325	1.06435				18.4875	11.007	12.325	4.5384	12.325	10.2207	12.325	13.151	12.325	14.8386
	18.5625	0.76873	12.375	0.33965	12.375	0.85534	12.375	1.27497	12.375	1.09759				18.5625	11.1362	12.375	4.59529	12.375	10.3398	12.375	13.3274	12.375	15.0113
	18.6375	0.7665	12.425	0.35717	12.425	0.88287	12.425	1.23772	12.425	1.09794				18.6375	11.2666	12.425	4.65205	12.425	10.463	12.425	13.5033	12.425	15.1881
	18.7125	0.78186	12.475	0.35183	12.475	0.90424	12.475	1.14901	12.475	1.12504				18.7125	11.3992	12.475	4.71027	12.475	10.5907	12.475	13.6718	12.475	15.3686
	18.7875	0.75625	12.525	0.35548	12.525	0.82934	12.525	1.20552	12.525	1.12272				18.7875	11.5319	12.525	4.76881	12.525	10.7155	12.525	13.8393	12.525	15.5525
	18.8625	0.80603	12.575	0.35228	12.575	0.92574	12.575	1.21922	12.575	1.11194				18.8625	11.6678	12.575	4.82786	12.575	10.8429	12.575	14.0133	12.575	15.7369
	18.9375	0.7447	12.625	0.36873	12.625	0.92619	12.625	1.23883	12.625	1.15874				18.9375	11.8038	12.625	4.8885	12.625	10.9784	12.625	14.191	12.625	15.9256
	19.0125	0.76042	12.675	0.35749	12.675	0.87262	12.675	1.20464	12.675	1.09908				19.0125	11.9368	12.675	4.95006	12.675	11.1111	12.675	14.369	12.675	16.1149
	19.0875	0.77324	12.725	0.35303	12.725	0.86688	12.725	1.29972	12.725	1.11945				19.0875	12.0734	12.725	5.01076	12.725	11.2404	12.725	14.553	12.725	16.3023
	19.1625	0.78994	12.775	0.3552	12.775	0.88397	12.775	1.16932	12.775	1.09336				19.1625	12.2138	12.775	5.07175	12.775	11.3715	12.775	14.7357	12.775	16.4906
	19.2375	0.78675	12.825	0.35624	12.825	0.91368	12.825	1.15426	12.825	1.09528				19.2375	12.3565	12.825	5.1335	12.825	11.5073	12.825	14.9091	12.825	16.6784
	19.3125	0.74726	12.875	0.34935	12.875	0.92368	12.875	1.22522	12.875	1.10474				19.3125	12.4964	12.875	5.19521	12.875	11.6471	12.875	15.0881	12.875	16.8687
	19.3875	0.81468	12.925	0.36233	12.925	0.93668	12.925	1.21429	12.925	1.07393				19.3875	12.64	12.925	5.25795	12.925	11.7898	12.925	15.2729	12.925	17.0585
	19.4625	0.8048	12.975	0.34769	12.975	0.95786	12.975	1.21952	12.975	1.07451				19.4625	12.79	12.975	5.32102	12.975	11.9362	12.975	15.4588	12.975	17.2472
	19.5375	0.78752	13.025	0.35714	13.025	0.93905	13.025	1.14077	13.025	1.10579				19.5375	12.9386	13.025	5.38412	13.025	12.084	13.025	15.6404	13.025	17.4402
	19.6125	0.80891	13.075	0.34936	13.075	0.85526	13.075	1.15789	13.075	1.09169				19.6125	13.0888	13.075	5.44785	13.075	12.2248	13.075	15.8187	13.075	17.6362
	19.6875	0.84266	13.125	0.35051	13.125	0.88882	13.125	1.25445	13.125	1.09074				19.6875	13.2454	13.125	5.51148	13.125	12.3627	13.125	16.0073	13.125	17.8323
	19.7625	0.80229	13.175	0.36312	13.175	0.93614	13.175	1.18136	13.175	1.10907				19.7625	13.4025	13.175	5.57685	13.175	12.5082	13.175	16.1991	13.175	18.0315
	19.8375	0.81362	13.225	0.35459	13.225	0.85418	13.225	1.10513	13.225	1.09984				19.8375	13.558	13.225	5.64309	13.225	12.6519	13.225	16.3805	13.225	18.2331
	19.9125	0.8227	13.275	0.3428	13.275	0.94318	13.275	1.05366	13.275	1.05988				19.9125	13.7167	13.275	5.70794	13.275	12.7973	13.275	16.553	13.275	18.4317
			13.325	0.35516	13.325	0.86334	13.325	1.11624	13.325	1.09599						13.325	5.77335	13.325	12.9446	13.325	16.7279	13.325	18.6314
			13.375	0.3545	13.375	0.91627	13.375	1.17234	13.375	1.11653						13.375	5.84035	13.375	13.0908	13.375	16.9136	13.375	18.8379
			13.425	0.34427	13.425	0.90553	13.425	1.11599	13.425	1.10698						13.425	5.90681	13.425	13.2415	13.425	17.1007	13.425	19.047
			13.475	0.3573	13.475	0.94854	13.475	1.11179	13.475	1.07377						13.475	5.97404	13.475	13.3961	13.475	17.2843	13.475	19.2536
			13.525	0.36166	13.525	0.87961	13.525	1.13978	13.525	1.09598						13.525	6.04345	13.525	13.5497	13.525	17.4711	13.525	19.4607
			13.575	0.36304	13.575	0.86354	13.575	1.0715	13.575	1.04751						13.575	6.11394	13.575	13.6972	13.575	17.656	13.575	19.6668
			13.625	0.35461	13.625	0.8696	13.625	1.15482	13.625	1.09479						13.625	6.18425	13.625	13.8449	13.625	17.8436	13.625	19.8743
			13.675	0.38004	13.675	0.85285	13.675	1.1254	13.675	1.09715						13.675	6.25676	13.675	13.9928	13.675	18.037	13.675	20.0882
			13.725	0.33571	13.725	0.9453	13.725	1.19015	13.725	1.05794						13.725	6.32791	13.725	14.1484	13.725	18.235	13.725	20.3
			13.775	0.33845	13.775	0.87969	13.775	1.13757	13.775	1.07422						13.775	6.39543	13.775	14.3073	13.775	18.4353	13.775	20.5111
			13.825	0.34785	13.825	0.88167	13.825	1.16528	13.825	1.0649						13.825	6.46466	13.825	14.4619	13.825	18.6351	13.825	20.7245
			13.875	0.34797	13.875	0.86706	13.875	1.08428	13.875	1.05647						13.875	6.53537	13.875	14.6165	13.875	18.8316	13.875	20.9376
			13.925	0.36345	13.925	0.84532	13.925	1.14987	13.925	1.11264						13.925	6.60818	13.925	14.769	13.925	19.0282	13.925	21.1571
			13.975	0.37228	13.975	0.85378	13.975	1.109	13.975	1.06656						13.975	6.68403	13.975	14.9214	13.975	19.2283	13.975	21.3792
			14.025	0.36055	14.025	0.8531	14.025	1.15723	14.025	1.0673						14.025	6.76011	14.025	15.0756	14.025	19.4306	14.025	21.5982
			14.075	0.34221	14.075	0.82829	14.075	1.13292	14.075	1.06688						14.075	6.83359	14.075	15.2285	14.075	19.6365	14.075	21.8188
			14.125	0.35829	14.125	0.82776	14.125	1.07698	14.125	1.06532						14.125	6.90737	14.125	15.3803	14.125	19.8365	14.125	22.0408
			14.175	0.36333	14.175	0.8369	14.175	1.1585	14.175	1.08598						14.175	6.98391	14.175	15.5338	14.175	20.0404	14.175	22.2664
			14.225	0.35652	14.225	0.81791	14.225	1.0934	14.225	1.09308						14.225	7.0608	14.225	15.6876	14.225	20.2472	14.225	22.4965
			14.275	0.35782	14.275	0.83999	14.275	1.09658	14.275	1.09676						14.275	7.13764	14.275	15.8428	14.275	20.4497	14.275	22.7294
			14.325	0.33908	14.325	0.80912	14.325	1.06982	14.325	1.08693						14.325	7.21312	14.325	15.9982	14.325	20.6514	14.325	22.9632
			14.375	0.35401	14.375	0.76495	14.375	1.14667	14.375	1.08588						14.375	7.28872	14.375	16.1476	14.375	20.8593	14.375	23.1976
			14.425	0.3424	14.425	0.80815	14.425	1.15759	14.425	1.07478						14.425	7.36522	14.425	16.2979	14.425	21.0769	14.425	23.4322
			14.475	0.34061	14.475	0.79244	14.475	1.08406	14.475	1.14202						14.475	7.44076	14.475	16.4519	14.475	21.29	14.475	23.6746
			14.525	0.35252	14.525	0.81468	14.525	1.17078	14.525	1.1137						14.525	7.51796	14.525	16.6076	14.525	21.5059	14.525	23.923
			14.575	0.35165	14.575	0.8141	14.575	1.19624	14.575	1.1236						14.575	7.59693	14.575	16.7666	14.575	21.7342	14.575	24.1711
			14.625	0.3544	14.625	0.75889	14.625	1.07569	14.625	1.11						14.625	7.67666	14.625	16.9211	14.625	21.9547	14.625	24.4204
			14.675	0.34757	14.675	0.77263	14.675	1.15607	14.675	1.12356						14.675	7.75646	14.675	17.0726	14.675	22.1728	14.675	24.6715
			14.725	0.33999	14.725	0.7927	14.725	1.09055	14.725	1.09704						14.725	7.83516	14.725	17.2284	14.725	22.3939	14.725	24.9227
			14.775	0.34629	14.775	0.77031	14.775	1.17644	14.775	1.10737						14.775	7.91426	14.775	17.3852	14.775	22.6185	14.775	25.1739
			14.825	0.34883	14.825	0.76915	14.825	1.15289	14.825	1.09144						14.825	7.99491	14.825	17.5406	14.825	22.8509	14.825	25.4261
			14.875	0.34622	14.875	0.78879	14.875	1.11633	14.875	1.11272						14.875	8.0761	14.875	17.6989	14.875	23.0787	14.875	25.6807
			14.925	0.35714	14.925	0.76524	14.925	1.16282	14.925	1.11765						14.925	8.15882	14.925	17.8579	14.925	23.3092	14.925	25.94
			14.975	0.33471	14.975	0.79802	14.975	1.07412	14.975	1.11983						14.975	8.24073	14.975	18.0189	14.975	23.5368	14.975	26.2019
			15.025	0.33578	15.025	0.74333	15.025	1.11153	15.025	1.12196						15.025	8.32064	15.025	18.1787	15.025	23.7608	15.025	26.4661
			15.075	0.32858	15.075	0.78592	15.075	1.05669	15.075	1.14435						15.075	8.40035	15.075	18.3384	15.075	23.9844	15.075	26.7349
			15.125	0.32745	15.125	0.78305	15.125	1.11512	15.125	1.11042						15.125	8.47959	15.125	18.5033	15.125	24.2099	15.125	27.0041
			15.175	0.33654	15.175	0.7633	15.175	1.10564	15.175	1.14775						15.175	8.56032	15.175	18.6668	15.175	24.4421	15.175	27.2756
			15.225	0.33293	15.225	0.78502	15.225	1.0783	15.225	1.16753						15.225	8.64225	15.225	18.8317	15.225	24.6718	15.225	27.5557
			15.275	0.34173	15.275	0.84058	15.275	1.19845	15.275	1.13054						15.275	8.72537	15.275	19.0059	15.275	24.913	15.275	27.8356
			15.325	0.34876	15.325	0.75446	15.325	1.17498	15.325	1.13586						15.325	8.81099	15.325	19.178	15.325	25.166	15.325	28.1135
			15.375	0.33919	15.375	0.76378	15.375	1.10509	15.375	1.11745						15.375	8.89686	15.375	19.3428	15.375	25.4106	15.375	28.3915
			15.425	0.33811	15.425	0.70453	15.425	1.06289	15.425	1.16343						15.425	8.98194	15.425	19.5033	15.425	25.6448	15.425	28.6748
			15.475	0.33382	15.475	0.72586	15.475	1.12465	15.475	1.13975						15.475	9.06691	15.475	19.6607	15.475	25.8826	15.475	28.9627
			15.525	0.34168	15.525	0.75423	15.525	1.05228	15.525	1.11605						15.525	9.15287	15.525	19.8246	15.525	26.1207	15.525	29.2466
			15.575	0.34624	15.575	0.7494	15.575	1.10621	15.575	1.12056						15.575	9.24099	15.575	19.9921	15.575	26.3584	15.575	29.5298
			15.625	0.34305	15.625	0.78449	15.625	1.13531	15.625	1.13933						15.625	9.32985	15.625	20.1642	15.625	26.6069	15.625	29.8178
			15.675	0.34232	15.675	0.7903	15.675	1.07916	15.675	1.13298						15.675	9.41877	15.675	20.3419	15.675	26.8538	15.675	30.1093
			15.725	0.3434	15.725	0.76381	15.725	1.07232	15.725	1.10862						15.725	9.5083	15.725	20.5185	15.725	27.0953	15.725	30.3986
			15.775	0.32699	15.775	0.75114	15.775	1.11185	15.775	1.12225						15.775	9.59639	15.775	20.6916	15.775	27.3421	15.775	30.6884
			15.825	0.34394	15.825	0.71672	15.825	1.15675	15.825	1.12678						15.825	9.68512	15.825	20.8605	15.825	27.6	15.825	30.9825
			15.875	0.34048	15.875	0.73961	15.875	1.12223	15.875	1.14864						15.875	9.7762	15.875	21.0291	15.875	27.8607	15.875	31.2819
			15.925	0.3421	15.925	0.82222	15.925	1.10648	15.925	1.12882						15.925	9.86761	15.925	21.2111	15.925	28.1173	15.925	31.5834
			15.975	0.33752	15.975	0.73939	15.975	1.11398	15.975	1.11534						15.975	9.95919	15.975	21.3942	15.975	28.3746	15.975	31.8824
			16.025	0.34353	16.025	0.77063	16.025	1.06024	16.025	1.1429						16.025	10.0516	16.025	21.5724	16.025	28.628	16.025	32.1851
			16.075	0.33229	16.075	0.7679	16.075	1.10111	16.075	1.09113						16.075	10.1438	16.075	21.755	16.075	28.8816	16.075	32.4865
			16.125	0.34581	16.125	0.75702	16.125	1.13675	16.125	1.1156						16.125	10.2369	16.125	21.9372	16.125	29.1458	16.125	32.7861
			16.175	0.33605	16.175	0.71581	16.175	1.13629	16.175	1.11583						16.175	10.3311	16.175	22.1142	16.175	29.4157	16.175	33.0909
			16.225	0.34642	16.225	0.74838	16.225	1.12557	16.225	1.09539						16.225	10.426	16.225	22.2913	16.225	29.6861	16.225	33.3948
			16.275	0.35542	16.275	0.75582	16.275	1.14368	16.275	1.12521						16.275	10.5242	16.275	22.4743	16.275	29.959	16.275	33.7019
			16.325	0.33404	16.325	0.72463	16.325	1.15876	16.325	1.13089						16.325	10.6212	16.325	22.6556	16.325	30.2375	16.325	34.0158
			16.375	0.35243	16.375	0.75652	16.375	1.05656	16.375	1.13345						16.375	10.7184	16.375	22.8381	16.375	30.5072	16.375	34.3328
			16.425	0.34896	16.425	0.76636	16.425	1.09014	16.425	1.10669						16.425	10.8183	16.425	23.0269	16.425	30.7702	16.425	34.6483
			16.475	0.35332	16.475	0.75062	16.475	1.06185	16.475	1.10547						16.475	10.919	16.475	23.216	16.475	31.0353	16.475	34.9618
			16.525	0.34693	16.525	0.76813	16.525	1.16862	16.525	1.08406						16.525	11.02	16.525	23.4066	16.525	31.3119	16.525	35.274
			16.575	0.34788	16.575	0.73129	16.575	1.15265	16.575	1.07834						16.575	11.1208	16.575	23.5959	16.575	31.6014	16.575	35.5842
			16.625	0.35527	16.625	0.71537	16.625	1.14307	16.625	1.12791						16.625	11.2234	16.625	23.7796	16.625	31.8895	16.625	35.9026
			16.675	0.3525	16.675	0.74992	16.675	1.15915	16.675	1.09438						16.675	11.3274	16.675	23.9668	16.675	32.1802	16.675	36.2252
			16.725	0.35572	16.725	0.77138	16.725	1.11014	16.725	1.14268						16.725	11.432	16.725	24.1623	16.725	32.4684	16.725	36.552
			16.775	0.35529	16.775	0.79573	16.775	1.15147	16.775	1.11604						16.775	11.5377	16.775	24.365	16.775	32.7574	16.775	36.8838
			16.825	0.34445	16.825	0.75537	16.825	1.15591	16.825	1.08363						16.825	11.6423	16.825	24.5667	16.825	33.0539	16.825	37.209
			16.875	0.35548	16.875	0.73411	16.875	1.14907	16.875	1.12533						16.875	11.7476	16.875	24.7616	16.875	33.3519	16.875	37.5374
			16.925	0.35422	16.925	0.79342	16.925	1.16969	16.925	1.10569						16.925	11.8549	16.925	24.9627	16.925	33.6535	16.925	37.8711
			16.975	0.35482	16.975	0.79122	16.975	1.09216	16.975	1.11961						16.975	11.9628	16.975	25.1725	16.975	33.9494	16.975	38.206
			17.025	0.34103	17.025	0.79818	17.025	1.15683	17.025	1.10149						17.025	12.0694	17.025	25.3842	17.025	34.2454	17.025	38.5421
			17.075	0.36395	17.075	0.7929	17.075	1.13661	17.075	1.14358						17.075	12.1779	17.075	25.5973	17.075	34.5491	17.075	38.8839
			17.125	0.36234	17.125	0.7919	17.125	1.09987	17.125	1.14225						17.125	12.2904	17.125	25.8109	17.125	34.8469	17.125	39.234
			17.175	0.36548	17.175	0.7741	17.175	1.13339	17.175	1.07981						17.175	12.4038	17.175	26.0232	17.175	35.146	17.175	39.5762
			17.225	0.35975	17.225	0.78691	17.225	1.20536	17.225	1.13453						17.225	12.5175	17.225	26.236	17.225	35.4611	17.225	39.9193
			17.275	0.37263	17.275	0.80906	17.275	1.12031	17.275	1.16292						17.275	12.6329	17.275	26.4549	17.275	35.7762	17.275	40.2773
			17.325	0.35114	17.325	0.79731	17.325	1.1351	17.325	1.12595						17.325	12.7477	17.325	26.6764	17.325	36.0836	17.325	40.6361
			17.375	0.35337	17.375	0.84843	17.375	1.12288	17.375	1.15895						17.375	12.86	17.375	26.9048	17.375	36.3932	17.375	40.9963
			17.425	0.36792	17.425	0.7946	17.425	1.16573	17.425	1.11355						17.425	12.9757	17.425	27.134	17.425	36.7087	17.425	41.3566
			17.475	0.35626	17.475	0.78194	17.475	1.11409	17.475	1.12718						17.475	13.0925	17.475	27.3553	17.475	37.0249	17.475	41.7139
			17.525	0.35946	17.525	0.7723	17.525	1.1317	17.525	1.1341						17.525	13.2086	17.525	27.5746	17.525	37.3381	17.525	42.0766
			17.575	0.36388	17.575	0.76505	17.575	1.11097	17.575	1.14068						17.575	13.3266	17.575	27.7928	17.575	37.6526	17.575	42.4435
			17.625	0.35252	17.625	0.80915	17.625	1.13311	17.625	1.12175						17.625	13.4442	17.625	28.0176	17.625	37.9692	17.625	42.8105
			17.675	0.35844	17.675	0.80174	17.675	1.10393	17.675	1.13806						17.675	13.5615	17.675	28.2489	17.675	38.2865	17.675	43.1792
			17.725	0.35196	17.725	0.80342	17.725	1.14846	17.725	1.13662						17.725	13.6794	17.725	28.4806	17.725	38.6079	17.725	43.5524
			17.775	0.35046	17.775	0.7765	17.775	1.16918	17.775	1.14533						17.775	13.7966	17.775	28.71	17.775	38.9404	17.775	43.929
			17.825	0.3618	17.825	0.79333	17.825	1.1248	17.825	1.1314						17.825	13.9162	17.825	28.9392	17.825	39.2714	17.825	44.3067
			17.875	0.35913	17.875	0.76674	17.875	1.13004	17.875	1.12414						17.875	14.0378	17.875	29.1683	17.875	39.5986	17.875	44.6831
			17.925	0.34397	17.925	0.78505	17.925	1.16191	17.925	1.12994						17.925	14.1572	17.925	29.3974	17.925	39.933	17.925	45.0613
			17.975	0.35017	17.975	0.77576	17.975	1.13116	17.975	1.12343						17.975	14.2756	17.975	29.6292	17.975	40.2695	17.975	45.4416
			18.025	0.33961	18.025	0.79979	18.025	1.09546	18.025	1.14036						18.025	14.394	18.025	29.8645	18.025	40.598	18.025	45.8257
			18.075	0.35387	18.075	0.79646	18.075	1.11192	18.075	1.12995						18.075	14.5137	18.075	30.1042	18.075	40.9255	18.075	46.2131
			18.125	0.36089	18.125	0.76943	18.125	1.12522	18.125	1.15433						18.125	14.6378	18.125	30.3406	18.125	41.2593	18.125	46.605
			18.175	0.35692	18.175	0.79897	18.175	1.17324	18.175	1.10764						18.175	14.763	18.175	30.5787	18.175	41.6041	18.175	46.9952
			18.225	0.34906	18.225	0.785	18.225	1.16386	18.225	1.1222						18.225	14.8869	18.225	30.8205	18.225	41.9567	18.225	47.382
			18.275	0.35588	18.275	0.78972	18.275	1.2045	18.275	1.11695						18.275	15.0113	18.275	31.0622	18.275	42.3159	18.275	47.7726
			18.325	0.35137	18.325	0.79174	18.325	1.18187	18.325	1.13814						18.325	15.1367	18.325	31.3063	18.325	42.6798	18.325	48.1681
			18.375	0.35131	18.375	0.79897	18.375	1.0948	18.375	1.14145						18.375	15.2621	18.375	31.5531	18.375	43.0289	18.375	48.5701
			18.425	0.35371	18.425	0.80611	18.425	1.1763	18.425	1.12451						18.425	15.3885	18.425	31.8036	18.425	43.3791	18.425	48.9719
			18.475	0.34307	18.475	0.79864	18.475	1.16347	18.475	1.12825						18.475	15.5141	18.475	32.0553	18.475	43.7418	18.475	49.3734
			18.525	0.34625	18.525	0.78144	18.525	1.11145	18.525	1.1124						18.525	15.6391	18.525	32.3045	18.525	44.0963	18.525	49.775
			18.575	0.35138	18.575	0.78494	18.575	1.08415	18.575	1.12347						18.575	15.7663	18.575	32.5529	18.575	44.4404	18.575	50.178
			18.625	0.3434	18.625	0.75522	18.625	1.11935	18.625	1.14192						18.625	15.8936	18.625	32.7985	18.625	44.7875	18.625	50.5884
			18.675	0.34993	18.675	0.7669	18.675	1.16963	18.675	1.13005						18.675	16.0213	18.675	33.0425	18.675	45.1501	18.675	51.0023
			18.725	0.34654	18.725	0.77241	18.725	1.09973	18.725	1.13995						18.725	16.1503	18.725	33.2906	18.725	45.5115	18.725	51.418
			18.775	0.33245	18.775	0.77985	18.775	1.13564	18.775	1.12564						18.775	16.2768	18.775	33.5421	18.775	45.8694	18.775	51.8351
			18.825	0.34782	18.825	0.83016	18.825	1.12061	18.825	1.12346						18.825	16.4042	18.825	33.8043	18.825	46.2325	18.825	52.2514
			18.875	0.34314	18.875	0.79794	18.875	1.12914	18.875	1.13779						18.875	16.5342	18.875	34.0709	18.875	46.5966	18.875	52.6722
			18.925	0.3395	18.925	0.79719	18.925	1.12045	18.925	1.11931						18.925	16.6634	18.925	34.3335	18.925	46.9625	18.925	53.0944
			18.975	0.34425	18.975	0.78169	18.975	1.12272	18.975	1.12025						18.975	16.7934	18.975	34.5948	18.975	47.3293	18.975	53.5156
			19.025	0.34861	19.025	0.7502	19.025	1.11411	19.025	1.12876						19.025	16.926	19.025	34.8497	19.025	47.6971	19.025	53.9408
			19.075	0.35652	19.075	0.81486	19.075	1.14334	19.075	1.14332						19.075	17.0615	19.075	35.1114	19.075	48.0702	19.075	54.3727
			19.125	0.35441	19.125	0.78593	19.125	1.12194	19.125	1.12392						19.125	17.1989	19.125	35.3806	19.125	48.4465	19.125	54.8058
			19.175	0.34229	19.175	0.78472	19.175	1.16013	19.175	1.12008						19.175	17.3342	19.175	35.646	19.175	48.8276	19.175	55.2368
			19.225	0.34921	19.225	0.79837	19.225	1.13883	19.225	1.10278						19.225	17.4693	19.225	35.915	19.225	49.2135	19.225	55.6659
			19.275	0.34556	19.275	0.78518	19.275	1.17387	19.275	1.12333						19.275	17.6056	19.275	36.1854	19.275	49.6038	19.275	56.0979
			19.325	0.34058	19.325	0.78918	19.325	1.13825	19.325	1.12171						19.325	17.741	19.325	36.4557	19.325	49.996	19.325	56.5359
			19.375	0.34787	19.375	0.78275	19.375	1.12127	19.375	1.13795						19.375	17.8776	19.375	36.7269	19.375	50.3813	19.375	56.979
			19.425	0.34758	19.425	0.80687	19.425	1.16556	19.425	1.14652						19.425	18.0162	19.425	37.0026	19.425	50.7733	19.425	57.4293
			19.475	0.35113	19.475	0.73366	19.475	1.11237	19.475	1.14064						19.475	18.1562	19.475	37.2712	19.475	51.1657	19.475	57.8824
			19.525	0.34614	19.525	0.76334	19.525	1.13242	19.525	1.11077						19.525	18.2967	19.525	37.5335	19.525	51.5544	19.525	58.3307
			19.575	0.35338	19.575	0.77978	19.575	1.17209	19.575	1.11404						19.575	18.4383	19.575	37.8054	19.575	51.9555	19.575	58.776
			19.625	0.34756	19.625	0.81258	19.625	1.17122	19.625	1.11901						19.625	18.581	19.625	38.0873	19.625	52.3655	19.625	59.2253
			19.675	0.35426	19.675	0.75266	19.675	1.1374	19.675	1.13084						19.675	18.7245	19.675	38.3658	19.675	52.7714	19.675	59.6802
			19.725	0.34596	19.725	0.83984	19.725	1.14614	19.725	1.10194						19.725	18.8685	19.725	38.6507	19.725	53.175	19.725	60.134
			19.775	0.34475	19.775	0.82654	19.775	1.16544	19.775	1.10342						19.775	19.0112	19.775	38.9502	19.775	53.5856	19.775	60.5845
			19.825	0.35301	19.825	0.7778	19.825	1.11151	19.825	1.1045						19.825	19.1561	19.825	39.24	19.825	53.9921	19.825	61.0378
			19.875	0.34966	19.875	0.78061	19.875	1.16429	19.875	1.10555						19.875	19.3027	19.875	39.523	19.875	54.4005	19.875	61.4939
			19.925	0.34738	19.925	0.77982	19.925	1.12263	19.925	1.13152						19.925	19.449	19.925	39.8078	19.925	54.8129	19.925	61.9579
			19.975	0.36079	19.975	0.7697	19.975	1.12992	19.975	1.12325						19.975	19.5983	19.975	40.092	19.975	55.2212	19.975	62.4278

## Sheet: Figure 3c
Figure 3c	EHFB
	298K		263K		203K
	Wavenumber (cm-1)	Intensity (a.u.)	Wavenumber (cm-1)	Intensity (a.u.)	Wavenumber (cm-1)	Intensity (a.u.)
	1650.77	0.04379	1650.77	0.03152	1650.77	0.01885
	1651.25	0.04354	1651.25	0.03152	1651.25	0.01903
	1651.73	0.04323	1651.73	0.03149	1651.73	0.01918
	1652.21	0.04281	1652.21	0.03135	1652.21	0.01926
	1652.7	0.04223	1652.7	0.03106	1652.7	0.01921
	1653.18	0.04152	1653.18	0.03063	1653.18	0.01903
	1653.66	0.04075	1653.66	0.03009	1653.66	0.01873
	1654.14	0.04007	1654.14	0.02951	1654.14	0.01837
	1654.62	0.03951	1654.62	0.02894	1654.62	0.01797
	1655.11	0.03907	1655.11	0.02842	1655.11	0.01761
	1655.59	0.0387	1655.59	0.02797	1655.59	0.01732
	1656.07	0.03838	1656.07	0.0276	1656.07	0.01711
	1656.55	0.03807	1656.55	0.02728	1656.55	0.01698
	1657.04	0.03774	1657.04	0.027	1657.04	0.01689
	1657.52	0.03737	1657.52	0.02673	1657.52	0.01683
	1658	0.03696	1658	0.02645	1658	0.01677
	1658.48	0.03653	1658.48	0.02617	1658.48	0.01669
	1658.96	0.0361	1658.96	0.02589	1658.96	0.01661
	1659.45	0.0357	1659.45	0.02564	1659.45	0.01654
	1659.93	0.03534	1659.93	0.02542	1659.93	0.01651
	1660.41	0.03501	1660.41	0.02523	1660.41	0.01651
	1660.89	0.03468	1660.89	0.02506	1660.89	0.01654
	1661.37	0.0343	1661.37	0.0249	1661.37	0.01657
	1661.86	0.03385	1661.86	0.0247	1661.86	0.01659
	1662.34	0.03335	1662.34	0.02448	1662.34	0.01658
	1662.82	0.03286	1662.82	0.02422	1662.82	0.01653
	1663.3	0.03241	1663.3	0.02396	1663.3	0.01644
	1663.79	0.03204	1663.79	0.02369	1663.79	0.01634
	1664.27	0.03175	1664.27	0.02344	1664.27	0.01623
	1664.75	0.03151	1664.75	0.0232	1664.75	0.01613
	1665.23	0.03127	1665.23	0.02297	1665.23	0.01603
	1665.71	0.03102	1665.71	0.02276	1665.71	0.01594
	1666.2	0.03076	1666.2	0.02256	1666.2	0.01589
	1666.68	0.03051	1666.68	0.02241	1666.68	0.01588
	1667.16	0.03028	1667.16	0.02232	1667.16	0.01594
	1667.64	0.0301	1667.64	0.02229	1667.64	0.01606
	1668.12	0.02995	1668.12	0.02231	1668.12	0.01625
	1668.61	0.02981	1668.61	0.02234	1668.61	0.01646
	1669.09	0.02963	1669.09	0.02236	1669.09	0.01665
	1669.57	0.0294	1669.57	0.02233	1669.57	0.01679
	1670.05	0.02914	1670.05	0.02224	1670.05	0.01687
	1670.54	0.02891	1670.54	0.02213	1670.54	0.01691
	1671.02	0.02875	1671.02	0.02202	1671.02	0.01693
	1671.5	0.02868	1671.5	0.02195	1671.5	0.01698
	1671.98	0.02868	1671.98	0.02192	1671.98	0.01706
	1672.46	0.02869	1672.46	0.02194	1672.46	0.01719
	1672.94	0.02869	1672.94	0.02199	1672.94	0.01735
	1673.43	0.02866	1673.43	0.02206	1673.43	0.01755
	1673.91	0.0286	1673.91	0.02216	1673.91	0.01777
	1674.39	0.02856	1674.39	0.02229	1674.39	0.01802
	1674.87	0.02858	1674.87	0.02245	1674.87	0.01831
	1675.36	0.02869	1675.36	0.02265	1675.36	0.01862
	1675.84	0.02886	1675.84	0.02283	1675.84	0.0189
	1676.32	0.02903	1676.32	0.02296	1676.32	0.01913
	1676.8	0.02915	1676.8	0.02303	1676.8	0.01929
	1677.28	0.02923	1677.28	0.02304	1677.28	0.01938
	1677.77	0.02927	1677.77	0.02302	1677.77	0.01944
	1678.25	0.02933	1678.25	0.02303	1678.25	0.01953
	1678.73	0.02946	1678.73	0.0231	1678.73	0.01967
	1679.21	0.02966	1679.21	0.02326	1679.21	0.0199
	1679.69	0.02993	1679.69	0.0235	1679.69	0.02022
	1680.18	0.03023	1680.18	0.02378	1680.18	0.0206
	1680.66	0.03048	1680.66	0.02409	1680.66	0.021
	1681.14	0.03067	1681.14	0.02439	1681.14	0.0214
	1681.62	0.0308	1681.62	0.02468	1681.62	0.0218
	1682.11	0.03093	1682.11	0.025	1682.11	0.02222
	1682.59	0.03116	1682.59	0.0254	1682.59	0.02272
	1683.07	0.03157	1683.07	0.02592	1683.07	0.02332
	1683.55	0.0322	1683.55	0.02658	1683.55	0.02407
	1684.03	0.03294	1684.03	0.0273	1684.03	0.02488
	1684.52	0.03361	1684.52	0.02796	1684.52	0.02562
	1685	0.03408	1685	0.02843	1685	0.02619
	1685.48	0.03438	1685.48	0.02871	1685.48	0.02655
	1685.96	0.03462	1685.96	0.02888	1685.96	0.0268
	1686.44	0.03492	1686.44	0.02904	1686.44	0.02703
	1686.93	0.03531	1686.93	0.02928	1686.93	0.02734
	1687.41	0.03579	1687.41	0.02962	1687.41	0.02776
	1687.89	0.03632	1687.89	0.03008	1687.89	0.02831
	1688.37	0.03686	1688.37	0.03062	1688.37	0.02895
	1688.86	0.0374	1688.86	0.03123	1688.86	0.02967
	1689.34	0.03793	1689.34	0.0319	1689.34	0.03045
	1689.82	0.03851	1689.82	0.03262	1689.82	0.03129
	1690.3	0.03916	1690.3	0.03339	1690.3	0.0322
	1690.78	0.03989	1690.78	0.03422	1690.78	0.03316
	1691.27	0.04066	1691.27	0.03507	1691.27	0.03415
	1691.75	0.04142	1691.75	0.03591	1691.75	0.03515
	1692.23	0.04211	1692.23	0.03672	1692.23	0.03612
	1692.71	0.04273	1692.71	0.0375	1692.71	0.03709
	1693.19	0.04332	1693.19	0.0383	1693.19	0.03808
	1693.68	0.04397	1693.68	0.03921	1693.68	0.0392
	1694.16	0.04485	1694.16	0.04032	1694.16	0.04055
	1694.64	0.04608	1694.64	0.04172	1694.64	0.04225
	1695.12	0.04771	1695.12	0.04343	1695.12	0.04431
	1695.61	0.04959	1695.61	0.04532	1695.61	0.04662
	1696.09	0.05142	1696.09	0.04717	1696.09	0.04891
	1696.57	0.05294	1696.57	0.04878	1696.57	0.05096
	1697.05	0.0541	1697.05	0.05011	1697.05	0.05271
	1697.53	0.05505	1697.53	0.0513	1697.53	0.05429
	1698.02	0.05605	1698.02	0.05256	1698.02	0.05595
	1698.5	0.05739	1698.5	0.05415	1698.5	0.05799
	1698.98	0.05934	1698.98	0.0563	1698.98	0.0607
	1699.46	0.06202	1699.46	0.05913	1699.46	0.06424
	1699.94	0.06529	1699.94	0.06252	1699.94	0.0685
	1700.43	0.06868	1700.43	0.06607	1700.43	0.073
	1700.91	0.07169	1700.91	0.06932	1700.91	0.07715
	1701.39	0.07418	1701.39	0.07204	1701.39	0.08065
	1701.87	0.07628	1701.87	0.07434	1701.87	0.08361
	1702.35	0.07827	1702.35	0.07648	1702.35	0.08634
	1702.84	0.08034	1702.84	0.07872	1702.84	0.08918
	1703.32	0.08265	1703.32	0.08124	1703.32	0.09237
	1703.8	0.08527	1703.8	0.08415	1703.8	0.09606
	1704.28	0.08828	1704.28	0.08751	1704.28	0.1003
	1704.77	0.09172	1704.77	0.0913	1704.77	0.10506
	1705.25	0.09557	1705.25	0.09544	1705.25	0.11023
	1705.73	0.09972	1705.73	0.09981	1705.73	0.11562
	1706.21	0.10403	1706.21	0.10428	1706.21	0.12107
	1706.69	0.10832	1706.69	0.10871	1706.69	0.12643
	1707.18	0.11247	1707.18	0.11304	1707.18	0.13162
	1707.66	0.11644	1707.66	0.11725	1707.66	0.13663
	1708.14	0.12026	1708.14	0.12134	1708.14	0.14147
	1708.62	0.12404	1708.62	0.12537	1708.62	0.14616
	1709.1	0.12789	1709.1	0.12941	1709.1	0.15077
	1709.59	0.13191	1709.59	0.13353	1709.59	0.15534
	1710.07	0.13613	1710.07	0.13776	1710.07	0.15992
	1710.55	0.14049	1710.55	0.14207	1710.55	0.16449
	1711.03	0.14489	1711.03	0.1464	1711.03	0.16897
	1711.51	0.14918	1711.51	0.15065	1711.51	0.17327
	1712	0.15327	1712	0.15471	1712	0.17727
	1712.48	0.15717	1712.48	0.15857	1712.48	0.18092
	1712.96	0.16097	1712.96	0.16224	1712.96	0.18422
	1713.44	0.16483	1713.44	0.16583	1713.44	0.18726
	1713.92	0.16887	1713.92	0.16943	1713.92	0.19017
	1714.41	0.17317	1714.41	0.17311	1714.41	0.19305
	1714.89	0.17765	1714.89	0.17685	1714.89	0.19591
	1715.37	0.18216	1715.37	0.18056	1715.37	0.19866
	1715.85	0.18656	1715.85	0.18414	1715.85	0.20115
	1716.34	0.19083	1716.34	0.18751	1716.34	0.20327
	1716.82	0.19508	1716.82	0.19071	1716.82	0.20499
	1717.3	0.19952	1717.3	0.19386	1717.3	0.20639
	1717.78	0.20416	1717.78	0.19701	1717.78	0.20763
	1718.26	0.20878	1718.26	0.20012	1718.26	0.20882
	1718.75	0.21303	1718.75	0.20303	1718.75	0.20992
	1719.23	0.21661	1719.23	0.20556	1719.23	0.21082
	1719.71	0.21949	1719.71	0.20761	1719.71	0.21145
	1720.19	0.22181	1720.19	0.20923	1720.19	0.21177
	1720.67	0.22383	1720.67	0.21057	1720.67	0.21187
	1721.16	0.22584	1721.16	0.21183	1721.16	0.21187
	1721.64	0.22804	1721.64	0.21319	1721.64	0.21193
	1722.12	0.23054	1722.12	0.21475	1722.12	0.21214
	1722.6	0.2333	1722.6	0.2165	1722.6	0.21253
	1723.09	0.23614	1723.09	0.21835	1723.09	0.21304
	1723.57	0.23885	1723.57	0.22015	1723.57	0.21358
	1724.05	0.24127	1724.05	0.22177	1724.05	0.21405
	1724.53	0.24339	1724.53	0.22318	1724.53	0.21442
	1725.01	0.24531	1725.01	0.22446	1725.01	0.21477
	1725.5	0.24718	1725.5	0.22571	1725.5	0.21517
	1725.98	0.24908	1725.98	0.22703	1725.98	0.21573
	1726.46	0.25101	1726.46	0.22843	1726.46	0.21647
	1726.94	0.25287	1726.94	0.22986	1726.94	0.21735
	1727.42	0.25458	1727.42	0.23124	1727.42	0.2183
	1727.91	0.25608	1727.91	0.23249	1727.91	0.21924
	1728.39	0.25739	1728.39	0.23363	1728.39	0.22018
	1728.87	0.25865	1728.87	0.23471	1728.87	0.22116
	1729.35	0.25999	1729.35	0.23583	1729.35	0.22227
	1729.84	0.26145	1729.84	0.23707	1729.84	0.22357
	1730.32	0.263	1730.32	0.23841	1730.32	0.22507
	1730.8	0.2645	1730.8	0.23979	1730.8	0.22671
	1731.28	0.2658	1731.28	0.24111	1731.28	0.22842
	1731.76	0.26685	1731.76	0.24234	1731.76	0.23016
	1732.25	0.26774	1732.25	0.24353	1732.25	0.23202
	1732.73	0.26871	1732.73	0.24484	1732.73	0.23418
	1733.21	0.2701	1733.21	0.24652	1733.21	0.23691
	1733.69	0.27205	1733.69	0.24868	1733.69	0.24035
	1734.17	0.27438	1734.17	0.25121	1734.17	0.24434
	1734.66	0.27659	1734.66	0.25373	1734.66	0.24838
	1735.14	0.27827	1735.14	0.25586	1735.14	0.25197
	1735.62	0.27936	1735.62	0.25744	1735.62	0.25489
	1736.1	0.28007	1736.1	0.25859	1736.1	0.25725
	1736.59	0.2807	1736.59	0.25957	1736.59	0.25935
	1737.07	0.28147	1737.07	0.26061	1737.07	0.26151
	1737.55	0.28254	1737.55	0.26189	1737.55	0.26398
	1738.03	0.28392	1738.03	0.26347	1738.03	0.26688
	1738.51	0.28549	1738.51	0.26527	1738.51	0.27017
	1738.99	0.28704	1738.99	0.26711	1738.99	0.27365
	1739.48	0.2884	1739.48	0.26878	1739.48	0.27701
	1739.96	0.28947	1739.96	0.27012	1739.96	0.28002
	1740.44	0.29034	1740.44	0.27113	1740.44	0.28256
	1740.92	0.29114	1740.92	0.27189	1740.92	0.2847
	1741.41	0.29197	1741.41	0.27249	1741.41	0.28654
	1741.89	0.29278	1741.89	0.27299	1741.89	0.28815
	1742.37	0.29347	1742.37	0.27331	1742.37	0.28953
	1742.85	0.29387	1742.85	0.27335	1742.85	0.29056
	1743.33	0.2939	1743.33	0.27304	1743.33	0.29116
	1743.82	0.29359	1743.82	0.27236	1743.82	0.29127
	1744.3	0.29308	1744.3	0.27137	1744.3	0.29094
	1744.78	0.29251	1744.78	0.27018	1744.78	0.29026
	1745.26	0.29196	1745.26	0.26885	1745.26	0.28931
	1745.74	0.29138	1745.74	0.26736	1745.74	0.28809
	1746.23	0.29062	1746.23	0.26564	1746.23	0.28652
	1746.71	0.28952	1746.71	0.26356	1746.71	0.28448
	1747.19	0.28801	1747.19	0.26103	1747.19	0.28188
	1747.67	0.28613	1747.67	0.25805	1747.67	0.2787
	1748.16	0.28406	1748.16	0.25472	1748.16	0.27504
	1748.64	0.28201	1748.64	0.25114	1748.64	0.27101
	1749.12	0.28006	1749.12	0.24739	1749.12	0.26668
	1749.6	0.27818	1749.6	0.24345	1749.6	0.26203
	1750.08	0.27619	1750.08	0.23922	1750.08	0.25698
	1750.57	0.27394	1750.57	0.23464	1750.57	0.25145
	1751.05	0.27145	1751.05	0.22973	1751.05	0.24549
	1751.53	0.26889	1751.53	0.22468	1751.53	0.23931
	1752.01	0.26654	1752.01	0.21973	1752.01	0.23318
	1752.49	0.2646	1752.49	0.21507	1752.49	0.22734
	1752.98	0.2631	1752.98	0.21076	1752.98	0.22187
	1753.46	0.26196	1753.46	0.20674	1753.46	0.2167
	1753.94	0.26103	1753.94	0.20286	1753.94	0.21164
	1754.42	0.26019	1754.42	0.19893	1754.42	0.20648
	1754.9	0.25942	1754.9	0.19482	1754.9	0.20102
	1755.39	0.2588	1755.39	0.19049	1755.39	0.1952
	1755.87	0.25851	1755.87	0.18601	1755.87	0.18908
	1756.35	0.25873	1756.35	0.18156	1756.35	0.18286
	1756.83	0.25956	1756.83	0.17734	1756.83	0.17683
	1757.32	0.2609	1757.32	0.17349	1757.32	0.17121
	1757.8	0.2626	1757.8	0.17009	1757.8	0.16612
	1758.28	0.26451	1758.28	0.16711	1758.28	0.16155
	1758.76	0.2666	1758.76	0.1645	1758.76	0.15742
	1759.24	0.26899	1759.24	0.16222	1759.24	0.15366
	1759.73	0.27195	1759.73	0.16028	1759.73	0.15019
	1760.21	0.27575	1760.21	0.15871	1760.21	0.14701
	1760.69	0.28061	1760.69	0.15754	1760.69	0.14411
	1761.17	0.28652	1761.17	0.15679	1761.17	0.14153
	1761.65	0.29321	1761.65	0.15647	1761.65	0.13934
	1762.14	0.30022	1762.14	0.15654	1762.14	0.13756
	1762.62	0.30711	1762.62	0.15697	1762.62	0.13626
	1763.1	0.31363	1763.1	0.15774	1763.1	0.13545
	1763.58	0.31978	1763.58	0.15884	1763.58	0.13512
	1764.07	0.32572	1764.07	0.16028	1764.07	0.13527
	1764.55	0.3316	1764.55	0.16206	1764.55	0.13584
	1765.03	0.33755	1765.03	0.16417	1765.03	0.13679
	1765.51	0.34358	1765.51	0.16658	1765.51	0.13807
	1765.99	0.34964	1765.99	0.16927	1765.99	0.13965
	1766.48	0.35564	1766.48	0.17226	1766.48	0.14153
	1766.96	0.36149	1766.96	0.17552	1766.96	0.14371
	1767.44	0.36712	1767.44	0.17905	1767.44	0.14619
	1767.92	0.37244	1767.92	0.18279	1767.92	0.14893
	1768.4	0.37737	1768.4	0.18662	1768.4	0.15186
	1768.89	0.3818	1768.89	0.19045	1768.89	0.15487
	1769.37	0.38558	1769.37	0.19418	1769.37	0.15791
	1769.85	0.38859	1769.85	0.19779	1769.85	0.16093
	1770.33	0.39076	1770.33	0.20132	1770.33	0.16398
	1770.82	0.39206	1770.82	0.20488	1770.82	0.16715
	1771.3	0.39259	1771.3	0.20856	1771.3	0.1705
	1771.78	0.39248	1771.78	0.21239	1771.78	0.17405
	1772.26	0.39183	1772.26	0.21621	1772.26	0.17765
	1772.74	0.39063	1772.74	0.21975	1772.74	0.18104
	1773.23	0.38876	1773.23	0.22273	1773.23	0.18396
	1773.71	0.38605	1773.71	0.22496	1773.71	0.18624
	1774.19	0.38243	1774.19	0.22642	1774.19	0.18788
	1774.67	0.37791	1774.67	0.22723	1774.67	0.18896
	1775.15	0.37262	1775.15	0.22751	1775.15	0.18961
	1775.64	0.36675	1775.64	0.22738	1775.64	0.18991
	1776.12	0.36046	1776.12	0.22691	1776.12	0.18991
	1776.6	0.3539	1776.6	0.22608	1776.6	0.18959
	1777.08	0.34708	1777.08	0.22484	1777.08	0.18889
	1777.56	0.33994	1777.56	0.22313	1777.56	0.18775
	1778.05	0.33238	1778.05	0.22092	1778.05	0.18614
	1778.53	0.32431	1778.53	0.21822	1778.53	0.18408
	1779.01	0.31572	1779.01	0.21511	1779.01	0.18161
	1779.49	0.30678	1779.49	0.21171	1779.49	0.17883
	1779.97	0.29776	1779.97	0.20816	1779.97	0.17586
	1780.46	0.28898	1780.46	0.2046	1780.46	0.1728
	1780.94	0.28074	1780.94	0.20112	1780.94	0.16975
	1781.42	0.27315	1781.42	0.19777	1781.42	0.16675
	1781.9	0.26619	1781.9	0.19458	1781.9	0.16385
	1782.39	0.25976	1782.39	0.19155	1782.39	0.16105
	1782.87	0.25374	1782.87	0.18868	1782.87	0.15836
	1783.35	0.24809	1783.35	0.18599	1783.35	0.15581
	1783.83	0.24282	1783.83	0.18351	1783.83	0.15341
	1784.31	0.23795	1784.31	0.18125	1784.31	0.15117
	1784.8	0.23353	1784.8	0.1792	1784.8	0.14911
	1785.28	0.22957	1785.28	0.17735	1785.28	0.14722
	1785.76	0.22603	1785.76	0.17566	1785.76	0.14549
	1786.24	0.22289	1786.24	0.17412	1786.24	0.14391
	1786.72	0.22014	1786.72	0.17274	1786.72	0.14248
	1787.21	0.2178	1787.21	0.17152	1787.21	0.14121
	1787.69	0.2159	1787.69	0.17048	1787.69	0.14012
	1788.17	0.2144	1788.17	0.16961	1788.17	0.13919
	1788.65	0.21326	1788.65	0.16887	1788.65	0.13839
	1789.13	0.21237	1789.13	0.16823	1789.13	0.13769
	1789.62	0.21162	1789.62	0.16762	1789.62	0.13705
	1790.1	0.21095	1790.1	0.16704	1790.1	0.13644
	1790.58	0.21039	1790.58	0.1665	1790.58	0.13588
	1791.06	0.21005	1791.06	0.16606	1791.06	0.13539
	1791.55	0.2101	1791.55	0.16577	1791.55	0.13501
	1792.03	0.21062	1792.03	0.16566	1792.03	0.13475
	1792.51	0.21158	1792.51	0.16571	1792.51	0.13461
	1792.99	0.21282	1792.99	0.16585	1792.99	0.13452
	1793.47	0.21418	1793.47	0.16602	1793.47	0.13444
	1793.96	0.21559	1793.96	0.16621	1793.96	0.13436
	1794.44	0.21712	1794.44	0.16647	1794.44	0.13434
	1794.92	0.21889	1794.92	0.16688	1794.92	0.13442
	1795.4	0.22101	1795.4	0.16751	1795.4	0.13466
	1795.88	0.22353	1795.88	0.16837	1795.88	0.13509
	1796.37	0.22637	1796.37	0.16944	1796.37	0.1357
	1796.85	0.22937	1796.85	0.17066	1796.85	0.13645
	1797.33	0.23236	1797.33	0.17196	1797.33	0.13727
	1797.81	0.23523	1797.81	0.17328	1797.81	0.13815
	1798.3	0.23798	1798.3	0.17464	1798.3	0.13909
	1798.78	0.24069	1798.78	0.17605	1798.78	0.14011
	1799.26	0.24344	1799.26	0.17756	1799.26	0.14125
	1799.74	0.2462	1799.74	0.17914	1799.74	0.14253
	1800.22	0.24882	1800.22	0.18073	1800.22	0.14391
	1800.71	0.25103	1800.71	0.18222	1800.71	0.14532
	1801.19	0.25261	1801.19	0.18349	1801.19	0.14668
	1801.67	0.25346	1801.67	0.1845	1801.67	0.14797
	1802.15	0.25366	1802.15	0.18525	1802.15	0.14915
	1802.63	0.25341	1802.63	0.18581	1802.63	0.15027
	1803.12	0.25286	1803.12	0.18621	1803.12	0.15133
	1803.6	0.25208	1803.6	0.18645	1803.6	0.15231
	1804.08	0.25099	1804.08	0.18646	1804.08	0.15316
	1804.56	0.24946	1804.56	0.18616	1804.56	0.15378
	1805.05	0.24737	1805.05	0.18548	1805.05	0.15409
	1805.53	0.24469	1805.53	0.18439	1805.53	0.15408
	1806.01	0.2415	1806.01	0.18295	1806.01	0.15374
	1806.49	0.23797	1806.49	0.18122	1806.49	0.15313
	1806.97	0.23425	1806.97	0.17928	1806.97	0.15229
	1807.46	0.23041	1807.46	0.17716	1807.46	0.15125
	1807.94	0.22641	1807.94	0.17482	1807.94	0.14996
	1808.42	0.22212	1808.42	0.1722	1808.42	0.14836
	1808.9	0.2174	1808.9	0.16923	1808.9	0.1464
	1809.38	0.21216	1809.38	0.16589	1809.38	0.14406
	1809.87	0.20646	1809.87	0.16222	1809.87	0.14135
	1810.35	0.20044	1810.35	0.15829	1810.35	0.13837
	1810.83	0.1943	1810.83	0.15422	1810.83	0.1352
	1811.31	0.18819	1811.31	0.15009	1811.31	0.13192
	1811.8	0.18218	1811.8	0.14596	1811.8	0.12858
	1812.28	0.17625	1812.28	0.14184	1812.28	0.12518
	1812.76	0.17036	1812.76	0.13772	1812.76	0.12173
	1813.24	0.16444	1813.24	0.13361	1813.24	0.11822
	1813.72	0.15848	1813.72	0.12952	1813.72	0.11466
	1814.2	0.15251	1814.2	0.12546	1814.2	0.11107
	1814.69	0.14657	1814.69	0.12147	1814.69	0.10749
	1815.17	0.14071	1815.17	0.11756	1815.17	0.10393
	1815.65	0.13492	1815.65	0.11375	1815.65	0.10042
	1816.13	0.12919	1816.13	0.11004	1816.13	0.09697
	1816.62	0.12348	1816.62	0.10644	1816.62	0.09359
	1817.1	0.11779	1817.1	0.10296	1817.1	0.09031
	1817.58	0.11215	1817.58	0.09965	1817.58	0.08716
	1818.06	0.10666	1818.06	0.09654	1818.06	0.08417
	1818.54	0.1014	1818.54	0.09367	1818.54	0.08138
	1819.03	0.09646	1819.03	0.0911	1819.03	0.07882
	1819.51	0.09186	1819.51	0.08882	1819.51	0.07649
	1819.99	0.08759	1819.99	0.08682	1819.99	0.07439
	1820.47	0.08358	1820.47	0.08506	1820.47	0.0725
	1820.95	0.07976	1820.95	0.08352	1820.95	0.0708
	1821.44	0.0761	1821.44	0.08215	1821.44	0.06928
	1821.92	0.07259	1821.92	0.08095	1821.92	0.06793
	1822.4	0.06926	1822.4	0.07997	1822.4	0.06677
	1822.88	0.06615	1822.88	0.07922	1822.88	0.06583
	1823.37	0.06326	1823.37	0.07877	1823.37	0.06515
	1823.85	0.06057	1823.85	0.07862	1823.85	0.06472
	1824.33	0.05802	1824.33	0.07878	1824.33	0.06455
	1824.81	0.05554	1824.81	0.07918	1824.81	0.06461
	1825.29	0.05313	1825.29	0.07978	1825.29	0.06485
	1825.78	0.05084	1825.78	0.08052	1825.78	0.06524
	1826.26	0.04874	1826.26	0.0814	1826.26	0.06577
	1826.74	0.04692	1826.74	0.08241	1826.74	0.06647
	1827.22	0.04539	1827.22	0.08357	1827.22	0.06734
	1827.7	0.0441	1827.7	0.08492	1827.7	0.06842
	1828.19	0.04292	1828.19	0.08645	1828.19	0.0697
	1828.67	0.04171	1828.67	0.08812	1828.67	0.07117
	1829.15	0.04037	1829.15	0.08989	1829.15	0.07279
	1829.63	0.03889	1829.63	0.09169	1829.63	0.0745
	1830.12	0.03739	1830.12	0.09343	1830.12	0.07622
	1830.6	0.03602	1830.6	0.09504	1830.6	0.07787
	1831.08	0.03489	1831.08	0.09645	1831.08	0.07939
	1831.56	0.03402	1831.56	0.09763	1831.56	0.08071
	1832.04	0.03333	1832.04	0.09856	1832.04	0.08182
	1832.53	0.03268	1832.53	0.09921	1832.53	0.08272
	1833.01	0.03199	1833.01	0.09962	1833.01	0.08341
	1833.49	0.03123	1833.49	0.09979	1833.49	0.08392
	1833.97	0.03043	1833.97	0.09976	1833.97	0.08426
	1834.45	0.02968	1834.45	0.09954	1834.45	0.08447
	1834.94	0.02903	1834.94	0.09916	1834.94	0.08453
	1835.42	0.02852	1835.42	0.0986	1835.42	0.08445
	1835.9	0.02809	1835.9	0.09787	1835.9	0.08419
	1836.38	0.02767	1836.38	0.09696	1836.38	0.08376
	1836.87	0.02716	1836.87	0.09587	1836.87	0.08316
	1837.35	0.02655	1837.35	0.09466	1837.35	0.08242
	1837.83	0.02588	1837.83	0.09335	1837.83	0.08157
	1838.31	0.02523	1838.31	0.092	1838.31	0.08066
	1838.79	0.02467	1838.79	0.09063	1838.79	0.07969
	1839.28	0.02425	1839.28	0.08924	1839.28	0.07868
	1839.76	0.02394	1839.76	0.08781	1839.76	0.0776
	1840.24	0.02366	1840.24	0.08634	1840.24	0.07646
	1840.72	0.02333	1840.72	0.08481	1840.72	0.07523
	1841.2	0.02293	1841.2	0.08322	1841.2	0.07392
	1841.69	0.02248	1841.69	0.08156	1841.69	0.07254
	1842.17	0.02203	1842.17	0.07985	1842.17	0.07109
	1842.65	0.02167	1842.65	0.07805	1842.65	0.06956
	1843.13	0.02142	1843.13	0.07615	1843.13	0.06793
	1843.62	0.02125	1843.62	0.07413	1843.62	0.06619
	1844.1	0.02106	1844.1	0.07202	1844.1	0.06435
	1844.58	0.02077	1844.58	0.06985	1844.58	0.06247
	1845.06	0.02036	1845.06	0.06772	1845.06	0.06059
	1845.54	0.01989	1845.54	0.06568	1845.54	0.0588
	1846.03	0.01945	1846.03	0.06377	1846.03	0.05711
	1846.51	0.01912	1846.51	0.06197	1846.51	0.05551
	1846.99	0.01893	1846.99	0.06023	1846.99	0.05397
	1847.47	0.0188	1847.47	0.05848	1847.47	0.05242
	1847.95	0.01868	1847.95	0.05666	1847.95	0.0508
	1848.44	0.0185	1848.44	0.05474	1848.44	0.04908
	1848.92	0.01822	1848.92	0.05272	1848.92	0.04725
	1849.4	0.0179	1849.4	0.05065	1849.4	0.04536
	1849.88	0.01762	1849.88	0.04859	1849.88	0.04344
	1850.36	0.01744	1850.36	0.04657	1850.36	0.04154
	1850.85	0.01738	1850.85	0.04459	1850.85	0.03967
	1851.33	0.0174	1851.33	0.04264	1851.33	0.03783
	1851.81	0.01742	1851.81	0.04068	1851.81	0.03598
	1852.29	0.01738	1852.29	0.03871	1852.29	0.03414
	1852.78	0.01723	1852.78	0.03675	1852.78	0.03231
	1853.26	0.01702	1853.26	0.03483	1853.26	0.03053
	1853.74	0.01683	1853.74	0.03303	1853.74	0.02884
	1854.22	0.01672	1854.22	0.03138	1854.22	0.02729
	1854.7	0.01673	1854.7	0.02989	1854.7	0.02587
	1855.18	0.01682	1855.18	0.02855	1855.18	0.02456
	1855.67	0.01693	1855.67	0.0273	1855.67	0.02334
	1856.15	0.01698	1856.15	0.02611	1856.15	0.02216
	1856.63	0.01693	1856.63	0.02496	1856.63	0.02103
	1857.11	0.01683	1857.11	0.02388	1857.11	0.01998
	1857.6	0.01673	1857.6	0.02288	1857.6	0.01902
	1858.08	0.0167	1858.08	0.022	1858.08	0.01819
	1858.56	0.01678	1858.56	0.02125	1858.56	0.01747
	1859.04	0.01692	1859.04	0.02058	1859.04	0.01686
	1859.52	0.01706	1859.52	0.01996	1859.52	0.01628
	1860.01	0.01713	1860.01	0.01935	1860.01	0.01572
	1860.49	0.01708	1860.49	0.01874	1860.49	0.01514
	1860.97	0.01695	1860.97	0.01816	1860.97	0.01458
	1861.45	0.01681	1861.45	0.01764	1861.45	0.01406
	1861.93	0.01673	1861.93	0.01722	1861.93	0.01362
	1862.42	0.01673	1862.42	0.01689	1862.42	0.01326
	1862.9	0.0168	1862.9	0.01663	1862.9	0.01297
	1863.38	0.01687	1863.38	0.01639	1863.38	0.01271
	1863.86	0.01685	1863.86	0.01612	1863.86	0.01243
	1864.35	0.01672	1864.35	0.01581	1864.35	0.01211
	1864.83	0.01651	1864.83	0.01545	1864.83	0.01177
	1865.31	0.01628	1865.31	0.01509	1865.31	0.01144
	1865.79	0.0161	1865.79	0.01476	1865.79	0.01114
	1866.27	0.016	1866.27	0.01447	1866.27	0.01088
	1866.76	0.01597	1866.76	0.0142	1866.76	0.01064
	1867.24	0.01592	1867.24	0.01392	1867.24	0.0104
	1867.72	0.01577	1867.72	0.01358	1867.72	0.01012
	1868.2	0.01547	1868.2	0.01319	1868.2	0.00979
	1868.68	0.01507	1868.68	0.01276	1868.68	0.00943
	1869.17	0.01467	1869.17	0.01236	1869.17	0.00911
	1869.65	0.01435	1869.65	0.01205	1869.65	0.00885
	1870.13	0.01415	1870.13	0.01183	1870.13	0.00867
	1870.61	0.01405	1870.61	0.01168	1870.61	0.00854
	1871.1	0.01394	1871.1	0.01154	1871.1	0.00842
	1871.58	0.01377	1871.58	0.01138	1871.58	0.00828
	1872.06	0.01349	1872.06	0.01118	1872.06	0.00809
	1872.54	0.01316	1872.54	0.01095	1872.54	0.00788
	1873.02	0.01282	1873.02	0.01073	1873.02	0.00767
	1873.51	0.01256	1873.51	0.01054	1873.51	0.00749
	1873.99	0.01241	1873.99	0.0104	1873.99	0.00736
	1874.47	0.01233	1874.47	0.01029	1874.47	0.00725
	1874.95	0.01226	1874.95	0.01017	1874.95	0.00714
	1875.43	0.01214	1875.43	0.01001	1875.43	0.007
	1875.92	0.01192	1875.92	0.00979	1875.92	0.00681
	1876.4	0.01164	1876.4	0.00954	1876.4	0.0066
	1876.88	0.01136	1876.88	0.00931	1876.88	0.0064
	1877.36	0.01117	1877.36	0.00913	1877.36	0.00625
	1877.85	0.01108	1877.85	0.00903	1877.85	0.00616
	1878.33	0.01107	1878.33	0.00898	1878.33	0.00612
	1878.81	0.01107	1878.81	0.00894	1878.81	0.00607
	1879.29	0.01101	1879.29	0.00886	1879.29	0.00599
	1879.77	0.01085	1879.77	0.00872	1879.77	0.00585
	1880.26	0.0106	1880.26	0.00855	1880.26	0.00568
	1880.74	0.01034	1880.74	0.00837	1880.74	0.00551
	1881.22	0.01013	1881.22	0.00823	1881.22	0.00539
	1881.7	0.01	1881.7	0.00815	1881.7	0.00533
	1882.18	0.00994	1882.18	0.00812	1882.18	0.00531
	1882.67	0.00987	1882.67	0.00808	1882.67	0.0053
	1883.15	0.00972	1883.15	0.008	1883.15	0.00526
	1883.63	0.00946	1883.63	0.00787	1883.63	0.00516
	1884.11	0.00912	1884.11	0.00769	1884.11	0.00502
	1884.59	0.00876	1884.59	0.0075	1884.59	0.00487
	1885.08	0.00847	1885.08	0.00736	1885.08	0.00474
	1885.56	0.0083	1885.56	0.00726	1885.56	0.00464
	1886.04	0.00822	1886.04	0.00721	1886.04	0.00457
	1886.52	0.00818	1886.52	0.00715	1886.52	0.00449
	1887.01	0.00812	1887.01	0.00705	1887.01	0.00437
	1887.49	0.008	1887.49	0.00689	1887.49	0.0042
	1887.97	0.00782	1887.97	0.0067	1887.97	0.00399
	1888.45	0.00764	1888.45	0.00652	1888.45	0.00381
	1888.93	0.00752	1888.93	0.0064	1888.93	0.00369
	1889.42	0.00749	1889.42	0.00638	1889.42	0.00366
	1889.9	0.0075	1889.9	0.00642	1889.9	0.00369
	1890.38	0.00749	1890.38	0.00647	1890.38	0.00373
	1890.86	0.00739	1890.86	0.00648	1890.86	0.00373
	1891.34	0.00718	1891.34	0.00642	1891.34	0.00367
	1891.83	0.00691	1891.83	0.0063	1891.83	0.00355
	1892.31	0.00666	1892.31	0.00618	1892.31	0.00342
	1892.79	0.00651	1892.79	0.0061	1892.79	0.00332
	1893.27	0.00647	1893.27	0.00608	1893.27	0.00328
	1893.76	0.00652	1893.76	0.00611	1893.76	0.0033
	1894.24	0.00658	1894.24	0.00615	1894.24	0.00333
	1894.72	0.00655	1894.72	0.00615	1894.72	0.00335
	1895.2	0.0064	1895.2	0.00608	1895.2	0.00333
	1895.68	0.00617	1895.68	0.00596	1895.68	0.00327
	1896.16	0.00593	1896.16	0.00582	1896.16	0.00321
	1896.65	0.00577	1896.65	0.00572	1896.65	0.00318
	1897.13	0.00574	1897.13	0.00568	1897.13	0.00319
	1897.61	0.00581	1897.61	0.00568	1897.61	0.00322
	1898.09	0.0059	1898.09	0.0057	1898.09	0.00325
	1898.58	0.00595	1898.58	0.00569	1898.58	0.00323
	1899.06	0.0059	1899.06	0.00563	1899.06	0.00317
	1899.54	0.00578	1899.54	0.00554	1899.54	0.00308
	1900.02	0.00564	1900.02	0.00545	1900.02	0.00299
	1900.5	0.00556	1900.5	0.00543	1900.5	0.00296
	1900.99	0.00557	1900.99	0.00548	1900.99	0.00298
	1901.47	0.00565	1901.47	0.00558	1901.47	0.00303
	1901.95	0.00574	1901.95	0.00569	1901.95	0.00308
	1902.43	0.00576	1902.43	0.00575	1902.43	0.00307
	1902.91	0.00568	1902.91	0.00574	1902.91	0.00299
	1903.4	0.00552	1903.4	0.00566	1903.4	0.00286
	1903.88	0.00536	1903.88	0.00555	1903.88	0.00272
	1904.36	0.00526	1904.36	0.00547	1904.36	0.00263
	1904.84	0.00526	1904.84	0.00543	1904.84	0.0026
	1905.33	0.00534	1905.33	0.00544	1905.33	0.00263
	1905.81	0.00541	1905.81	0.00544	1905.81	0.00266
	1906.29	0.00541	1906.29	0.00539	1906.29	0.00266
	1906.77	0.00531	1906.77	0.00529	1906.77	0.0026
	1907.25	0.00513	1907.25	0.00514	1907.25	0.00251
	1907.74	0.00496	1907.74	0.005	1907.74	0.00242
	1908.22	0.00489	1908.22	0.00491	1908.22	0.00237
	1908.7	0.00495	1908.7	0.0049	1908.7	0.0024
	1909.18	0.00511	1909.18	0.00496	1909.18	0.00247
	1909.66	0.00527	1909.66	0.00502	1909.66	0.00253
	1910.15	0.00535	1910.15	0.00504	1910.15	0.00255
	1910.63	0.00529	1910.63	0.00499	1910.63	0.0025
	1911.11	0.00512	1911.11	0.00489	1911.11	0.0024
	1911.59	0.00491	1911.59	0.00478	1911.59	0.0023
	1912.08	0.00476	1912.08	0.00473	1912.08	0.00226
	1912.56	0.00472	1912.56	0.00476	1912.56	0.0023
	1913.04	0.00476	1913.04	0.00484	1913.04	0.00237
	1913.52	0.00481	1913.52	0.00492	1913.52	0.00243
	1914	0.0048	1914	0.00494	1914	0.00242
	1914.49	0.00468	1914.49	0.00487	1914.49	0.00231
	1914.97	0.00449	1914.97	0.00471	1914.97	0.00212
	1915.45	0.00428	1915.45	0.00452	1915.45	0.0019
	1915.93	0.00415	1915.93	0.00435	1915.93	0.00173
	1916.41	0.00414	1916.41	0.00424	1916.41	0.00164
	1916.9	0.00423	1916.9	0.0042	1916.9	0.00162
	1917.38	0.00436	1917.38	0.00417	1917.38	0.00165
	1917.86	0.00441	1917.86	0.0041	1917.86	0.00165
	1918.34	0.00433	1918.34	0.00398	1918.34	0.00159
	1918.83	0.00417	1918.83	0.00379	1918.83	0.00146
	1919.31	0.00399	1919.31	0.00361	1919.31	0.00132
	1919.79	0.00388	1919.79	0.00347	1919.79	0.00121
	1920.27	0.00389	1920.27	0.00342	1920.27	0.00116

## Sheet: Figure 3d
Figure 3d	Original data		V(C=O) of solvated DEC		V(C=O) of free DEC		V(C=O) of solvated EC		V(C=O) of free EC		Ring lactone vibration
	Wavenumber (cm-1)	Intensity (a.u.)	Wavenumber (cm-1)	Intensity (a.u.)	Wavenumber (cm-1)	Intensity (a.u.)	Wavenumber (cm-1)	Intensity (a.u.)	Wavenumber (cm-1)	Intensity (a.u.)	Wavenumber (cm-1)	Intensity (a.u.)
	1650.77	2.5676e-08	1650.77	2.5676e-08	1650.77	5.1683e-20	1650.77	1.01346e-39	1650.77	5.11231e-47	1650.77	1.01129e-95
	1651.55	3.68299e-08	1670.6	6.45787e-05	1668.41	1.07866e-13	1665.52	2.82489e-31	1666.85	5.15042e-38	1667.32	7.93068e-80
	1652.34	5.26091e-08	1672.26	0.000109966	1686.05	1.1282e-08	1680.28	6.95118e-24	1682.93	5.25948e-30	1683.87	2.08458e-65
	1653.13	7.48357e-08	1675.45	0.000291757	1703.68	5.91358e-05	1695.04	1.51001e-17	1699.02	5.44399e-23	1700.42	1.83655e-52
	1653.91	1.06009e-07	1678.49	0.000693796	1705.14	0.000104767	1709.79	2.89576e-12	1715.1	5.71172e-17	1716.97	5.42324e-41
	1654.7	1.49543e-07	1681.39	0.00149	1707.94	0.000298254	1724.55	4.9024e-08	1731.19	6.07422e-12	1733.52	5.36773e-31
	1655.48	2.10077e-07	1684.15	0.00294	1710.61	0.000752993	1739.3	7.32685e-05	1747.27	6.54771e-08	1750.07	1.78072e-22
	1656.27	2.93884e-07	1686.76	0.00533	1713.15	0.00171	1740.63	0.000125348	1763.35	7.15423e-05	1766.62	1.98005e-15
	1657.05	4.09413e-07	1689.25	0.00898	1715.56	0.0035	1743.18	0.00033404	1764.79	0.000119461	1783.17	7.37957e-10
	1657.84	5.67982e-07	1691.6	0.01417	1717.85	0.00657	1745.61	0.000793356	1767.55	0.000305181	1799.72	9.2185e-06
	1658.63	7.84684e-07	1693.83	0.02107	1720.02	0.0114	1747.91	0.0017	1770.19	0.000700051	1801.04	1.68621e-05
	1659.41	1.07955e-06	1695.93	0.02973	1722.07	0.01841	1750.1	0.00331	1772.7	0.00146	1803.57	5.08937e-05
	1660.2	1.47904e-06	1697.92	0.04001	1724.01	0.02789	1752.17	0.00593	1775.08	0.00278	1805.99	0.000135314
	1660.98	2.01791e-06	1699.78	0.05164	1725.83	0.03993	1754.13	0.00984	1777.34	0.00488	1808.29	0.000320722
	1661.77	2.74166e-06	1701.54	0.06424	1727.55	0.05434	1755.98	0.01528	1779.48	0.008	1810.47	0.00068521
	1662.55	3.70947e-06	1703.18	0.07736	1729.17	0.07074	1757.73	0.02233	1781.5	0.01229	1812.54	0.00133
	1663.34	4.99801e-06	1704.72	0.09053	1730.68	0.08854	1759.37	0.03095	1783.42	0.01784	1814.51	0.00238
	1664.13	6.70611e-06	1706.15	0.10335	1732.1	0.10706	1760.92	0.04091	1785.22	0.02461	1816.36	0.00396
	1664.91	8.96049e-06	1707.49	0.11545	1733.42	0.12563	1762.36	0.05188	1786.92	0.03244	1818.12	0.00613
	1665.7	1.19229e-05	1708.73	0.12658	1734.65	0.14361	1763.72	0.06343	1788.51	0.0411	1819.77	0.00896
	1666.48	1.57985e-05	1709.88	0.13657	1735.8	0.16049	1764.98	0.07513	1790.01	0.05025	1821.33	0.0124
	1667.27	2.08468e-05	1710.94	0.14533	1736.85	0.1759	1766.16	0.08655	1791.41	0.05959	1822.79	0.01639
	1668.05	2.73937e-05	1711.91	0.15285	1737.83	0.18962	1767.25	0.09736	1792.71	0.06877	1824.16	0.02077
	1668.84	3.58467e-05	1712.81	0.15919	1738.73	0.20154	1768.26	0.10728	1793.93	0.07753	1825.44	0.02538
	1669.63	4.67128e-05	1713.63	0.16443	1739.55	0.21168	1769.2	0.11616	1795.05	0.08565	1826.64	0.03005
	1670.41	6.06191e-05	1714.37	0.16868	1740.31	0.22012	1770.06	0.1239	1796.1	0.09299	1827.75	0.03461
	1671.2	7.83377e-05	1715.04	0.17207	1740.99	0.22701	1770.84	0.1305	1797.06	0.09947	1828.79	0.03892
	1671.98	0.000100814	1715.65	0.17472	1741.61	0.23252	1771.56	0.13602	1797.95	0.10506	1829.75	0.04287
	1672.77	0.000129198	1716.19	0.17675	1742.17	0.23685	1772.22	0.14053	1798.77	0.10978	1830.63	0.04641
	1673.55	0.000164885	1716.67	0.17828	1742.66	0.24019	1772.81	0.14414	1799.51	0.1137	1831.44	0.0495
	1674.34	0.000209552	1717.09	0.17941	1743.11	0.24271	1773.34	0.14699	1800.18	0.11688	1832.19	0.05213
	1675.13	0.00026521	1717.46	0.18022	1743.5	0.24456	1773.82	0.14918	1800.79	0.11943	1832.87	0.05433
	1675.91	0.000334254	1717.79	0.1808	1743.84	0.2459	1774.24	0.15083	1801.34	0.12142	1833.49	0.05612
	1676.7	0.000419518	1718.06	0.18119	1744.14	0.24685	1774.61	0.15205	1801.84	0.12295	1834.05	0.05756
	1677.48	0.000524339	1718.3	0.18145	1744.39	0.24749	1774.94	0.15294	1802.27	0.1241	1834.56	0.0587
	1678.27	0.000652622	1718.49	0.18161	1744.61	0.24792	1775.23	0.15356	1802.66	0.12495	1835.01	0.05957
	1679.05	0.000808906	1718.65	0.18171	1744.79	0.24819	1775.47	0.15398	1803	0.12557	1835.41	0.06023
	1679.84	0.000998441	1718.78	0.18177	1744.93	0.24835	1775.67	0.15426	1803.29	0.126	1835.76	0.06071
	1680.63	0.00123	1718.88	0.1818	1745.05	0.24845	1775.85	0.15444	1803.54	0.12629	1836.07	0.06107
	1681.41	0.0015	1718.95	0.18181	1745.14	0.2485	1775.99	0.15455	1803.76	0.12649	1836.34	0.06131
	1682.2	0.00183	1719.01	0.18182	1745.21	0.24852	1776.1	0.15461	1803.93	0.12661	1836.57	0.06148
	1682.98	0.00222	1719.04	0.18182	1745.26	0.24853	1776.19	0.15464	1804.08	0.12669	1836.77	0.06159
	1683.77	0.00269	1719.06	0.18182	1745.3	0.24854	1776.25	0.15466	1804.19	0.12673	1836.93	0.06166
	1684.55	0.00323	1719.08	0.18182	1745.32	0.24854	1776.3	0.15467	1804.28	0.12676	1837.06	0.06171
	1685.34	0.00388	1719.08	0.18182	1745.33	0.24854	1776.33	0.15467	1804.35	0.12677	1837.17	0.06173
	1686.13	0.00463	1719.08	0.18182	1745.33	0.24854	1776.35	0.15467	1804.4	0.12677	1837.25	0.06175
	1686.91	0.0055	1719.08	0.18182	1745.33	0.24854	1776.36	0.15467	1804.43	0.12677	1837.31	0.06175
	1687.7	0.00651	1719.08	0.18182	1745.33	0.24854	1776.36	0.15467	1804.45	0.12677	1837.36	0.06176
	1688.48	0.00768	1719.09	0.18182	1745.33	0.24854	1776.36	0.15467	1804.46	0.12677	1837.39	0.06176
	1689.27	0.00902	1719.11	0.18182	1745.34	0.24854	1776.36	0.15467	1804.47	0.12677	1837.41	0.06176
	1690.05	0.01054	1719.15	0.18182	1745.36	0.24854	1776.37	0.15467	1804.47	0.12677	1837.42	0.06176
	1690.84	0.01227	1719.2	0.18181	1745.39	0.24854	1776.38	0.15467	1804.47	0.12677	1837.42	0.06176
	1691.63	0.01423	1719.27	0.1818	1745.44	0.24853	1776.4	0.15467	1804.47	0.12677	1837.42	0.06176
	1692.41	0.01643	1719.36	0.18178	1745.5	0.24851	1776.42	0.15467	1804.48	0.12677	1837.42	0.06176
	1693.2	0.01889	1719.47	0.18173	1745.58	0.24846	1776.47	0.15466	1804.5	0.12677	1837.42	0.06176
	1693.98	0.02163	1719.62	0.18164	1745.69	0.24839	1776.53	0.15465	1804.53	0.12677	1837.43	0.06176
	1694.77	0.02466	1719.8	0.18151	1745.82	0.24825	1776.61	0.15462	1804.58	0.12677	1837.45	0.06176
	1695.55	0.028	1720.01	0.18129	1745.98	0.24803	1776.72	0.15456	1804.64	0.12676	1837.47	0.06176
	1696.34	0.03167	1720.26	0.18096	1746.18	0.24768	1776.85	0.15447	1804.72	0.12674	1837.51	0.06175
	1697.13	0.03566	1720.56	0.18049	1746.41	0.24715	1777.01	0.15432	1804.83	0.1267	1837.57	0.06175
	1697.91	0.03998	1720.9	0.1798	1746.68	0.24637	1777.2	0.15407	1804.96	0.12664	1837.64	0.06174
	1698.7	0.04465	1721.29	0.17886	1746.99	0.24527	1777.42	0.15371	1805.13	0.12653	1837.74	0.06172
	1699.48	0.04966	1721.73	0.17757	1747.34	0.24374	1777.69	0.15317	1805.32	0.12636	1837.86	0.06168
	1700.27	0.05499	1722.22	0.17586	1747.74	0.24167	1777.99	0.1524	1805.56	0.12611	1838	0.06163
	1701.05	0.06065	1722.77	0.17363	1748.2	0.23891	1778.34	0.15134	1805.83	0.12574	1838.17	0.06154
	1701.84	0.06661	1723.39	0.17077	1748.7	0.23532	1778.73	0.14991	1806.14	0.12522	1838.38	0.06141
	1702.63	0.07285	1724.07	0.16716	1749.26	0.23073	1779.18	0.148	1806.5	0.12449	1838.62	0.06121
	1703.41	0.07935	1724.81	0.1627	1749.88	0.22496	1779.67	0.14552	1806.9	0.1235	1838.89	0.06093
	1704.2	0.08607	1725.63	0.15726	1750.56	0.21786	1780.22	0.14236	1807.36	0.12218	1839.21	0.06055
	1704.98	0.09298	1726.52	0.15076	1751.31	0.20926	1780.83	0.1384	1807.86	0.12047	1839.56	0.06002
	1705.77	0.10003	1727.49	0.14313	1752.12	0.19905	1781.5	0.13354	1808.43	0.11828	1839.96	0.05933
	1706.55	0.10717	1728.55	0.13432	1753.01	0.18715	1782.23	0.12767	1809.05	0.11552	1840.41	0.05842
	1707.34	0.11435	1729.68	0.12437	1753.97	0.17358	1783.03	0.12074	1809.74	0.11211	1840.91	0.05727
	1708.13	0.12152	1730.9	0.11337	1755	0.15845	1783.9	0.11272	1810.49	0.10798	1841.46	0.05581
	1708.91	0.12861	1732.21	0.10149	1756.12	0.14197	1784.84	0.10364	1811.31	0.10305	1842.07	0.05402
	1709.7	0.13558	1733.62	0.08898	1757.32	0.12451	1785.86	0.09362	1812.2	0.09729	1842.73	0.05186
	1710.48	0.14235	1735.12	0.07618	1758.6	0.10654	1786.95	0.08283	1813.17	0.09069	1843.45	0.04929
	1711.27	0.14887	1736.73	0.06347	1759.97	0.08862	1788.12	0.07155	1814.21	0.08329	1844.24	0.0463
	1712.05	0.15509	1738.43	0.05127	1761.43	0.07137	1789.38	0.06013	1815.33	0.07519	1845.09	0.0429
	1712.84	0.16095	1740.25	0.04	1762.99	0.05542	1790.73	0.04897	1816.54	0.06652	1846.01	0.0391
	1713.63	0.1664	1742.17	0.03	1764.65	0.04129	1792.16	0.03847	1817.83	0.05751	1847	0.03498
	1714.41	0.17141	1744.21	0.02153	1766.4	0.02936	1793.69	0.02901	1819.22	0.04843	1848.06	0.03061
	1715.2	0.17594	1746.36	0.0147	1768.26	0.01981	1795.32	0.02089	1820.69	0.03958	1849.2	0.02613
	1715.98	0.17997	1748.63	0.0095	1770.22	0.01261	1797.04	0.01428	1822.26	0.03126	1850.42	0.02168
	1716.77	0.18348	1751.02	0.00578	1772.3	0.00751	1798.86	0.00921	1823.92	0.02375	1851.72	0.0174
	1717.55	0.18647	1753.55	0.00328	1774.48	0.00417	1800.79	0.00556	1825.69	0.01728	1853.1	0.01346
	1718.34	0.18896	1756.2	0.00173	1776.78	0.00213	1802.82	0.00312	1827.56	0.01197	1854.57	0.00998
	1719.13	0.19096	1758.98	0.000837467	1779.2	0.000995972	1804.97	0.00162	1829.54	0.00785	1856.12	0.00706
	1719.91	0.1925	1761.9	0.000370377	1781.74	0.000422032	1807.22	0.000765838	1831.63	0.00485	1857.77	0.00474
	1720.7	0.19364	1763.41	0.000237332	1783.06	0.000263938	1809.6	0.000328095	1833.83	0.00279	1859.52	0.00299
	1721.48	0.19443	1779.09	9.39273e-07	1796.78	7.3288e-07	1810.83	0.000206216	1836.15	0.00149	1861.36	0.00177
	1722.27	0.19492	1794.78	7.04425e-10	1810.5	3.32559e-10	1822.99	8.46195e-07	1838.59	0.000735262	1863.3	0.000972479
	1723.05	0.19521	1810.47	1.00112e-13	1824.22	2.46609e-14	1835.15	6.67929e-10	1841.14	0.000330003	1865.34	0.000492183
	1723.84	0.19537	1826.15	2.69613e-18	1837.94	2.98851e-19	1847.31	1.01415e-13	1842.47	0.000212974	1867.49	0.00022751
	1724.63	0.19548	1841.84	1.37596e-23	1851.66	5.91841e-25	1859.47	2.96203e-18	1855.44	1.29283e-06	1869.74	9.51518e-05
	1725.41	0.19564	1857.53	1.33069e-29	1865.39	1.9154e-31	1871.63	1.66413e-23	1868.4	1.77235e-09	1870.91	5.90836e-05
	1726.2	0.19593	1873.21	2.43867e-36	1879.11	1.01303e-38	1883.79	1.79845e-29	1881.37	5.48728e-13	1883.25	1.36927e-07
	1726.98	0.19644	1888.9	8.46912e-44	1892.83	8.7556e-47	1895.95	3.73873e-36	1894.34	3.83672e-17	1895.59	4.80434e-11
	1727.77	0.19725	1904.58	5.57353e-52	1906.55	1.23668e-55	1908.11	1.49507e-43	1907.3	6.05844e-22	1907.93	2.5521e-15
	1728.55	0.19843	1920.27	6.95072e-61	1920.27	2.85451e-65	1920.27	1.15004e-51	1920.27	2.16052e-27	1920.27	2.05249e-20
	1729.34	0.20004
	1730.13	0.20212
	1730.91	0.20471
	1731.7	0.20781
	1732.48	0.21143
	1733.27	0.21552
	1734.05	0.22005
	1734.84	0.22493
	1735.63	0.23009
	1736.41	0.23542
	1737.2	0.24079
	1737.98	0.24608
	1738.77	0.25116
	1739.55	0.25586
	1740.34	0.26006
	1741.13	0.26361
	1741.91	0.26638
	1742.7	0.26827
	1743.48	0.26916
	1744.27	0.26899
	1745.05	0.2677
	1745.84	0.26525
	1746.63	0.26165
	1747.41	0.25692
	1748.2	0.25111
	1748.98	0.24431
	1749.77	0.2366
	1750.55	0.22812
	1751.34	0.219
	1752.13	0.20941
	1752.91	0.19951
	1753.7	0.18946
	1754.48	0.17945
	1755.27	0.16966
	1756.05	0.16024
	1756.84	0.15135
	1757.63	0.14315
	1758.41	0.13575
	1759.2	0.12927
	1759.98	0.12379
	1760.77	0.11937
	1761.55	0.11605
	1762.34	0.11384
	1763.13	0.11273
	1763.91	0.11267
	1764.7	0.11361
	1765.48	0.11545
	1766.27	0.1181
	1767.06	0.12142
	1767.84	0.12528
	1768.63	0.12952
	1769.41	0.134
	1770.2	0.13855
	1770.98	0.14301
	1771.77	0.14724
	1772.56	0.15109
	1773.34	0.15444
	1774.13	0.15718
	1774.91	0.15922
	1775.7	0.16049
	1776.48	0.16096
	1777.27	0.16061
	1778.06	0.15945
	1778.84	0.15753
	1779.63	0.15489
	1780.41	0.15163
	1781.2	0.14784
	1781.98	0.14363
	1782.77	0.13913
	1783.56	0.13447
	1784.34	0.12977
	1785.13	0.12516
	1785.91	0.12077
	1786.7	0.11671
	1787.48	0.11307
	1788.27	0.10993
	1789.06	0.10737
	1789.84	0.10541
	1790.63	0.1041
	1791.41	0.10342
	1792.2	0.10337
	1792.98	0.10391
	1793.77	0.10498
	1794.56	0.10653
	1795.34	0.10847
	1796.13	0.11072
	1796.91	0.11318
	1797.7	0.11575
	1798.48	0.11832
	1799.27	0.1208
	1800.06	0.12309
	1800.84	0.12511
	1801.63	0.12676
	1802.41	0.12798
	1803.2	0.12871
	1803.98	0.12891
	1804.77	0.12853
	1805.56	0.12757
	1806.34	0.12601
	1807.13	0.12387
	1807.91	0.12117
	1808.7	0.11795
	1809.48	0.11425
	1810.27	0.11013
	1811.06	0.10565
	1811.84	0.10088
	1812.63	0.0959
	1813.41	0.09079
	1814.2	0.08563
	1814.98	0.08049
	1815.77	0.07545
	1816.56	0.0706
	1817.34	0.06599
	1818.13	0.06169
	1818.91	0.05776
	1819.7	0.05425
	1820.48	0.05119
	1821.27	0.04862
	1822.06	0.04656
	1822.84	0.04501
	1823.63	0.04398
	1824.41	0.04345
	1825.2	0.0434
	1825.98	0.0438
	1826.77	0.04461
	1827.56	0.04578
	1828.34	0.04723
	1829.13	0.04892
	1829.91	0.05077
	1830.7	0.05271
	1831.48	0.05466
	1832.27	0.05654
	1833.06	0.05829
	1833.84	0.05983
	1834.63	0.06111
	1835.41	0.06207
	1836.2	0.06266
	1836.98	0.06286
	1837.77	0.06265
	1838.56	0.06201
	1839.34	0.06094
	1840.13	0.05947
	1840.91	0.05761
	1841.7	0.05541
	1842.48	0.05289
	1843.27	0.05011
	1844.06	0.04713
	1844.84	0.04399
	1845.63	0.04075
	1846.41	0.03746
	1847.2	0.03418
	1847.98	0.03095
	1848.77	0.02781
	1849.56	0.0248
	1850.34	0.02195
	1851.13	0.01928
	1851.91	0.0168
	1852.7	0.01453
	1853.48	0.01248
	1854.27	0.01063
	1855.06	0.00898
	1855.84	0.00754
	1856.63	0.00628
	1857.41	0.00518
	1858.2	0.00425
	1858.98	0.00346
	1859.77	0.00279
	1860.56	0.00224
	1861.34	0.00178
	1862.13	0.0014
	1862.91	0.0011
	1863.7	0.00085446
	1864.48	0.000658963
	1865.27	0.000504321
	1866.06	0.000383027
	1866.84	0.000288688
	1867.63	0.000215925
	1868.41	0.000160271
	1869.2	0.000118054
	1869.98	8.62951e-05
	1870.77	6.25989e-05
	1871.56	4.50633e-05
	1872.34	3.21925e-05
	1873.13	2.28225e-05
	1873.91	1.60564e-05
	1874.7	1.12101e-05
	1875.48	7.7669e-06
	1876.27	5.34024e-06
	1877.06	3.64377e-06
	1877.84	2.46727e-06
	1878.63	1.6579e-06
	1879.41	1.10555e-06
	1880.2	7.31596e-07
	1880.98	4.80443e-07
	1881.77	3.13104e-07
	1882.56	2.02494e-07
	1883.34	1.2996e-07
	1884.13	8.27726e-08
	1884.91	5.23164e-08
	1885.7	3.28145e-08
	1886.48	2.04253e-08
	1887.27	1.26168e-08
	1888.06	7.73402e-09
	1888.84	4.70476e-09
	1889.63	2.84018e-09
	1890.41	1.70149e-09
	1891.2	1.01156e-09
	1891.98	5.96799e-10
	1892.77	3.49415e-10
	1893.56	2.03016e-10
	1894.34	1.17057e-10
	1895.13	6.69788e-11
	1895.91	3.80325e-11
	1896.7	2.14313e-11
	1897.49	1.19845e-11
	1898.27	6.65067e-12
	1899.06	3.66259e-12
	1899.84	2.00164e-12
	1900.63	1.08558e-12
	1901.41	5.84268e-13
	1902.2	3.12061e-13
	1902.99	1.65403e-13
	1903.77	8.70005e-14
	1904.56	4.54127e-14
	1905.34	2.35239e-14
	1906.13	1.20925e-14
	1906.91	6.1688e-15
	1907.7	3.12292e-15
	1908.49	1.56891e-15
	1909.27	7.82186e-16
	1910.06	3.86989e-16
	1910.84	1.90004e-16
	1911.63	9.25773e-17
	1912.41	4.47632e-17
	1913.2	2.1479e-17
	1913.99	1.02278e-17
	1914.77	4.83315e-18
	1915.56	2.26648e-18
	1916.34	1.05475e-18
	1917.13	4.87106e-19
	1917.91	2.23241e-19
	1918.7	1.01531e-19
	1919.49	4.58251e-20
	1920.27	2.05249e-20

## Sheet: Figure 3e
Figure 3e	Base
	25℃		—70℃
	Raman Shift (cm-1)	Intensity (a.u.)	Raman Shift (cm-1)	Intensity (a.u.)
	516.183	0.69576	515.568	1.92414
	517.388	0.69591	516.775	1.92434
	518.593	0.69606	517.981	1.92455
	519.798	0.69622	519.187	1.92476
	521.002	0.69638	520.392	1.92497
	522.206	0.69654	521.598	1.92518
	523.409	0.6967	522.803	1.9254
	524.613	0.69687	524.007	1.92563
	525.816	0.69704	525.212	1.92585
	527.019	0.69721	526.416	1.92608
	528.221	0.69738	527.62	1.92632
	529.424	0.69756	528.824	1.92655
	530.626	0.69774	530.027	1.92679
	531.827	0.69792	531.23	1.92704
	533.029	0.69811	532.433	1.92729
	534.23	0.6983	533.635	1.92754
	535.431	0.69849	534.838	1.9278
	536.632	0.69869	536.04	1.92807
	537.832	0.69889	537.241	1.92833
	539.032	0.69909	538.443	1.92861
	540.232	0.6993	539.644	1.92888
	541.431	0.69951	540.845	1.92916
	542.631	0.69972	542.045	1.92945
	543.83	0.69994	543.245	1.92974
	545.028	0.70016	544.446	1.93004
	546.227	0.70039	545.645	1.93034
	547.425	0.70062	546.845	1.93065
	548.623	0.70085	548.044	1.93097
	549.82	0.70109	549.243	1.93129
	551.018	0.70133	550.442	1.93161
	552.215	0.70158	551.64	1.93195
	553.412	0.70183	552.838	1.93228
	554.608	0.70209	554.036	1.93263
	555.804	0.70235	555.233	1.93298
	557	0.70262	556.431	1.93334
	558.196	0.70289	557.628	1.93371
	559.391	0.70317	558.824	1.93408
	560.587	0.70345	560.021	1.93446
	561.781	0.70374	561.217	1.93485
	562.976	0.70404	562.413	1.93524
	564.17	0.70434	563.609	1.93565
	565.364	0.70465	564.804	1.93606
	566.558	0.70496	565.999	1.93648
	567.752	0.70528	567.194	1.93691
	568.945	0.70561	568.388	1.93735
	570.138	0.70594	569.583	1.93779
	571.331	0.70628	570.777	1.93825
	572.523	0.70663	571.97	1.93872
	573.715	0.70699	573.164	1.93919
	574.907	0.70735	574.357	1.93968
	576.099	0.70772	575.55	1.94018
	577.29	0.7081	576.743	1.94069
	578.481	0.70849	577.935	1.94121
	579.672	0.70889	579.127	1.94174
	580.862	0.7093	580.319	1.94229
	582.052	0.70971	581.51	1.94284
	583.242	0.71014	582.702	1.94341
	584.432	0.71057	583.893	1.944
	585.622	0.71102	585.083	1.94459
	586.811	0.71148	586.274	1.9452
	588	0.71195	587.464	1.94583
	589.188	0.71242	588.654	1.94647
	590.377	0.71292	589.844	1.94713
	591.565	0.71342	591.033	1.9478
	592.752	0.71394	592.222	1.94849
	593.94	0.71447	593.411	1.9492
	595.127	0.71501	594.6	1.94992
	596.314	0.71557	595.788	1.95067
	597.501	0.71614	596.976	1.95143
	598.688	0.71672	598.164	1.95221
	599.874	0.71733	599.351	1.95301
	601.06	0.71795	600.538	1.95384
	602.245	0.71858	601.725	1.95468
	603.431	0.71924	602.912	1.95555
	604.616	0.71991	604.099	1.95645
	605.801	0.7206	605.285	1.95737
	606.985	0.72131	606.471	1.95831
	608.17	0.72204	607.656	1.95928
	609.354	0.72279	608.842	1.96028
	610.537	0.72356	610.027	1.96131
	611.721	0.72436	611.211	1.96236
	612.904	0.72518	612.396	1.96345
	614.087	0.72603	613.58	1.96457
	615.27	0.7269	614.764	1.96573
	616.452	0.7278	615.948	1.96692
	617.634	0.72873	617.132	1.96815
	618.816	0.72969	618.315	1.96941
	619.998	0.73068	619.498	1.97072
	621.179	0.7317	620.68	1.97206
	622.361	0.73276	621.863	1.97345
	623.541	0.73385	623.045	1.97489
	624.722	0.73498	624.227	1.97637
	625.902	0.73615	625.408	1.97791
	627.082	0.73735	626.59	1.97949
	628.262	0.73861	627.771	1.98113
	629.442	0.7399	628.952	1.98283
	630.621	0.74125	630.132	1.98459
	631.8	0.74264	631.313	1.98641
	632.979	0.74409	632.493	1.9883
	634.157	0.74559	633.672	1.99025
	635.335	0.74715	634.852	1.99228
	636.513	0.74877	636.031	1.99438
	637.691	0.75046	637.21	1.99657
	638.868	0.75222	638.389	1.99884
	640.045	0.75404	639.567	2.0012
	641.222	0.75595	640.745	2.00365
	642.399	0.75793	641.923	2.00621
	643.575	0.76	643.101	2.00886
	644.751	0.76217	644.278	2.01163
	645.927	0.76442	645.455	2.01452
	647.103	0.76679	646.632	2.01753
	648.278	0.76926	647.809	2.02067
	649.453	0.77184	648.985	2.02396
	650.628	0.77456	650.161	2.02739
	651.802	0.7774	651.337	2.03098
	652.977	0.78039	652.512	2.03473
	654.151	0.78352	653.688	2.03867
	655.324	0.78682	654.863	2.04279
	656.498	0.7903	656.037	2.04712
	657.671	0.79396	657.212	2.05166
	658.844	0.79783	658.386	2.05644
	660.016	0.80191	659.56	2.06146
	661.189	0.80622	660.734	2.06675
	662.361	0.81079	661.907	2.07233
	663.533	0.81564	663.08	2.07821
	664.705	0.82078	664.253	2.08442
	665.876	0.82625	665.426	2.09099
	667.047	0.83207	666.598	2.09794
	668.218	0.83828	667.771	2.10531
	669.388	0.8449	668.942	2.11313
	670.559	0.85199	670.114	2.12143
	671.729	0.85959	671.285	2.13027
	672.899	0.86774	672.456	2.13968
	674.068	0.87652	673.627	2.14972
	675.237	0.88597	674.798	2.16045
	676.406	0.89619	675.968	2.17193
	677.575	0.90725	677.138	2.18424
	678.744	0.91926	678.308	2.19746
	679.912	0.93233	679.478	2.21167
	681.08	0.94659	680.647	2.227
	682.248	0.96221	681.816	2.24355
	683.415	0.97935	682.985	2.26147
	684.582	0.99825	684.153	2.2809
	685.749	1.01915	685.321	2.30204
	686.916	1.04235	686.489	2.32508
	688.082	1.06822	687.657	2.35027
	689.249	1.09721	688.824	2.37789
	690.415	1.12984	689.992	2.40825
	691.58	1.16678	691.159	2.44176
	692.746	1.20884	692.325	2.47884
	693.911	1.25705	693.492	2.52005
	695.076	1.31271	694.658	2.56603
	696.24	1.37746	695.824	2.61754
	697.405	1.45345	696.989	2.67552
	698.569	1.5435	698.155	2.74111
	699.733	1.65138	699.32	2.81571
	700.896	1.78218	700.485	2.90107
	702.06	1.94294	701.649	2.99935
	703.223	2.1436	702.814	3.11333
	704.385	2.39846	703.978	3.24654
	705.548	2.72861	705.142	3.40354
	706.71	3.16599	706.305	3.59036
	707.872	3.76015	707.469	3.815
	709.034	4.58974	708.632	4.0883
	710.196	5.78099	709.794	4.42519
	711.357	7.53228	710.957	4.84664
	712.518	10.1196	712.119	5.3827
	713.679	13.753	713.281	6.0774
	714.839	17.922	714.443	6.99674
	716	20.3986	715.605	8.24186
	717.16	18.9647	716.766	9.97043
	718.319	15.0374	717.927	12.4291
	719.479	11.2237	719.088	15.9903
	720.638	8.43823	720.248	21.1369
	721.797	6.57374	721.409	28.1515
	722.956	5.34839	722.569	35.9539
	724.114	4.54444	723.728	40.5954
	725.273	4.02305	724.888	38.2216
	726.431	3.70092	726.047	30.985
	727.588	3.53042	727.206	23.517
	728.746	3.48767	728.365	17.7954
	729.903	3.56663	729.523	13.8173
	731.06	3.77778	730.682	11.1081
	732.217	4.15105	731.84	9.25257
	733.373	4.74433	732.997	7.96928
	734.529	5.66118	734.155	7.08021
	735.685	7.08489	735.312	6.47612
	736.841	9.3389	736.469	6.09299
	737.996	12.964	737.626	5.89881
	739.152	18.6277	738.782	5.8885
	740.307	25.9364	739.938	6.0864
	741.461	30.3731	741.094	6.55918
	742.616	26.848	742.25	7.44904
	743.77	19.4881	743.405	9.05398
	744.924	13.4485	744.561	12.0289
	746.078	9.50431	745.716	17.8904
	747.231	7.01795	746.87	29.8372
	748.384	5.41374	748.025	48.2418
	749.537	4.3392	749.179	48.6568
	750.69	3.59174	750.333	30.1407
	751.842	3.05375	751.486	17.786
	752.994	2.65483	752.64	11.6263
	754.146	2.35133	753.793	8.40909
	755.298	2.11525	754.946	6.57229
	756.449	1.92807	756.099	5.43682
	757.601	1.77716	757.251	4.68819
	758.751	1.65371	758.403	4.16848
	759.902	1.55141	759.555	3.79236
	761.053	1.46569	760.707	3.51075
	762.203	1.39313	761.858	3.29389
	763.353	1.33116	763.01	3.12292
	764.502	1.2778	764.16	2.9854
	765.652	1.23153	765.311	2.8729
	766.801	1.19115	766.462	2.7795
	767.95	1.1557	767.612	2.70097
	769.098	1.12441	768.762	2.63421
	770.247	1.09665	769.911	2.5769
	771.395	1.07194	771.061	2.52728
	772.543	1.04983	772.21	2.48398
	773.691	1.03	773.359	2.44595
	774.838	1.01214	774.508	2.41234
	775.985	0.99602	775.656	2.38247
	777.132	0.98142	776.804	2.35581
	778.279	0.96817	777.952	2.3319
	779.425	0.95612	779.1	2.31038
	780.572	0.94514	780.247	2.29094
	781.717	0.93513	781.394	2.27332
	782.863	0.92598	782.541	2.25731
	784.009	0.91761	783.688	2.24272
	785.154	0.90995	784.835	2.22941
	786.299	0.90293	785.981	2.21723
	787.443	0.8965	787.127	2.20607
	788.588	0.89061	788.272	2.19582
	789.732	0.88521	789.418	2.18641
	790.876	0.88027	790.563	2.17776
	792.02	0.87575	791.708	2.1698
	793.163	0.87162	792.853	2.16247
	794.306	0.86786	793.997	2.15572
	795.449	0.86444	795.141	2.1495
	796.592	0.86133	796.285	2.14378
	797.735	0.85853	797.429	2.13852
	798.877	0.85602	798.573	2.13369
	800.019	0.85377	799.716	2.12925
	801.161	0.85178	800.859	2.12519
	802.302	0.85003	802.002	2.12148
	803.443	0.84852	803.144	2.11811
	804.584	0.84723	804.286	2.11504
	805.725	0.84617	805.428	2.11228
	806.866	0.84531	806.57	2.1098
	808.006	0.84466	807.712	2.10759
	809.146	0.84421	808.853	2.10564
	810.286	0.84395	809.994	2.10394
	811.425	0.84389	811.135	2.10248
	812.565	0.84403	812.275	2.10126
	813.704	0.84435	813.416	2.10027
	814.843	0.84486	814.556	2.0995
	815.981	0.84557	815.695	2.09895
	817.119	0.84647	816.835	2.09862
	818.257	0.84756	817.974	2.0985
	819.395	0.84885	819.113	2.09859
	820.533	0.85033	820.252	2.0989
	821.67	0.85203	821.391	2.09941
	822.807	0.85393	822.529	2.10014
	823.944	0.85604	823.667	2.10109
	825.081	0.85838	824.805	2.10224
	826.217	0.86095	825.943	2.10362
	827.353	0.86376	827.08	2.10522
	828.489	0.86682	828.217	2.10705
	829.625	0.87013	829.354	2.10912
	830.76	0.87373	830.491	2.11143
	831.895	0.8776	831.627	2.11398
	833.03	0.88178	832.763	2.1168
	834.165	0.88628	833.899	2.11988
	835.3	0.89112	835.035	2.12324
	836.434	0.89632	836.17	2.12689
	837.568	0.90191	837.306	2.13085
	838.701	0.9079	838.441	2.13513
	839.835	0.91433	839.575	2.13976
	840.968	0.92123	840.71	2.14473
	842.101	0.92864	841.844	2.15009
	843.234	0.93659	842.978	2.15585
	844.366	0.94513	844.112	2.16204
	845.499	0.95431	845.245	2.16869
	846.631	0.96419	846.378	2.17583
	847.762	0.97482	847.511	2.18349
	848.894	0.98627	848.644	2.19171
	850.025	0.99862	849.777	2.20054
	851.156	1.01197	850.909	2.21002
	852.287	1.0264	852.041	2.22021
	853.418	1.04203	853.173	2.23117
	854.548	1.059	854.305	2.24297
	855.678	1.07744	855.436	2.25567
	856.808	1.09752	856.567	2.26937
	857.938	1.11945	857.698	2.28416
	859.067	1.14343	858.828	2.30015
	860.196	1.16974	859.959	2.31745
	861.325	1.19868	861.089	2.33622
	862.454	1.23061	862.219	2.3566
	863.582	1.26594	863.349	2.37878
	864.71	1.30519	864.478	2.40296
	865.838	1.34894	865.607	2.42939
	866.966	1.39792	866.736	2.45834
	868.094	1.453	867.865	2.49014
	869.221	1.51526	868.993	2.52516
	870.348	1.58601	870.121	2.56385
	871.475	1.66691	871.249	2.60675
	872.601	1.76004	872.377	2.65447
	873.727	1.86803	873.505	2.70777
	874.853	1.99433	874.632	2.76757
	875.979	2.14343	875.759	2.83496
	877.105	2.32135	876.886	2.91132
	878.23	2.53623	878.012	2.99833
	879.355	2.79941	879.139	3.0981
	880.48	3.12699	880.265	3.21332
	881.605	3.54245	881.391	3.34743
	882.729	4.08108	882.516	3.50492
	883.853	4.79775	883.642	3.69171
	884.977	5.78104	884.767	3.9158
	886.101	7.17969	885.892	4.18816
	887.224	9.25333	887.016	4.52421
	888.348	12.4657	888.141	4.94617
	889.471	17.616	889.265	5.48705
	890.593	25.73	890.389	6.19754
	891.716	36.1435	891.513	7.15858
	892.838	41.659	892.636	8.50523
	893.96	35.99	893.76	10.4744
	895.082	26.8781	894.883	13.5035
	896.203	20.6888	896.005	18.435
	897.325	17.8221	897.128	26.8662
	898.446	17.5949	898.25	41.033
	899.567	19.8792	899.372	58.5988
	900.687	25.3338	900.494	61.7786
	901.808	35.2852	901.616	46.7705
	902.928	49.6207	902.737	32.9086
	904.048	59.4661	903.858	25.4869
	905.168	52.3607	904.979	22.7948
	906.287	36.9912	906.1	23.6249
	907.406	24.8399	907.22	28.07
	908.525	17.1761	908.34	37.4272
	909.644	12.4528	909.46	53.1777
	910.762	9.44459	910.58	70.3396
	911.881	7.44302	911.7	70.662
	912.999	6.05458	912.819	52.9871
	914.117	5.05563	913.938	35.6776
	915.234	4.3141	915.057	24.425
	916.352	3.74885	916.175	17.6042
	917.469	3.3081	917.294	13.3672
	918.586	2.95769	918.412	10.6132
	919.702	2.67439	919.53	8.74039
	920.819	2.44199	920.647	7.41493
	921.935	2.24887	921.765	6.44432
	923.051	2.0866	922.882	5.71276
	924.166	1.94886	923.999	5.14772
	925.282	1.83089	925.115	4.70208
	926.397	1.72906	926.232	4.34426
	927.512	1.6405	927.348	4.05246
	928.627	1.56299	928.464	3.81124
	929.742	1.49474	929.58	3.60945
	930.856	1.43431	930.695	3.43885
	931.97	1.38054	931.811	3.29327
	933.084	1.33247	932.926	3.168
	934.198	1.28932	934.041	3.05937
	935.311	1.25043	935.155	2.96453
	936.424	1.21525	936.27	2.88123
	937.537	1.18332	937.384	2.80762
	938.65	1.15424	938.498	2.74226
	939.762	1.12768	939.611	2.68394
	940.874	1.10336	940.725	2.63167
	941.987	1.08102	941.838	2.58463
	943.098	1.06046	942.951	2.54214
	944.21	1.04148	944.064	2.50362
	945.321	1.02394	945.176	2.46859
	946.432	1.00768	946.289	2.43663
	947.543	0.99258	947.401	2.4074
	948.654	0.97854	948.513	2.38058
	949.764	0.96545	949.624	2.35591
	950.874	0.95323	950.736	2.33317
	951.984	0.9418	951.847	2.31216
	953.094	0.9311	952.958	2.2927
	954.204	0.92107	954.068	2.27465
	955.313	0.91164	955.179	2.25787
	956.422	0.90278	956.289	2.24224
	957.531	0.89443	957.399	2.22766
	958.639	0.88657	958.509	2.21404
	959.748	0.87914	959.619	2.20128
	960.856	0.87212	960.728	2.18933
	961.964	0.86547	961.837	2.17811
	963.071	0.85918	962.946	2.16756
	964.179	0.85322	964.054	2.15763
	965.286	0.84756	965.163	2.14827
	966.393	0.84218	966.271	2.13944
	967.5	0.83707	967.379	2.1311
	968.606	0.83221	968.487	2.12322
	969.713	0.82757	969.594	2.11575
	970.819	0.82316	970.702	2.10867
	971.924	0.81895	971.809	2.10195
	973.03	0.81493	972.915	2.09558
	974.135	0.81108	974.022	2.08952
	975.241	0.80741	975.128	2.08375
	976.346	0.80389	976.234	2.07826
	977.45	0.80053	977.34	2.07303
	978.555	0.79731	978.446	2.06804
	979.659	0.79422	979.552	2.06328
	980.763	0.79125	980.657	2.05873
	981.867	0.78841	981.762	2.05438
	982.97	0.78567	982.867	2.05022
	984.074	0.78305	983.971	2.04624
	985.177	0.78052	985.075	2.04243
	986.28	0.77809	986.18	2.03877
	987.383	0.77575	987.283	2.03527
	988.485	0.7735	988.387	2.0319
	989.587	0.77133	989.49	2.02867
	990.689	0.76924	990.594	2.02557
	991.791	0.76723	991.697	2.02258
	992.893	0.76528	992.799	2.01971
	993.994	0.7634	993.902	2.01695
	995.095	0.76159	995.004	2.01429
	996.196	0.75984	996.106	2.01173
	997.296	0.75814	997.208	2.00926
	998.397	0.75651	998.31	2.00687
	999.497	0.75492	999.411	2.00458
	1000.6	0.75339	1000.51	2.00236
	1001.7	0.75191	1001.61	2.00022
	1002.8	0.75047	1002.71	1.99815
	1003.9	0.74908	1003.81	1.99615
	1004.99	0.74773	1004.91	1.99421
	1006.09	0.74642	1006.01	1.99234
	1007.19	0.74515	1007.11	1.99053
	1008.29	0.74392	1008.21	1.98878
	1009.39	0.74273	1009.31	1.98709
	1010.49	0.74157	1010.41	1.98544
	1011.58	0.74044	1011.51	1.98385
	1012.68	0.73935	1012.61	1.98231
	1013.78	0.73829	1013.71	1.98081
	1014.88	0.73726	1014.81	1.97936
	1015.97	0.73625	1015.91	1.97795
	1017.07	0.73528	1017	1.97658
	1018.17	0.73433	1018.1	1.97525
	1019.26	0.7334	1019.2	1.97396
	1020.36	0.73251	1020.3	1.97271
	1021.45	0.73163	1021.39	1.97149
	1022.55	0.73078	1022.49	1.97031
	1023.65	0.72995	1023.59	1.96915
	1024.74	0.72914	1024.68	1.96803
	1025.83	0.72835	1025.78	1.96694
	1026.93	0.72758	1026.87	1.96588
	1028.02	0.72683	1027.97	1.96485
	1029.12	0.7261	1029.06	1.96384
	1030.21	0.72539	1030.16	1.96286
	1031.31	0.7247	1031.25	1.96191
	1032.4	0.72402	1032.35	1.96098
	1033.49	0.72336	1033.44	1.96007
	1034.59	0.72271	1034.54	1.95919
	1035.68	0.72208	1035.63	1.95832
	1036.77	0.72146	1036.73	1.95748
	1037.86	0.72086	1037.82	1.95666
	1038.96	0.72027	1038.91	1.95586
	1040.05	0.7197	1040.01	1.95508
	1041.14	0.71914	1041.1	1.95432
	1042.23	0.71859	1042.19	1.95357
	1043.32	0.71805	1043.28	1.95284
	1044.41	0.71753	1044.38	1.95213
	1045.5	0.71701	1045.47	1.95144
	1046.6	0.71651	1046.56	1.95076
	1047.69	0.71602	1047.65	1.9501
	1048.78	0.71554	1048.74	1.94945
	1049.87	0.71507	1049.83	1.94881
	1050.96	0.71461	1050.93	1.94819
	1052.05	0.71415	1052.02	1.94759
	1053.13	0.71371	1053.11	1.94699
	1054.22	0.71328	1054.2	1.94641
	1055.31	0.71286	1055.29	1.94584
	1056.4	0.71244	1056.38	1.94529
	1057.49	0.71203	1057.47	1.94474
	1058.58	0.71163	1058.56	1.94421
	1059.67	0.71124	1059.65	1.94369
	1060.75	0.71086	1060.73	1.94317
	1061.84	0.71048	1061.82	1.94267
	1062.93	0.71012	1062.91	1.94218
	1064.02	0.70975	1064	1.9417
	1065.1	0.7094	1065.09	1.94123
	1066.19	0.70905	1066.18	1.94077
	1067.28	0.70871	1067.26	1.94031
	1068.36	0.70838	1068.35	1.93987
	1069.45	0.70805	1069.44	1.93943
	1070.53	0.70772	1070.53	1.939
	1071.62	0.70741	1071.61	1.93858
	1072.71	0.7071	1072.7	1.93817
	1073.79	0.70679	1073.79	1.93777
	1074.88	0.70649	1074.87	1.93737
	1075.96	0.7062	1075.96	1.93698
	1077.05	0.70591	1077.04	1.9366
	1078.13	0.70562	1078.13	1.93623
	1079.21	0.70535	1079.21	1.93586
	1080.3	0.70507	1080.3	1.9355
	1081.38	0.7048	1081.38	1.93514
	1082.46	0.70454	1082.47	1.93479
	1083.55	0.70428	1083.55	1.93445
	1084.63	0.70402	1084.64	1.93411
	1085.71	0.70377	1085.72	1.93378
	1086.8	0.70352	1086.81	1.93346
	1087.88	0.70328	1087.89	1.93314
	1088.96	0.70304	1088.97	1.93283
	1090.04	0.7028	1090.06	1.93252
	1091.12	0.70257	1091.14	1.93221
	1092.21	0.70235	1092.22	1.93192
	1093.29	0.70212	1093.3	1.93162
	1094.37	0.7019	1094.39	1.93134
	1095.45	0.70168	1095.47	1.93105
	1096.53	0.70147	1096.55	1.93077
	1097.61	0.70126	1097.63	1.9305
	1098.69	0.70105	1098.71	1.93023
	1099.77	0.70085	1099.79	1.92996
	1100.85	0.70065	1100.87	1.9297
	1101.93	0.70045	1101.96	1.92945
	1103.01	0.70026	1103.04	1.92919
	1104.09	0.70007	1104.12	1.92894
	1105.17	0.69988	1105.2	1.9287
	1106.25	0.6997	1106.28	1.92846
	1107.33	0.69951	1107.36	1.92822
	1108.4	0.69933	1108.44	1.92798
	1109.48	0.69916	1109.51	1.92775
	1110.56	0.69898	1110.59	1.92753
	1111.64	0.69881	1111.67	1.9273
	1112.71	0.69864	1112.75	1.92708
	1113.79	0.69847	1113.83	1.92687
	1114.87	0.69831	1114.91	1.92665
	1115.95	0.69815	1115.99	1.92644
	1117.02	0.69799	1117.06	1.92624
	1118.1	0.69783	1118.14	1.92603
	1119.18	0.69767	1119.22	1.92583
	1120.25	0.69752	1120.3	1.92563
	1121.33	0.69737	1121.37	1.92544
	1122.4	0.69722	1122.45	1.92524
	1123.48	0.69707	1123.53	1.92505
	1124.55	0.69693	1124.6	1.92487
	1125.63	0.69679	1125.68	1.92468
	1126.7	0.69664	1126.75	1.9245
	1127.78	0.69651	1127.83	1.92432
	1128.85	0.69637	1128.91	1.92414
	1129.93	0.69623	1129.98	1.92397
	1131	0.6961	1131.06	1.92379
	1132.07	0.69597	1132.13	1.92363
	1133.15	0.69584	1133.21	1.92346
	1134.22	0.69571	1134.28	1.92329
	1135.29	0.69558	1135.35	1.92313
	1136.37	0.69546	1136.43	1.92297
	1137.44	0.69534	1137.5	1.92281
	1138.51	0.69521	1138.58	1.92265
	1139.58	0.69509	1139.65	1.9225
	1140.65	0.69498	1140.72	1.92235
	1141.73	0.69486	1141.79	1.92219
	1142.8	0.69474	1142.87	1.92205
	1143.87	0.69463	1143.94	1.9219
	1144.94	0.69452	1145.01	1.92175
	1146.01	0.69441	1146.08	1.92161
	1147.08	0.6943	1147.16	1.92147
	1148.15	0.69419	1148.23	1.92133
	1149.22	0.69408	1149.3	1.92119
	1150.29	0.69397	1150.37	1.92106
	1151.36	0.69387	1151.44	1.92092
	1152.43	0.69377	1152.51	1.92079
	1153.5	0.69366	1153.58	1.92066
	1154.57	0.69356	1154.65	1.92053
	1155.64	0.69346	1155.72	1.9204
	1156.71	0.69337	1156.79	1.92028
	1157.78	0.69327	1157.86	1.92015
	1158.85	0.69317	1158.93	1.92003
	1159.91	0.69308	1160	1.91991
	1160.98	0.69298	1161.07	1.91979
	1162.05	0.69289	1162.14	1.91967
	1163.12	0.6928	1163.21	1.91955
	1164.19	0.69271	1164.28	1.91944
	1165.25	0.69262	1165.35	1.91932
	1166.32	0.69253	1166.41	1.91921
	1167.39	0.69244	1167.48	1.9191
	1168.45	0.69236	1168.55	1.91899
	1169.52	0.69227	1169.62	1.91888
	1170.59	0.69219	1170.68	1.91877
	1171.65	0.6921	1171.75	1.91866
	1172.72	0.69202	1172.82	1.91856
	1173.78	0.69194	1173.88	1.91845
	1174.85	0.69186	1174.95	1.91835
	1175.91	0.69178	1176.02	1.91825
	1176.98	0.6917	1177.08	1.91815
	1178.04	0.69162	1178.15	1.91805
	1179.11	0.69155	1179.22	1.91795
	1180.17	0.69147	1180.28	1.91785
	1181.24	0.69139	1181.35	1.91775
	1182.3	0.69132	1182.41	1.91766
	1183.36	0.69125	1183.48	1.91756
	1184.43	0.69117	1184.54	1.91747
	1185.49	0.6911	1185.6	1.91738
	1186.55	0.69103	1186.67	1.91729
	1187.62	0.69096	1187.73	1.9172
	1188.68	0.69089	1188.8	1.91711
	1189.74	0.69082	1189.86	1.91702
	1190.8	0.69075	1190.92	1.91693
	1191.86	0.69068	1191.99	1.91684
	1192.93	0.69062	1193.05	1.91676
	1193.99	0.69055	1194.11	1.91667
	1195.05	0.69048	1195.17	1.91659
	1196.11	0.69042	1196.24	1.91651
	1197.17	0.69035	1197.3	1.91643
	1198.23	0.69029	1198.36	1.91634
	1199.29	0.69023	1199.42	1.91626
	1200.35	0.69016	1200.48	1.91618
	1201.41	0.6901	1201.55	1.91611
	1202.47	0.69004	1202.61	1.91603
	1203.53	0.68998	1203.67	1.91595
	1204.59	0.68992	1204.73	1.91587
	1205.65	0.68986	1205.79	1.9158
	1206.71	0.6898	1206.85	1.91572
	1207.77	0.68974	1207.91	1.91565
	1208.83	0.68969	1208.97	1.91558
	1209.89	0.68963	1210.03	1.9155
	1210.95	0.68957	1211.09	1.91543
	1212	0.68952	1212.15	1.91536
	1213.06	0.68946	1213.21	1.91529
	1214.12	0.68941	1214.27	1.91522
	1215.18	0.68935	1215.32	1.91515
	1216.23	0.6893	1216.38	1.91508
	1217.29	0.68925	1217.44	1.91502
	1218.35	0.68919	1218.5	1.91495
	1219.4	0.68914	1219.56	1.91488
	1220.46	0.68909	1220.61	1.91482
	1221.52	0.68904	1221.67	1.91475
	1222.57	0.68899	1222.73	1.91469
	1223.63	0.68894	1223.79	1.91462
	1224.69	0.68889	1224.84	1.91456
	1225.74	0.68884	1225.9	1.9145
	1226.8	0.68879	1226.96	1.91443
	1227.85	0.68874	1228.01	1.91437
	1228.91	0.68869	1229.07	1.91431
	1229.96	0.68864	1230.12	1.91425
	1231.02	0.6886	1231.18	1.91419
	1232.07	0.68855	1232.24	1.91413
	1233.12	0.6885	1233.29	1.91407
	1234.18	0.68846	1234.35	1.91402
	1235.23	0.68841	1235.4	1.91396
	1236.28	0.68837	1236.45	1.9139
	1237.34	0.68832	1237.51	1.91384
	1238.39	0.68828	1238.56	1.91379
	1239.44	0.68824	1239.62	1.91373
	1240.5	0.68819	1240.67	1.91368
	1241.55	0.68815	1241.72	1.91362
	1242.6	0.68811	1242.78	1.91357
	1243.65	0.68806	1243.83	1.91352
	1244.71	0.68802	1244.88	1.91346
	1245.76	0.68798	1245.94	1.91341
	1246.81	0.68794	1246.99	1.91336
	1247.86	0.6879	1248.04	1.91331
	1248.91	0.68786	1249.09	1.91325
	1249.96	0.68782	1250.15	1.9132
	1251.01	0.68778	1251.2	1.91315
	1252.06	0.68774	1252.25	1.9131
	1253.11	0.6877	1253.3	1.91305
	1254.16	0.68766	1254.35	1.913
	1255.21	0.68762	1255.4	1.91296
	1256.26	0.68758	1256.45	1.91291
	1257.31	0.68755	1257.5	1.91286
	1258.36	0.68751	1258.56	1.91281
	1259.41	0.68747	1259.61	1.91276
	1260.46	0.68744	1260.66	1.91272
	1261.51	0.6874	1261.71	1.91267
	1262.56	0.68736	1262.75	1.91263
	1263.6	0.68733	1263.8	1.91258
	1264.65	0.68729	1264.85	1.91254
	1265.7	0.68726	1265.9	1.91249
	1266.75	0.68722	1266.95	1.91245
	1267.8	0.68719	1268	1.9124
	1268.84	0.68715	1269.05	1.91236
	1269.89	0.68712	1270.1	1.91232
	1270.94	0.68708	1271.14	1.91227
	1271.98	0.68705	1272.19	1.91223
	1273.03	0.68702	1273.24	1.91219
	1274.08	0.68698	1274.29	1.91215
	1275.12	0.68695	1275.33	1.9121
	1276.17	0.68692	1276.38	1.91206
	1277.21	0.68689	1277.43	1.91202
	1278.26	0.68685	1278.47	1.91198
	1279.31	0.68682	1279.52	1.91194
	1280.35	0.68679	1280.57	1.9119
	1281.4	0.68676	1281.61	1.91186
	1282.44	0.68673	1282.66	1.91182
	1283.48	0.6867	1283.71	1.91178
	1284.53	0.68667	1284.75	1.91174
	1285.57	0.68664	1285.8	1.91171
	1286.62	0.68661	1286.84	1.91167
	1287.66	0.68658	1287.89	1.91163
	1288.7	0.68655	1288.93	1.91159
	1289.75	0.68652	1289.97	1.91156
	1290.79	0.68649	1291.02	1.91152
	1291.83	0.68646	1292.06	1.91148
	1292.88	0.68643	1293.11	1.91145
	1293.92	0.6864	1294.15	1.91141
	1294.96	0.68637	1295.19	1.91137
	1296	0.68635	1296.24	1.91134
	1297.05	0.68632	1297.28	1.9113
	1298.09	0.68629	1298.32	1.91127
	1299.13	0.68626	1299.37	1.91123
	1300.17	0.68624	1300.41	1.9112
	1301.21	0.68621	1301.45	1.91117
	1302.25	0.68618	1302.49	1.91113
	1303.29	0.68615	1303.54	1.9111
	1304.33	0.68613	1304.58	1.91106
	1305.37	0.6861	1305.62	1.91103
	1306.41	0.68608	1306.66	1.911
	1307.45	0.68605	1307.7	1.91097
	1308.49	0.68602	1308.74	1.91093
	1309.53	0.686	1309.78	1.9109
	1310.57	0.68597	1310.82	1.91087
	1311.61	0.68595	1311.86	1.91084
	1312.65	0.68592	1312.9	1.91081
	1313.69	0.6859	1313.94	1.91078
	1314.73	0.68587	1314.98	1.91074
	1315.77	0.68585	1316.02	1.91071
	1316.81	0.68583	1317.06	1.91068
	1317.84	0.6858	1318.1	1.91065
	1318.88	0.68578	1319.14	1.91062
	1319.92	0.68575	1320.18	1.91059
	1320.96	0.68573	1321.22	1.91056
	1321.99	0.68571	1322.26	1.91053
	1323.03	0.68568	1323.29	1.9105
	1324.07	0.68566	1324.33	1.91048
	1325.1	0.68564	1325.37	1.91045
	1326.14	0.68562	1326.41	1.91042
	1327.18	0.68559	1327.45	1.91039
	1328.21	0.68557	1328.48	1.91036
	1329.25	0.68555	1329.52	1.91033
	1330.29	0.68553	1330.56	1.91031
	1331.32	0.68551	1331.59	1.91028
	1332.36	0.68548	1332.63	1.91025
	1333.39	0.68546	1333.67	1.91022
	1334.43	0.68544	1334.7	1.9102
	1335.46	0.68542	1335.74	1.91017
	1336.5	0.6854	1336.77	1.91014
	1337.53	0.68538	1337.81	1.91012
	1338.56	0.68536	1338.84	1.91009
	1339.6	0.68534	1339.88	1.91006
	1340.63	0.68531	1340.91	1.91004
	1341.67	0.68529	1341.95	1.91001
	1342.7	0.68527	1342.98	1.90999
	1343.73	0.68525	1344.02	1.90996
	1344.77	0.68523	1345.05	1.90994
	1345.8	0.68521	1346.09	1.90991
	1346.83	0.68519	1347.12	1.90989
	1347.86	0.68517	1348.15	1.90986
	1348.9	0.68516	1349.19	1.90984
	1349.93	0.68514	1350.22	1.90981
	1350.96	0.68512	1351.25	1.90979
	1351.99	0.6851	1352.29	1.90976
	1353.02	0.68508	1353.32	1.90974
	1354.06	0.68506	1354.35	1.90972
	1355.09	0.68504	1355.38	1.90969
	1356.12	0.68502	1356.42	1.90967
	1357.15	0.685	1357.45	1.90964
	1358.18	0.68499	1358.48	1.90962
	1359.21	0.68497	1359.51	1.9096
	1360.24	0.68495	1360.54	1.90958
	1361.27	0.68493	1361.57	1.90955
	1362.3	0.68491	1362.6	1.90953
	1363.33	0.6849	1363.64	1.90951
	1364.36	0.68488	1364.67	1.90949
	1365.39	0.68486	1365.7	1.90946
	1366.42	0.68484	1366.73	1.90944
	1367.45	0.68483	1367.76	1.90942
	1368.47	0.68481	1368.79	1.9094
	1369.5	0.68479	1369.82	1.90938
	1370.53	0.68477	1370.85	1.90936
	1371.56	0.68476	1371.87	1.90933
	1372.59	0.68474	1372.9	1.90931
	1373.61	0.68472	1373.93	1.90929
	1374.64	0.68471	1374.96	1.90927
	1375.67	0.68469	1375.99	1.90925
	1376.7	0.68467	1377.02	1.90923
	1377.72	0.68466	1378.05	1.90921
	1378.75	0.68464	1379.07	1.90919
	1379.78	0.68463	1380.1	1.90917
	1380.8	0.68461	1381.13	1.90915
	1381.83	0.68459	1382.16	1.90913
	1382.86	0.68458	1383.18	1.90911
	1383.88	0.68456	1384.21	1.90909
	1384.91	0.68455	1385.24	1.90907
	1385.93	0.68453	1386.26	1.90905
	1386.96	0.68452	1387.29	1.90903
	1387.98	0.6845	1388.32	1.90901
	1389.01	0.68449	1389.34	1.90899
	1390.03	0.68447	1390.37	1.90897
	1391.06	0.68446	1391.39	1.90895
	1392.08	0.68444	1392.42	1.90893
	1393.11	0.68443	1393.45	1.90892
	1394.13	0.68441	1394.47	1.9089
	1395.15	0.6844	1395.5	1.90888
	1396.18	0.68438	1396.52	1.90886
	1397.2	0.68437	1397.54	1.90884
	1398.22	0.68435	1398.57	1.90882
	1399.25	0.68434	1399.59	1.90881
	1400.27	0.68432	1400.62	1.90879
	1401.29	0.68431	1401.64	1.90877
	1402.32	0.6843	1402.66	1.90875
	1403.34	0.68428	1403.69	1.90874
	1404.36	0.68427	1404.71	1.90872
	1405.38	0.68425	1405.73	1.9087
	1406.4	0.68424	1406.76	1.90868
	1407.43	0.68423	1407.78	1.90867
	1408.45	0.68421	1408.8	1.90865
	1409.47	0.6842	1409.82	1.90863
	1410.49	0.68419	1410.85	1.90861
	1411.51	0.68417	1411.87	1.9086
	1412.53	0.68416	1412.89	1.90858
	1413.55	0.68415	1413.91	1.90856
	1414.57	0.68413	1414.93	1.90855
	1415.59	0.68412	1415.95	1.90853
	1416.61	0.68411	1416.98	1.90852
	1417.63	0.68409	1418	1.9085
	1418.65	0.68408	1419.02	1.90848
	1419.67	0.68407	1420.04	1.90847
	1420.69	0.68406	1421.06	1.90845
	1421.71	0.68404	1422.08	1.90844
	1422.73	0.68403	1423.1	1.90842
	1423.75	0.68402	1424.12	1.9084
	1424.76	0.68401	1425.14	1.90839
	1425.78	0.68399	1426.16	1.90837
	1426.8	0.68398	1427.17	1.90836
	1427.82	0.68397	1428.19	1.90834
	1428.84	0.68396	1429.21	1.90833
	1429.85	0.68395	1430.23	1.90831
	1430.87	0.68393	1431.25	1.9083
	1431.89	0.68392	1432.27	1.90828
	1432.9	0.68391	1433.29	1.90827
	1433.92	0.6839	1434.3	1.90825
	1434.94	0.68389	1435.32	1.90824
	1435.95	0.68387	1436.34	1.90822
	1436.97	0.68386	1437.36	1.90821
	1437.99	0.68385	1438.37	1.90819
	1439	0.68384	1439.39	1.90818
	1440.02	0.68383	1440.41	1.90816
	1441.03	0.68382	1441.42	1.90815
	1442.05	0.68381	1442.44	1.90814
	1443.06	0.6838	1443.46	1.90812
	1444.08	0.68378	1444.47	1.90811
	1445.09	0.68377	1445.49	1.90809
	1446.11	0.68376	1446.5	1.90808
	1447.12	0.68375	1447.52	1.90807
	1448.14	0.68374	1448.53	1.90805
	1449.15	0.68373	1449.55	1.90804
	1450.16	0.68372	1450.56	1.90803
	1451.18	0.68371	1451.58	1.90801
	1452.19	0.6837	1452.59	1.908
	1453.21	0.68369	1453.61	1.90799
	1454.22	0.68368	1454.62	1.90797
	1455.23	0.68367	1455.64	1.90796
	1456.24	0.68366	1456.65	1.90795
	1457.26	0.68364	1457.66	1.90793
	1458.27	0.68363	1458.68	1.90792
	1459.28	0.68362	1459.69	1.90791
	1460.29	0.68361	1460.7	1.90789
	1461.31	0.6836	1461.72	1.90788
	1462.32	0.68359	1462.73	1.90787
	1463.33	0.68358	1463.74	1.90786
	1464.34	0.68357	1464.75	1.90784
	1465.35	0.68356	1465.77	1.90783
	1466.36	0.68355	1466.78	1.90782
	1467.37	0.68354	1467.79	1.90781
	1468.38	0.68353	1468.8	1.90779
	1469.39	0.68352	1469.81	1.90778
	1470.4	0.68351	1470.82	1.90777
	1471.41	0.68351	1471.84	1.90776
	1472.42	0.6835	1472.85	1.90774
	1473.43	0.68349	1473.86	1.90773
	1474.44	0.68348	1474.87	1.90772
	1475.45	0.68347	1475.88	1.90771
	1476.46	0.68346	1476.89	1.9077
	1477.47	0.68345	1477.9	1.90769
	1478.48	0.68344	1478.91	1.90767
	1479.49	0.68343	1479.92	1.90766
	1480.5	0.68342	1480.93	1.90765
	1481.5	0.68341	1481.94	1.90764
	1482.51	0.6834	1482.95	1.90763
	1483.52	0.68339	1483.96	1.90762
	1484.53	0.68338	1484.96	1.9076
	1485.54	0.68338	1485.97	1.90759
	1486.54	0.68337	1486.98	1.90758
	1487.55	0.68336	1487.99	1.90757
	1488.56	0.68335	1489	1.90756
	1489.56	0.68334	1490.01	1.90755
	1490.57	0.68333	1491.01	1.90754
	1491.58	0.68332	1492.02	1.90753
	1492.58	0.68331	1493.03	1.90752
	1493.59	0.68331	1494.04	1.90751
	1494.59	0.6833	1495.04	1.90749
	1495.6	0.68329	1496.05	1.90748
	1496.61	0.68328	1497.06	1.90747
	1497.61	0.68327	1498.06	1.90746
	1498.62	0.68326	1499.07	1.90745
	1499.62	0.68325	1500.07	1.90744
	1500.63	0.68325	1501.08	1.90743
	1501.63	0.68324	1502.09	1.90742
	1502.64	0.68323	1503.09	1.90741
	1503.64	0.68322	1504.1	1.9074
	1504.64	0.68321	1505.1	1.90739
	1505.65	0.68321	1506.11	1.90738
	1506.65	0.6832	1507.11	1.90737
	1507.66	0.68319	1508.12	1.90736
	1508.66	0.68318	1509.12	1.90735
	1509.66	0.68317	1510.13	1.90734
	1510.66	0.68316	1511.13	1.90733
	1511.67	0.68316	1512.13	1.90732
	1512.67	0.68315	1513.14	1.90731
	1513.67	0.68314	1514.14	1.9073
	1514.68	0.68313	1515.14	1.90729
	1515.68	0.68313	1516.15	1.90728
	1516.68	0.68312	1517.15	1.90727
	1517.68	0.68311	1518.15	1.90726
	1518.68	0.6831	1519.16	1.90725
	1519.68	0.6831	1520.16	1.90724
	1520.69	0.68309	1521.16	1.90723
	1521.69	0.68308	1522.16	1.90722
	1522.69	0.68307	1523.17	1.90721
	1523.69	0.68307	1524.17	1.9072
	1524.69	0.68306	1525.17	1.90719
	1525.69	0.68305	1526.17	1.90718
	1526.69	0.68304	1527.17	1.90718
	1527.69	0.68304	1528.17	1.90717
	1528.69	0.68303	1529.17	1.90716
	1529.69	0.68302	1530.17	1.90715
	1530.69	0.68301	1531.17	1.90714
	1531.69	0.68301	1532.18	1.90713
	1532.69	0.683	1533.18	1.90712
	1533.69	0.68299	1534.18	1.90711
	1534.69	0.68299	1535.18	1.9071
	1535.68	0.68298	1536.18	1.90709
	1536.68	0.68297	1537.17	1.90709
	1537.68	0.68296	1538.17	1.90708
	1538.68	0.68296	1539.17	1.90707
	1539.68	0.68295	1540.17	1.90706
	1540.67	0.68294	1541.17	1.90705
	1541.67	0.68294	1542.17	1.90704
	1542.67	0.68293	1543.17	1.90703
	1543.67	0.68292	1544.17	1.90702
	1544.66	0.68292	1545.16	1.90702
	1545.66	0.68291	1546.16	1.90701
	1546.66	0.6829	1547.16	1.907
	1547.65	0.6829	1548.16	1.90699
	1548.65	0.68289	1549.16	1.90698
	1549.65	0.68288	1550.15	1.90697
	1550.64	0.68288	1551.15	1.90697
	1551.64	0.68287	1552.15	1.90696
	1552.63	0.68286	1553.14	1.90695
	1553.63	0.68286	1554.14	1.90694
	1554.63	0.68285	1555.14	1.90693
	1555.62	0.68284	1556.13	1.90692
	1556.62	0.68284	1557.13	1.90692
	1557.61	0.68283	1558.12	1.90691
	1558.6	0.68283	1559.12	1.9069
	1559.6	0.68282	1560.12	1.90689
	1560.59	0.68281	1561.11	1.90688
	1561.59	0.68281	1562.11	1.90688
	1562.58	0.6828	1563.1	1.90687
	1563.58	0.68279	1564.1	1.90686
	1564.57	0.68279	1565.09	1.90685
	1565.56	0.68278	1566.09	1.90685
	1566.56	0.68278	1567.08	1.90684
	1567.55	0.68277	1568.07	1.90683
	1568.54	0.68276	1569.07	1.90682
	1569.53	0.68276	1570.06	1.90682
	1570.53	0.68275	1571.06	1.90681
	1571.52	0.68275	1572.05	1.9068
	1572.51	0.68274	1573.04	1.90679
	1573.5	0.68273	1574.04	1.90679
	1574.5	0.68273	1575.03	1.90678
	1575.49	0.68272	1576.02	1.90677
	1576.48	0.68272	1577.01	1.90676
	1577.47	0.68271	1578.01	1.90676
	1578.46	0.6827	1579	1.90675
	1579.45	0.6827	1579.99	1.90674
	1580.44	0.68269	1580.98	1.90673
	1581.43	0.68269	1581.97	1.90673
	1582.42	0.68268	1582.97	1.90672
	1583.41	0.68268	1583.96	1.90671
	1584.4	0.68267	1584.95	1.90671
	1585.39	0.68266	1585.94	1.9067
	1586.38	0.68266	1586.93	1.90669
	1587.37	0.68265	1587.92	1.90668
	1588.36	0.68265	1588.91	1.90668
	1589.35	0.68264	1589.9	1.90667
	1590.34	0.68264	1590.89	1.90666
	1591.33	0.68263	1591.88	1.90666
	1592.32	0.68263	1592.87	1.90665
	1593.31	0.68262	1593.86	1.90664
	1594.3	0.68261	1594.85	1.90664
	1595.29	0.68261	1595.84	1.90663
	1596.27	0.6826	1596.83	1.90662
	1597.26	0.6826	1597.82	1.90662
	1598.25	0.68259	1598.81	1.90661
	1599.24	0.68259	1599.8	1.9066
	1600.22	0.68258	1600.78	1.90659
	1601.21	0.68258	1601.77	1.90659
	1602.2	0.68257	1602.76	1.90658
	1603.19	0.68257	1603.75	1.90658
	1604.17	0.68256	1604.74	1.90657
	1605.16	0.68256	1605.72	1.90656
	1606.15	0.68255	1606.71	1.90656
	1607.13	0.68255	1607.7	1.90655
	1608.12	0.68254	1608.69	1.90654
	1609.1	0.68254	1609.67	1.90654
	1610.09	0.68253	1610.66	1.90653
	1611.07	0.68253	1611.65	1.90652
	1612.06	0.68252	1612.63	1.90652
	1613.05	0.68252	1613.62	1.90651
	1614.03	0.68251	1614.61	1.9065
	1615.02	0.68251	1615.59	1.9065
	1616	0.6825	1616.58	1.90649
	1616.98	0.6825	1617.56	1.90649
	1617.97	0.68249	1618.55	1.90648
	1618.95	0.68249	1619.53	1.90647
	1619.94	0.68248	1620.52	1.90647
	1620.92	0.68248	1621.5	1.90646
	1621.9	0.68247	1622.49	1.90646
	1622.89	0.68247	1623.47	1.90645
	1623.87	0.68246	1624.46	1.90644
	1624.85	0.68246	1625.44	1.90644
	1625.84	0.68245	1626.43	1.90643

## Sheet: Figure 3f
Figure 3f	EHFB
	25℃		—70℃
	Raman Shift (cm-1)	Intensity (a.u.)	Raman Shift (cm-1)	Intensity (a.u.)
	516.183	0.97125	516.183	1.20303
	517.388	0.97152	517.388	1.20312
	518.593	0.9718	518.593	1.2032
	519.798	0.97208	519.798	1.20329
	521.002	0.97236	521.002	1.20338
	522.206	0.97265	522.206	1.20347
	523.409	0.97295	523.409	1.20356
	524.613	0.97325	524.613	1.20365
	525.816	0.97355	525.816	1.20375
	527.019	0.97386	527.019	1.20384
	528.221	0.97418	528.221	1.20394
	529.424	0.9745	529.424	1.20404
	530.626	0.97482	530.626	1.20414
	531.827	0.97515	531.827	1.20424
	533.029	0.97549	533.029	1.20435
	534.23	0.97583	534.23	1.20445
	535.431	0.97618	535.431	1.20456
	536.632	0.97654	536.632	1.20467
	537.832	0.9769	537.832	1.20478
	539.032	0.97727	539.032	1.20489
	540.232	0.97764	540.232	1.205
	541.431	0.97802	541.431	1.20512
	542.631	0.97841	542.631	1.20523
	543.83	0.97881	543.83	1.20535
	545.028	0.97921	545.028	1.20547
	546.227	0.97962	546.227	1.2056
	547.425	0.98004	547.425	1.20572
	548.623	0.98047	548.623	1.20585
	549.82	0.9809	549.82	1.20598
	551.018	0.98135	551.018	1.20611
	552.215	0.9818	552.215	1.20625
	553.412	0.98226	553.412	1.20638
	554.608	0.98273	554.608	1.20652
	555.804	0.98321	555.804	1.20666
	557	0.9837	557	1.20681
	558.196	0.9842	558.196	1.20695
	559.391	0.98471	559.391	1.2071
	560.587	0.98523	560.587	1.20725
	561.781	0.98576	561.781	1.20741
	562.976	0.9863	562.976	1.20757
	564.17	0.98686	564.17	1.20773
	565.364	0.98742	565.364	1.20789
	566.558	0.988	566.558	1.20806
	567.752	0.98859	567.752	1.20823
	568.945	0.98919	568.945	1.2084
	570.138	0.98981	570.138	1.20858
	571.331	0.99044	571.331	1.20876
	572.523	0.99108	572.523	1.20894
	573.715	0.99174	573.715	1.20913
	574.907	0.99242	574.907	1.20932
	576.099	0.9931	576.099	1.20952
	577.29	0.99381	577.29	1.20972
	578.481	0.99453	578.481	1.20992
	579.672	0.99527	579.672	1.21013
	580.862	0.99602	580.862	1.21034
	582.052	0.9968	582.052	1.21056
	583.242	0.99759	583.242	1.21078
	584.432	0.9984	584.432	1.211
	585.622	0.99924	585.622	1.21123
	586.811	1.00009	586.811	1.21147
	588	1.00096	588	1.21171
	589.188	1.00186	589.188	1.21196
	590.377	1.00278	590.377	1.21221
	591.565	1.00372	591.565	1.21247
	592.752	1.00469	592.752	1.21274
	593.94	1.00568	593.94	1.21301
	595.127	1.0067	595.127	1.21328
	596.314	1.00775	596.314	1.21357
	597.501	1.00882	597.501	1.21386
	598.688	1.00993	598.688	1.21416
	599.874	1.01106	599.874	1.21446
	601.06	1.01223	601.06	1.21478
	602.245	1.01343	602.245	1.2151
	603.431	1.01467	603.431	1.21543
	604.616	1.01594	604.616	1.21576
	605.801	1.01725	605.801	1.21611
	606.985	1.01859	606.985	1.21647
	608.17	1.01998	608.17	1.21683
	609.354	1.02141	609.354	1.21721
	610.537	1.02288	610.537	1.21759
	611.721	1.0244	611.721	1.21799
	612.904	1.02596	612.904	1.2184
	614.087	1.02758	614.087	1.21882
	615.27	1.02924	615.27	1.21925
	616.452	1.03096	616.452	1.21969
	617.634	1.03274	617.634	1.22015
	618.816	1.03458	618.816	1.22062
	619.998	1.03647	619.998	1.22111
	621.179	1.03844	621.179	1.22161
	622.361	1.04046	622.361	1.22212
	623.541	1.04257	623.541	1.22266
	624.722	1.04474	624.722	1.2232
	625.902	1.04699	625.902	1.22377
	627.082	1.04933	627.082	1.22436
	628.262	1.05175	628.262	1.22496
	629.442	1.05426	629.442	1.22559
	630.621	1.05687	630.621	1.22624
	631.8	1.05957	631.8	1.22691
	632.979	1.06238	632.979	1.2276
	634.157	1.06531	634.157	1.22832
	635.335	1.06835	635.335	1.22906
	636.513	1.07151	636.513	1.22983
	637.691	1.07481	637.691	1.23064
	638.868	1.07824	638.868	1.23147
	640.045	1.08182	640.045	1.23233
	641.222	1.08555	641.222	1.23323
	642.399	1.08945	642.399	1.23417
	643.575	1.09352	643.575	1.23514
	644.751	1.09778	644.751	1.23615
	645.927	1.10223	645.927	1.23721
	647.103	1.10689	647.103	1.23831
	648.278	1.11178	648.278	1.23946
	649.453	1.1169	649.453	1.24066
	650.628	1.12228	650.628	1.24192
	651.802	1.12793	651.802	1.24323
	652.977	1.13387	652.977	1.24461
	654.151	1.14012	654.151	1.24605
	655.324	1.14671	655.324	1.24757
	656.498	1.15365	656.498	1.24916
	657.671	1.16098	657.671	1.25083
	658.844	1.16872	658.844	1.25259
	660.016	1.17691	660.016	1.25445
	661.189	1.18559	661.189	1.2564
	662.361	1.19479	662.361	1.25847
	663.533	1.20456	663.533	1.26065
	664.705	1.21495	664.705	1.26296
	665.876	1.22601	665.876	1.26542
	667.047	1.2378	667.047	1.26802
	668.218	1.25039	668.218	1.27079
	669.388	1.26385	669.388	1.27374
	670.559	1.27828	670.559	1.27688
	671.729	1.29376	671.729	1.28024
	672.899	1.3104	672.899	1.28384
	674.068	1.32833	674.068	1.2877
	675.237	1.34768	675.237	1.29185
	676.406	1.36862	676.406	1.29632
	677.575	1.39132	677.575	1.30115
	678.744	1.41599	678.744	1.30637
	679.912	1.44286	679.912	1.31204
	681.08	1.47223	681.08	1.31821
	682.248	1.50441	682.248	1.32494
	683.415	1.53977	683.415	1.33231
	684.582	1.57876	684.582	1.3404
	685.749	1.62191	685.749	1.34933
	686.916	1.66984	686.916	1.35921
	688.082	1.72328	688.082	1.3702
	689.249	1.78314	689.249	1.38247
	690.415	1.8505	690.415	1.39624
	691.58	1.92669	691.58	1.41179
	692.746	2.01334	692.746	1.42944
	693.911	2.11248	693.911	1.44962
	695.076	2.22666	695.076	1.47286
	696.24	2.3591	696.24	1.49983
	697.405	2.51397	697.405	1.53142
	698.569	2.69664	698.569	1.56881
	699.733	2.91421	699.733	1.61357
	700.896	3.17617	700.896	1.66784
	702.06	3.49542	702.06	1.73465
	703.223	3.88979	703.223	1.8183
	704.385	4.3845	704.385	1.92515
	705.548	5.01588	705.548	2.06489
	706.71	5.83758	706.71	2.25281
	707.872	6.93068	707.872	2.51418
	709.034	8.42058	709.034	2.89299
	710.196	10.5047	710.196	3.47074
	711.357	13.4948	711.357	4.41
	712.518	17.8631	712.518	6.06263
	713.679	24.2061	713.679	9.24174
	714.839	32.766	714.839	15.6621
	716	41.7694	716	25.4207
	717.16	45.8951	717.16	25.3065
	718.319	41.4676	718.319	15.5862
	719.479	32.4871	719.479	9.28154
	720.638	24.1347	720.638	6.18482
	721.797	18.0211	721.797	4.59876
	722.956	13.8624	722.956	3.72365
	724.114	11.0689	724.114	3.21463
	725.273	9.18413	725.273	2.91401
	726.431	7.91222	726.431	2.74516
	727.588	7.07213	727.588	2.67011
	728.746	6.55817	728.746	2.672
	729.903	6.31611	729.903	2.74794
	731.06	6.33231	731.06	2.90745
	732.217	6.63394	732.217	3.17534
	733.373	7.30292	733.373	3.60035
	734.529	8.51332	734.529	4.27508
	735.685	10.6207	735.685	5.38066
	736.841	14.3787	736.841	7.29004
	737.996	21.4766	737.996	10.7948
	739.152	35.6488	739.152	17.3563
	740.307	61.2524	740.307	26.9977
	741.461	77.975	741.461	29.3283
	742.616	55.5463	742.616	20.2828
	743.77	31.8079	743.77	12.4278
	744.924	19.202	744.924	8.09549
	746.078	12.7352	746.078	5.75377
	747.231	9.15075	747.231	4.40495
	748.384	6.99562	748.384	3.57277
	749.537	5.60855	749.537	3.02804
	750.69	4.66542	750.69	2.65369
	751.842	3.99511	751.842	2.38599
	752.994	3.50118	752.994	2.18815
	754.146	3.12621	754.146	2.03791
	755.298	2.83437	755.298	1.92114
	756.449	2.6024	756.449	1.8286
	757.601	2.41467	757.601	1.75402
	758.751	2.26038	758.751	1.69304
	759.902	2.13186	759.902	1.64253
	761.053	2.02354	761.053	1.60023
	762.203	1.9313	762.203	1.56446
	763.353	1.85204	763.353	1.53395
	764.502	1.78337	764.502	1.50772
	765.652	1.72345	765.652	1.48502
	766.801	1.67082	766.801	1.46525
	767.95	1.62433	767.95	1.44794
	769.098	1.58305	769.098	1.43271
	770.247	1.54622	770.247	1.41925
	771.395	1.51322	771.395	1.40732
	772.543	1.48354	772.543	1.39669
	773.691	1.45675	773.691	1.3872
	774.838	1.4325	774.838	1.37871
	775.985	1.41049	775.985	1.3711
	777.132	1.39045	777.132	1.36425
	778.279	1.37217	778.279	1.35809
	779.425	1.35547	779.425	1.35255
	780.572	1.34017	780.572	1.34755
	781.717	1.32615	781.717	1.34304
	782.863	1.31327	782.863	1.33897
	784.009	1.30143	784.009	1.33531
	785.154	1.29055	785.154	1.33202
	786.299	1.28053	786.299	1.32906
	787.443	1.2713	787.443	1.32642
	788.588	1.26281	788.588	1.32405
	789.732	1.25499	789.732	1.32196
	790.876	1.24779	790.876	1.3201
	792.02	1.24118	792.02	1.31848
	793.163	1.2351	793.163	1.31707
	794.306	1.22953	794.306	1.31586
	795.449	1.22444	795.449	1.31485
	796.592	1.21979	796.592	1.31401
	797.735	1.21557	797.735	1.31335
	798.877	1.21174	798.877	1.31285
	800.019	1.20829	800.019	1.31252
	801.161	1.2052	801.161	1.31234
	802.302	1.20246	802.302	1.3123
	803.443	1.20005	803.443	1.31242
	804.584	1.19796	804.584	1.31267
	805.725	1.19618	805.725	1.31307
	806.866	1.1947	806.866	1.31361
	808.006	1.19351	808.006	1.31428
	809.146	1.19261	809.146	1.31509
	810.286	1.192	810.286	1.31604
	811.425	1.19166	811.425	1.31713
	812.565	1.19159	812.565	1.31835
	813.704	1.1918	813.704	1.31972
	814.843	1.19227	814.843	1.32123
	815.981	1.19303	815.981	1.32289
	817.119	1.19405	817.119	1.3247
	818.257	1.19535	818.257	1.32666
	819.395	1.19693	819.395	1.32877
	820.533	1.1988	820.533	1.33106
	821.67	1.20096	821.67	1.33351
	822.807	1.20341	822.807	1.33613
	823.944	1.20617	823.944	1.33895
	825.081	1.20924	825.081	1.34195
	826.217	1.21264	826.217	1.34515
	827.353	1.21638	827.353	1.34857
	828.489	1.22046	828.489	1.35221
	829.625	1.22492	829.625	1.35608
	830.76	1.22975	830.76	1.3602
	831.895	1.23499	831.895	1.36458
	833.03	1.24066	833.03	1.36924
	834.165	1.24677	834.165	1.3742
	835.3	1.25335	835.3	1.37947
	836.434	1.26043	836.434	1.38509
	837.568	1.26805	837.568	1.39106
	838.701	1.27624	838.701	1.39742
	839.835	1.28503	839.835	1.4042
	840.968	1.29448	840.968	1.41143
	842.101	1.30462	842.101	1.41914
	843.234	1.31552	843.234	1.42738
	844.366	1.32722	844.366	1.43618
	845.499	1.33981	845.499	1.4456
	846.631	1.35334	846.631	1.45569
	847.762	1.36791	847.762	1.46651
	848.894	1.38361	848.894	1.47813
	850.025	1.40054	850.025	1.49063
	851.156	1.41881	851.156	1.50409
	852.287	1.43857	852.287	1.51862
	853.418	1.45996	853.418	1.53432
	854.548	1.48315	854.548	1.55132
	855.678	1.50834	855.678	1.56976
	856.808	1.53575	856.808	1.58982
	857.938	1.56564	857.938	1.61168
	859.067	1.5983	859.067	1.63556
	860.196	1.63408	860.196	1.66173
	861.325	1.67338	861.325	1.69049
	862.454	1.71667	862.454	1.72218
	863.582	1.76451	863.582	1.75724
	864.71	1.81754	864.71	1.79615
	865.838	1.87656	865.838	1.83952
	866.966	1.94249	866.966	1.88807
	868.094	2.01648	868.094	1.94268
	869.221	2.09992	869.221	2.00441
	870.348	2.19452	870.348	2.07461
	871.475	2.30241	871.475	2.15494
	872.601	2.42626	872.601	2.24751
	873.727	2.56949	873.727	2.35504
	874.853	2.73651	874.853	2.48106
	875.979	2.9331	875.979	2.63023
	877.105	3.16698	877.105	2.80883
	878.23	3.44865	878.23	3.02547
	879.355	3.79267	879.355	3.29228
	880.48	4.21987	880.48	3.62668
	881.605	4.76075	881.605	4.05457
	882.729	5.46156	882.729	4.61566
	883.853	6.39516	883.853	5.37319
	884.977	7.68142	884.977	6.43232
	886.101	9.52767	886.101	7.97595
	887.224	12.3125	887.224	10.3365
	888.348	16.7638	888.348	14.1324
	889.471	24.3097	889.471	20.4407
	890.593	37.3932	890.593	30.3471
	891.716	56.6566	891.716	40.8424
	892.838	67.5663	892.838	40.9637
	893.96	55.0017	893.96	31.3289
	895.082	38.592	895.082	22.8535
	896.203	29.3347	896.203	18.2516
	897.325	25.9937	897.325	16.6033
	898.446	26.9857	898.446	17.2215
	899.567	32.3391	899.567	20.1413
	900.687	43.8837	900.687	26.1293
	901.808	65.4616	901.808	36.507
	902.928	98.5658	902.928	50.9934
	904.048	120.499	904.048	60.8194
	905.168	99.4927	905.168	54.0511
	906.287	65.0479	906.287	38.7986
	907.406	41.5726	907.406	26.4125
	908.525	27.9385	908.525	18.4681
	909.644	19.9009	909.644	13.5272
	910.762	14.9095	910.762	10.3661
	911.881	11.6398	911.881	8.25876
	912.999	9.39523	912.999	6.79636
	914.117	7.79239	914.117	5.74467
	915.234	6.60945	915.234	4.96477
	916.352	5.71194	916.352	4.37102
	917.469	5.01488	917.469	3.90873
	918.586	4.4626	918.586	3.54176
	919.702	4.01746	919.702	3.24553
	920.819	3.6533	920.819	3.0029
	921.935	3.35148	921.935	2.80161
	923.051	3.09845	923.051	2.63271
	924.166	2.88415	924.166	2.48956
	925.282	2.701	925.282	2.36714
	926.397	2.54319	926.397	2.2616
	927.512	2.40621	927.512	2.16994
	928.627	2.28652	928.627	2.08982
	929.742	2.1813	929.742	2.01935
	930.856	2.08829	930.856	1.95703
	931.97	2.00564	931.97	1.90164
	933.084	1.93187	933.084	1.85219
	934.198	1.86572	934.198	1.80783
	935.311	1.80619	935.311	1.76789
	936.424	1.75239	936.424	1.7318
	937.537	1.70362	937.537	1.69907
	938.65	1.65925	938.65	1.6693
	939.762	1.61878	939.762	1.64213
	940.874	1.58174	940.874	1.61726
	941.987	1.54777	941.987	1.59445
	943.098	1.51652	943.098	1.57347
	944.21	1.48771	944.21	1.55412
	945.321	1.46109	945.321	1.53624
	946.432	1.43644	946.432	1.51969
	947.543	1.41357	947.543	1.50433
	948.654	1.39231	948.654	1.49005
	949.764	1.37251	949.764	1.47675
	950.874	1.35404	950.874	1.46434
	951.984	1.33679	951.984	1.45275
	953.094	1.32063	953.094	1.4419
	954.204	1.30549	954.204	1.43173
	955.313	1.29128	955.313	1.42219
	956.422	1.27792	956.422	1.41322
	957.531	1.26535	957.531	1.40478
	958.639	1.2535	958.639	1.39682
	959.748	1.24233	959.748	1.38932
	960.856	1.23177	960.856	1.38223
	961.964	1.22178	961.964	1.37553
	963.071	1.21233	963.071	1.36919
	964.179	1.20337	964.179	1.36318
	965.286	1.19487	965.286	1.35748
	966.393	1.1868	966.393	1.35207
	967.5	1.17913	967.5	1.34692
	968.606	1.17184	968.606	1.34203
	969.713	1.16489	969.713	1.33738
	970.819	1.15827	970.819	1.33294
	971.924	1.15196	971.924	1.32871
	973.03	1.14593	973.03	1.32468
	974.135	1.14018	974.135	1.32083
	975.241	1.13468	975.241	1.31714
	976.346	1.12942	976.346	1.31362
	977.45	1.12439	977.45	1.31025
	978.555	1.11956	978.555	1.30703
	979.659	1.11494	979.659	1.30394
	980.763	1.11051	980.763	1.30098
	981.867	1.10625	981.867	1.29813
	982.97	1.10217	982.97	1.2954
	984.074	1.09825	984.074	1.29278
	985.177	1.09447	985.177	1.29026
	986.28	1.09084	986.28	1.28784
	987.383	1.08735	987.383	1.28551
	988.485	1.08399	988.485	1.28327
	989.587	1.08075	989.587	1.28111
	990.689	1.07763	990.689	1.27903
	991.791	1.07462	991.791	1.27703
	992.893	1.07172	992.893	1.27509
	993.994	1.06892	993.994	1.27323
	995.095	1.06621	995.095	1.27143
	996.196	1.0636	996.196	1.26969
	997.296	1.06107	997.296	1.26801
	998.397	1.05863	998.397	1.26638
	999.497	1.05627	999.497	1.26481
	1000.6	1.05398	1000.6	1.2633
	1001.7	1.05177	1001.7	1.26183
	1002.8	1.04963	1002.8	1.2604
	1003.9	1.04755	1003.9	1.25903
	1004.99	1.04554	1004.99	1.25769
	1006.09	1.04359	1006.09	1.2564
	1007.19	1.0417	1007.19	1.25515
	1008.29	1.03987	1008.29	1.25394
	1009.39	1.03809	1009.39	1.25276
	1010.49	1.03636	1010.49	1.25162
	1011.58	1.03469	1011.58	1.25051
	1012.68	1.03306	1012.68	1.24943
	1013.78	1.03147	1013.78	1.24838
	1014.88	1.02994	1014.88	1.24737
	1015.97	1.02844	1015.97	1.24638
	1017.07	1.02699	1017.07	1.24542
	1018.17	1.02557	1018.17	1.24449
	1019.26	1.0242	1019.26	1.24358
	1020.36	1.02286	1020.36	1.2427
	1021.45	1.02156	1021.45	1.24184
	1022.55	1.02029	1022.55	1.241
	1023.65	1.01905	1023.65	1.24019
	1024.74	1.01785	1024.74	1.2394
	1025.83	1.01667	1025.83	1.23863
	1026.93	1.01553	1026.93	1.23787
	1028.02	1.01441	1028.02	1.23714
	1029.12	1.01332	1029.12	1.23643
	1030.21	1.01226	1030.21	1.23573
	1031.31	1.01123	1031.31	1.23505
	1032.4	1.01022	1032.4	1.23439
	1033.49	1.00923	1033.49	1.23374
	1034.59	1.00827	1034.59	1.23311
	1035.68	1.00733	1035.68	1.2325
	1036.77	1.00641	1036.77	1.2319
	1037.86	1.00552	1037.86	1.23131
	1038.96	1.00464	1038.96	1.23074
	1040.05	1.00378	1040.05	1.23018
	1041.14	1.00295	1041.14	1.22963
	1042.23	1.00213	1042.23	1.2291
	1043.32	1.00133	1043.32	1.22857
	1044.41	1.00055	1044.41	1.22806
	1045.5	0.99978	1045.5	1.22757
	1046.6	0.99903	1046.6	1.22708
	1047.69	0.9983	1047.69	1.2266
	1048.78	0.99759	1048.78	1.22613
	1049.87	0.99688	1049.87	1.22568
	1050.96	0.9962	1050.96	1.22523
	1052.05	0.99552	1052.05	1.22479
	1053.13	0.99487	1053.13	1.22437
	1054.22	0.99422	1054.22	1.22395
	1055.31	0.99359	1055.31	1.22354
	1056.4	0.99297	1056.4	1.22313
	1057.49	0.99236	1057.49	1.22274
	1058.58	0.99177	1058.58	1.22236
	1059.67	0.99119	1059.67	1.22198
	1060.75	0.99061	1060.75	1.22161
	1061.84	0.99005	1061.84	1.22125
	1062.93	0.9895	1062.93	1.22089
	1064.02	0.98897	1064.02	1.22054
	1065.1	0.98844	1065.1	1.2202
	1066.19	0.98792	1066.19	1.21987
	1067.28	0.98741	1067.28	1.21954
	1068.36	0.98691	1068.36	1.21921
	1069.45	0.98642	1069.45	1.2189
	1070.53	0.98594	1070.53	1.21859
	1071.62	0.98547	1071.62	1.21828
	1072.71	0.985	1072.71	1.21799
	1073.79	0.98455	1073.79	1.21769
	1074.88	0.9841	1074.88	1.21741
	1075.96	0.98366	1075.96	1.21712
	1077.05	0.98323	1077.05	1.21685
	1078.13	0.98281	1078.13	1.21657
	1079.21	0.98239	1079.21	1.21631
	1080.3	0.98198	1080.3	1.21604
	1081.38	0.98158	1081.38	1.21579
	1082.46	0.98118	1082.46	1.21553
	1083.55	0.9808	1083.55	1.21528
	1084.63	0.98041	1084.63	1.21504
	1085.71	0.98004	1085.71	1.2148
	1086.8	0.97967	1086.8	1.21456
	1087.88	0.97931	1087.88	1.21433
	1088.96	0.97895	1088.96	1.2141
	1090.04	0.9786	1090.04	1.21388
	1091.12	0.97825	1091.12	1.21366
	1092.21	0.97791	1092.21	1.21344
	1093.29	0.97758	1093.29	1.21323
	1094.37	0.97725	1094.37	1.21302
	1095.45	0.97693	1095.45	1.21281
	1096.53	0.97661	1096.53	1.21261
	1097.61	0.97629	1097.61	1.21241
	1098.69	0.97598	1098.69	1.21221
	1099.77	0.97568	1099.77	1.21202
	1100.85	0.97538	1100.85	1.21183
	1101.93	0.97509	1101.93	1.21164
	1103.01	0.9748	1103.01	1.21146
	1104.09	0.97451	1104.09	1.21127
	1105.17	0.97423	1105.17	1.2111
	1106.25	0.97395	1106.25	1.21092
	1107.33	0.97368	1107.33	1.21075
	1108.4	0.97341	1108.4	1.21058
	1109.48	0.97315	1109.48	1.21041
	1110.56	0.97288	1110.56	1.21024
	1111.64	0.97263	1111.64	1.21008
	1112.71	0.97237	1112.71	1.20992
	1113.79	0.97212	1113.79	1.20976
	1114.87	0.97188	1114.87	1.20961
	1115.95	0.97164	1115.95	1.20945
	1117.02	0.9714	1117.02	1.2093
	1118.1	0.97116	1118.1	1.20915
	1119.18	0.97093	1119.18	1.20901
	1120.25	0.9707	1120.25	1.20886
	1121.33	0.97047	1121.33	1.20872
	1122.4	0.97025	1122.4	1.20858
	1123.48	0.97003	1123.48	1.20844
	1124.55	0.96981	1124.55	1.20831
	1125.63	0.9696	1125.63	1.20817
	1126.7	0.96939	1126.7	1.20804
	1127.78	0.96918	1127.78	1.20791
	1128.85	0.96898	1128.85	1.20778
	1129.93	0.96877	1129.93	1.20765
	1131	0.96857	1131	1.20753
	1132.07	0.96838	1132.07	1.2074
	1133.15	0.96818	1133.15	1.20728
	1134.22	0.96799	1134.22	1.20716
	1135.29	0.9678	1135.29	1.20704
	1136.37	0.96761	1136.37	1.20692
	1137.44	0.96743	1137.44	1.20681
	1138.51	0.96725	1138.51	1.20669
	1139.58	0.96707	1139.58	1.20658
	1140.65	0.96689	1140.65	1.20647
	1141.73	0.96671	1141.73	1.20636
	1142.8	0.96654	1142.8	1.20625
	1143.87	0.96637	1143.87	1.20615
	1144.94	0.9662	1144.94	1.20604
	1146.01	0.96603	1146.01	1.20594
	1147.08	0.96587	1147.08	1.20583
	1148.15	0.96571	1148.15	1.20573
	1149.22	0.96555	1149.22	1.20563
	1150.29	0.96539	1150.29	1.20553
	1151.36	0.96523	1151.36	1.20544
	1152.43	0.96508	1152.43	1.20534
	1153.5	0.96492	1153.5	1.20525
	1154.57	0.96477	1154.57	1.20515
	1155.64	0.96462	1155.64	1.20506
	1156.71	0.96447	1156.71	1.20497
	1157.78	0.96433	1157.78	1.20488
	1158.85	0.96418	1158.85	1.20479
	1159.91	0.96404	1159.91	1.2047
	1160.98	0.9639	1160.98	1.20461
	1162.05	0.96376	1162.05	1.20453
	1163.12	0.96363	1163.12	1.20444
	1164.19	0.96349	1164.19	1.20436
	1165.25	0.96336	1165.25	1.20427
	1166.32	0.96322	1166.32	1.20419
	1167.39	0.96309	1167.39	1.20411
	1168.45	0.96296	1168.45	1.20403
	1169.52	0.96283	1169.52	1.20395
	1170.59	0.96271	1170.59	1.20387
	1171.65	0.96258	1171.65	1.2038
	1172.72	0.96246	1172.72	1.20372
	1173.78	0.96233	1173.78	1.20364
	1174.85	0.96221	1174.85	1.20357
	1175.91	0.96209	1175.91	1.20349
	1176.98	0.96197	1176.98	1.20342
	1178.04	0.96186	1178.04	1.20335
	1179.11	0.96174	1179.11	1.20328
	1180.17	0.96163	1180.17	1.20321
	1181.24	0.96151	1181.24	1.20314
	1182.3	0.9614	1182.3	1.20307
	1183.36	0.96129	1183.36	1.203
	1184.43	0.96118	1184.43	1.20293
	1185.49	0.96107	1185.49	1.20287
	1186.55	0.96096	1186.55	1.2028
	1187.62	0.96086	1187.62	1.20273
	1188.68	0.96075	1188.68	1.20267
	1189.74	0.96065	1189.74	1.20261
	1190.8	0.96054	1190.8	1.20254
	1191.86	0.96044	1191.86	1.20248
	1192.93	0.96034	1192.93	1.20242
	1193.99	0.96024	1193.99	1.20236
	1195.05	0.96014	1195.05	1.2023
	1196.11	0.96004	1196.11	1.20224
	1197.17	0.95995	1197.17	1.20218
	1198.23	0.95985	1198.23	1.20212
	1199.29	0.95976	1199.29	1.20206
	1200.35	0.95966	1200.35	1.202
	1201.41	0.95957	1201.41	1.20195
	1202.47	0.95948	1202.47	1.20189
	1203.53	0.95939	1203.53	1.20183
	1204.59	0.9593	1204.59	1.20178
	1205.65	0.95921	1205.65	1.20173
	1206.71	0.95912	1206.71	1.20167
	1207.77	0.95903	1207.77	1.20162
	1208.83	0.95894	1208.83	1.20157
	1209.89	0.95886	1209.89	1.20151
	1210.95	0.95877	1210.95	1.20146
	1212	0.95869	1212	1.20141
	1213.06	0.9586	1213.06	1.20136
	1214.12	0.95852	1214.12	1.20131
	1215.18	0.95844	1215.18	1.20126
	1216.23	0.95836	1216.23	1.20121
	1217.29	0.95828	1217.29	1.20116
	1218.35	0.9582	1218.35	1.20111
	1219.4	0.95812	1219.4	1.20106
	1220.46	0.95804	1220.46	1.20102
	1221.52	0.95796	1221.52	1.20097
	1222.57	0.95789	1222.57	1.20092
	1223.63	0.95781	1223.63	1.20088
	1224.69	0.95774	1224.69	1.20083
	1225.74	0.95766	1225.74	1.20079
	1226.8	0.95759	1226.8	1.20074
	1227.85	0.95752	1227.85	1.2007
	1228.91	0.95744	1228.91	1.20065
	1229.96	0.95737	1229.96	1.20061
	1231.02	0.9573	1231.02	1.20057
	1232.07	0.95723	1232.07	1.20053
	1233.12	0.95716	1233.12	1.20048
	1234.18	0.95709	1234.18	1.20044
	1235.23	0.95702	1235.23	1.2004
	1236.28	0.95695	1236.28	1.20036
	1237.34	0.95689	1237.34	1.20032
	1238.39	0.95682	1238.39	1.20028
	1239.44	0.95675	1239.44	1.20024
	1240.5	0.95669	1240.5	1.2002
	1241.55	0.95662	1241.55	1.20016
	1242.6	0.95656	1242.6	1.20012
	1243.65	0.95649	1243.65	1.20008
	1244.71	0.95643	1244.71	1.20004
	1245.76	0.95637	1245.76	1.20001
	1246.81	0.95631	1246.81	1.19997
	1247.86	0.95624	1247.86	1.19993
	1248.91	0.95618	1248.91	1.1999
	1249.96	0.95612	1249.96	1.19986
	1251.01	0.95606	1251.01	1.19982
	1252.06	0.956	1252.06	1.19979
	1253.11	0.95594	1253.11	1.19975
	1254.16	0.95589	1254.16	1.19972
	1255.21	0.95583	1255.21	1.19968
	1256.26	0.95577	1256.26	1.19965
	1257.31	0.95571	1257.31	1.19961
	1258.36	0.95566	1258.36	1.19958
	1259.41	0.9556	1259.41	1.19955
	1260.46	0.95554	1260.46	1.19951
	1261.51	0.95549	1261.51	1.19948
	1262.56	0.95543	1262.56	1.19945
	1263.6	0.95538	1263.6	1.19941
	1264.65	0.95533	1264.65	1.19938
	1265.7	0.95527	1265.7	1.19935
	1266.75	0.95522	1266.75	1.19932
	1267.8	0.95517	1267.8	1.19929
	1268.84	0.95511	1268.84	1.19926
	1269.89	0.95506	1269.89	1.19922
	1270.94	0.95501	1270.94	1.19919
	1271.98	0.95496	1271.98	1.19916
	1273.03	0.95491	1273.03	1.19913
	1274.08	0.95486	1274.08	1.1991
	1275.12	0.95481	1275.12	1.19907
	1276.17	0.95476	1276.17	1.19904
	1277.21	0.95471	1277.21	1.19902
	1278.26	0.95466	1278.26	1.19899
	1279.31	0.95461	1279.31	1.19896
	1280.35	0.95457	1280.35	1.19893
	1281.4	0.95452	1281.4	1.1989
	1282.44	0.95447	1282.44	1.19887
	1283.48	0.95443	1283.48	1.19885
	1284.53	0.95438	1284.53	1.19882
	1285.57	0.95433	1285.57	1.19879
	1286.62	0.95429	1286.62	1.19876
	1287.66	0.95424	1287.66	1.19874
	1288.7	0.9542	1288.7	1.19871
	1289.75	0.95415	1289.75	1.19868
	1290.79	0.95411	1290.79	1.19866
	1291.83	0.95407	1291.83	1.19863
	1292.88	0.95402	1292.88	1.19861
	1293.92	0.95398	1293.92	1.19858
	1294.96	0.95394	1294.96	1.19855
	1296	0.95389	1296	1.19853
	1297.05	0.95385	1297.05	1.1985
	1298.09	0.95381	1298.09	1.19848
	1299.13	0.95377	1299.13	1.19846
	1300.17	0.95373	1300.17	1.19843
	1301.21	0.95369	1301.21	1.19841
	1302.25	0.95364	1302.25	1.19838
	1303.29	0.9536	1303.29	1.19836
	1304.33	0.95356	1304.33	1.19833
	1305.37	0.95352	1305.37	1.19831
	1306.41	0.95349	1306.41	1.19829
	1307.45	0.95345	1307.45	1.19826
	1308.49	0.95341	1308.49	1.19824
	1309.53	0.95337	1309.53	1.19822
	1310.57	0.95333	1310.57	1.1982
	1311.61	0.95329	1311.61	1.19817
	1312.65	0.95325	1312.65	1.19815
	1313.69	0.95322	1313.69	1.19813
	1314.73	0.95318	1314.73	1.19811
	1315.77	0.95314	1315.77	1.19809
	1316.81	0.95311	1316.81	1.19806
	1317.84	0.95307	1317.84	1.19804
	1318.88	0.95303	1318.88	1.19802
	1319.92	0.953	1319.92	1.198
	1320.96	0.95296	1320.96	1.19798
	1321.99	0.95293	1321.99	1.19796
	1323.03	0.95289	1323.03	1.19794
	1324.07	0.95286	1324.07	1.19792
	1325.1	0.95282	1325.1	1.1979
	1326.14	0.95279	1326.14	1.19788
	1327.18	0.95275	1327.18	1.19786
	1328.21	0.95272	1328.21	1.19784
	1329.25	0.95268	1329.25	1.19782
	1330.29	0.95265	1330.29	1.1978
	1331.32	0.95262	1331.32	1.19778
	1332.36	0.95258	1332.36	1.19776
	1333.39	0.95255	1333.39	1.19774
	1334.43	0.95252	1334.43	1.19772
	1335.46	0.95249	1335.46	1.1977
	1336.5	0.95246	1336.5	1.19768
	1337.53	0.95242	1337.53	1.19766
	1338.56	0.95239	1338.56	1.19764
	1339.6	0.95236	1339.6	1.19763
	1340.63	0.95233	1340.63	1.19761
	1341.67	0.9523	1341.67	1.19759
	1342.7	0.95227	1342.7	1.19757
	1343.73	0.95224	1343.73	1.19755
	1344.77	0.95221	1344.77	1.19754
	1345.8	0.95218	1345.8	1.19752
	1346.83	0.95215	1346.83	1.1975
	1347.86	0.95212	1347.86	1.19748
	1348.9	0.95209	1348.9	1.19747
	1349.93	0.95206	1349.93	1.19745
	1350.96	0.95203	1350.96	1.19743
	1351.99	0.952	1351.99	1.19741
	1353.02	0.95197	1353.02	1.1974
	1354.06	0.95194	1354.06	1.19738
	1355.09	0.95191	1355.09	1.19736
	1356.12	0.95188	1356.12	1.19735
	1357.15	0.95186	1357.15	1.19733
	1358.18	0.95183	1358.18	1.19732
	1359.21	0.9518	1359.21	1.1973
	1360.24	0.95177	1360.24	1.19728
	1361.27	0.95174	1361.27	1.19727
	1362.3	0.95172	1362.3	1.19725
	1363.33	0.95169	1363.33	1.19724
	1364.36	0.95166	1364.36	1.19722
	1365.39	0.95164	1365.39	1.1972
	1366.42	0.95161	1366.42	1.19719
	1367.45	0.95158	1367.45	1.19717
	1368.47	0.95156	1368.47	1.19716
	1369.5	0.95153	1369.5	1.19714
	1370.53	0.95151	1370.53	1.19713
	1371.56	0.95148	1371.56	1.19711
	1372.59	0.95145	1372.59	1.1971
	1373.61	0.95143	1373.61	1.19708
	1374.64	0.9514	1374.64	1.19707
	1375.67	0.95138	1375.67	1.19705
	1376.7	0.95135	1376.7	1.19704
	1377.72	0.95133	1377.72	1.19703
	1378.75	0.9513	1378.75	1.19701
	1379.78	0.95128	1379.78	1.197
	1380.8	0.95126	1380.8	1.19698
	1381.83	0.95123	1381.83	1.19697
	1382.86	0.95121	1382.86	1.19695
	1383.88	0.95118	1383.88	1.19694
	1384.91	0.95116	1384.91	1.19693
	1385.93	0.95114	1385.93	1.19691
	1386.96	0.95111	1386.96	1.1969
	1387.98	0.95109	1387.98	1.19689
	1389.01	0.95107	1389.01	1.19687
	1390.03	0.95104	1390.03	1.19686
	1391.06	0.95102	1391.06	1.19685
	1392.08	0.951	1392.08	1.19683
	1393.11	0.95097	1393.11	1.19682
	1394.13	0.95095	1394.13	1.19681
	1395.15	0.95093	1395.15	1.19679
	1396.18	0.95091	1396.18	1.19678
	1397.2	0.95089	1397.2	1.19677
	1398.22	0.95086	1398.22	1.19676
	1399.25	0.95084	1399.25	1.19674
	1400.27	0.95082	1400.27	1.19673
	1401.29	0.9508	1401.29	1.19672
	1402.32	0.95078	1402.32	1.19671
	1403.34	0.95076	1403.34	1.19669
	1404.36	0.95073	1404.36	1.19668
	1405.38	0.95071	1405.38	1.19667
	1406.4	0.95069	1406.4	1.19666
	1407.43	0.95067	1407.43	1.19665
	1408.45	0.95065	1408.45	1.19663
	1409.47	0.95063	1409.47	1.19662
	1410.49	0.95061	1410.49	1.19661
	1411.51	0.95059	1411.51	1.1966
	1412.53	0.95057	1412.53	1.19659
	1413.55	0.95055	1413.55	1.19658
	1414.57	0.95053	1414.57	1.19656
	1415.59	0.95051	1415.59	1.19655
	1416.61	0.95049	1416.61	1.19654
	1417.63	0.95047	1417.63	1.19653
	1418.65	0.95045	1418.65	1.19652
	1419.67	0.95043	1419.67	1.19651
	1420.69	0.95041	1420.69	1.1965
	1421.71	0.95039	1421.71	1.19648
	1422.73	0.95037	1422.73	1.19647
	1423.75	0.95035	1423.75	1.19646
	1424.76	0.95034	1424.76	1.19645
	1425.78	0.95032	1425.78	1.19644
	1426.8	0.9503	1426.8	1.19643
	1427.82	0.95028	1427.82	1.19642
	1428.84	0.95026	1428.84	1.19641
	1429.85	0.95024	1429.85	1.1964
	1430.87	0.95022	1430.87	1.19639
	1431.89	0.95021	1431.89	1.19638
	1432.9	0.95019	1432.9	1.19637
	1433.92	0.95017	1433.92	1.19636
	1434.94	0.95015	1434.94	1.19635
	1435.95	0.95013	1435.95	1.19634
	1436.97	0.95012	1436.97	1.19633
	1437.99	0.9501	1437.99	1.19632
	1439	0.95008	1439	1.19631
	1440.02	0.95006	1440.02	1.1963
	1441.03	0.95005	1441.03	1.19629
	1442.05	0.95003	1442.05	1.19628
	1443.06	0.95001	1443.06	1.19627
	1444.08	0.95	1444.08	1.19626
	1445.09	0.94998	1445.09	1.19625
	1446.11	0.94996	1446.11	1.19624
	1447.12	0.94995	1447.12	1.19623
	1448.14	0.94993	1448.14	1.19622
	1449.15	0.94991	1449.15	1.19621
	1450.16	0.9499	1450.16	1.1962
	1451.18	0.94988	1451.18	1.19619
	1452.19	0.94986	1452.19	1.19618
	1453.21	0.94985	1453.21	1.19617
	1454.22	0.94983	1454.22	1.19616
	1455.23	0.94981	1455.23	1.19615
	1456.24	0.9498	1456.24	1.19614
	1457.26	0.94978	1457.26	1.19614
	1458.27	0.94977	1458.27	1.19613
	1459.28	0.94975	1459.28	1.19612
	1460.29	0.94974	1460.29	1.19611
	1461.31	0.94972	1461.31	1.1961
	1462.32	0.9497	1462.32	1.19609
	1463.33	0.94969	1463.33	1.19608
	1464.34	0.94967	1464.34	1.19607
	1465.35	0.94966	1465.35	1.19606
	1466.36	0.94964	1466.36	1.19606
	1467.37	0.94963	1467.37	1.19605
	1468.38	0.94961	1468.38	1.19604
	1469.39	0.9496	1469.39	1.19603
	1470.4	0.94958	1470.4	1.19602
	1471.41	0.94957	1471.41	1.19601
	1472.42	0.94955	1472.42	1.19601
	1473.43	0.94954	1473.43	1.196
	1474.44	0.94953	1474.44	1.19599
	1475.45	0.94951	1475.45	1.19598
	1476.46	0.9495	1476.46	1.19597
	1477.47	0.94948	1477.47	1.19596
	1478.48	0.94947	1478.48	1.19596
	1479.49	0.94945	1479.49	1.19595
	1480.5	0.94944	1480.5	1.19594
	1481.5	0.94943	1481.5	1.19593
	1482.51	0.94941	1482.51	1.19592
	1483.52	0.9494	1483.52	1.19592
	1484.53	0.94938	1484.53	1.19591
	1485.54	0.94937	1485.54	1.1959
	1486.54	0.94936	1486.54	1.19589
	1487.55	0.94934	1487.55	1.19589
	1488.56	0.94933	1488.56	1.19588
	1489.56	0.94932	1489.56	1.19587
	1490.57	0.9493	1490.57	1.19586
	1491.58	0.94929	1491.58	1.19585
	1492.58	0.94928	1492.58	1.19585
	1493.59	0.94926	1493.59	1.19584
	1494.59	0.94925	1494.59	1.19583
	1495.6	0.94924	1495.6	1.19583
	1496.61	0.94922	1496.61	1.19582
	1497.61	0.94921	1497.61	1.19581
	1498.62	0.9492	1498.62	1.1958
	1499.62	0.94918	1499.62	1.1958
	1500.63	0.94917	1500.63	1.19579
	1501.63	0.94916	1501.63	1.19578
	1502.64	0.94915	1502.64	1.19577
	1503.64	0.94913	1503.64	1.19577
	1504.64	0.94912	1504.64	1.19576
	1505.65	0.94911	1505.65	1.19575
	1506.65	0.9491	1506.65	1.19575
	1507.66	0.94908	1507.66	1.19574
	1508.66	0.94907	1508.66	1.19573
	1509.66	0.94906	1509.66	1.19573
	1510.66	0.94905	1510.66	1.19572
	1511.67	0.94904	1511.67	1.19571
	1512.67	0.94902	1512.67	1.1957
	1513.67	0.94901	1513.67	1.1957
	1514.68	0.949	1514.68	1.19569
	1515.68	0.94899	1515.68	1.19568
	1516.68	0.94898	1516.68	1.19568
	1517.68	0.94896	1517.68	1.19567
	1518.68	0.94895	1518.68	1.19566
	1519.68	0.94894	1519.68	1.19566
	1520.69	0.94893	1520.69	1.19565
	1521.69	0.94892	1521.69	1.19564
	1522.69	0.94891	1522.69	1.19564
	1523.69	0.94889	1523.69	1.19563
	1524.69	0.94888	1524.69	1.19563
	1525.69	0.94887	1525.69	1.19562
	1526.69	0.94886	1526.69	1.19561
	1527.69	0.94885	1527.69	1.19561
	1528.69	0.94884	1528.69	1.1956
	1529.69	0.94883	1529.69	1.19559
	1530.69	0.94882	1530.69	1.19559
	1531.69	0.94881	1531.69	1.19558
	1532.69	0.94879	1532.69	1.19558
	1533.69	0.94878	1533.69	1.19557
	1534.69	0.94877	1534.69	1.19556
	1535.68	0.94876	1535.68	1.19556
	1536.68	0.94875	1536.68	1.19555
	1537.68	0.94874	1537.68	1.19554
	1538.68	0.94873	1538.68	1.19554
	1539.68	0.94872	1539.68	1.19553
	1540.67	0.94871	1540.67	1.19553
	1541.67	0.9487	1541.67	1.19552
	1542.67	0.94869	1542.67	1.19552
	1543.67	0.94868	1543.67	1.19551
	1544.66	0.94867	1544.66	1.1955
	1545.66	0.94866	1545.66	1.1955
	1546.66	0.94865	1546.66	1.19549
	1547.65	0.94864	1547.65	1.19549
	1548.65	0.94863	1548.65	1.19548
	1549.65	0.94862	1549.65	1.19547
	1550.64	0.94861	1550.64	1.19547
	1551.64	0.9486	1551.64	1.19546
	1552.63	0.94859	1552.63	1.19546
	1553.63	0.94858	1553.63	1.19545
	1554.63	0.94857	1554.63	1.19545
	1555.62	0.94856	1555.62	1.19544
	1556.62	0.94855	1556.62	1.19544
	1557.61	0.94854	1557.61	1.19543
	1558.6	0.94853	1558.6	1.19542
	1559.6	0.94852	1559.6	1.19542
	1560.59	0.94851	1560.59	1.19541
	1561.59	0.9485	1561.59	1.19541
	1562.58	0.94849	1562.58	1.1954
	1563.58	0.94848	1563.58	1.1954
	1564.57	0.94847	1564.57	1.19539
	1565.56	0.94846	1565.56	1.19539
	1566.56	0.94845	1566.56	1.19538
	1567.55	0.94844	1567.55	1.19538
	1568.54	0.94843	1568.54	1.19537
	1569.53	0.94842	1569.53	1.19537
	1570.53	0.94841	1570.53	1.19536
	1571.52	0.9484	1571.52	1.19536
	1572.51	0.94839	1572.51	1.19535
	1573.5	0.94838	1573.5	1.19535
	1574.5	0.94838	1574.5	1.19534
	1575.49	0.94837	1575.49	1.19534
	1576.48	0.94836	1576.48	1.19533
	1577.47	0.94835	1577.47	1.19533
	1578.46	0.94834	1578.46	1.19532
	1579.45	0.94833	1579.45	1.19532
	1580.44	0.94832	1580.44	1.19531
	1581.43	0.94831	1581.43	1.19531
	1582.42	0.9483	1582.42	1.1953
	1583.41	0.9483	1583.41	1.1953
	1584.4	0.94829	1584.4	1.19529
	1585.39	0.94828	1585.39	1.19529
	1586.38	0.94827	1586.38	1.19528
	1587.37	0.94826	1587.37	1.19528
	1588.36	0.94825	1588.36	1.19527
	1589.35	0.94824	1589.35	1.19527
	1590.34	0.94824	1590.34	1.19526
	1591.33	0.94823	1591.33	1.19526
	1592.32	0.94822	1592.32	1.19525
	1593.31	0.94821	1593.31	1.19525
	1594.3	0.9482	1594.3	1.19524
	1595.29	0.94819	1595.29	1.19524
	1596.27	0.94819	1596.27	1.19523
	1597.26	0.94818	1597.26	1.19523
	1598.25	0.94817	1598.25	1.19522
	1599.24	0.94816	1599.24	1.19522
	1600.22	0.94815	1600.22	1.19522
	1601.21	0.94814	1601.21	1.19521
	1602.2	0.94814	1602.2	1.19521
	1603.19	0.94813	1603.19	1.1952
	1604.17	0.94812	1604.17	1.1952
	1605.16	0.94811	1605.16	1.19519
	1606.15	0.9481	1606.15	1.19519
	1607.13	0.9481	1607.13	1.19518
	1608.12	0.94809	1608.12	1.19518
	1609.1	0.94808	1609.1	1.19518
	1610.09	0.94807	1610.09	1.19517
	1611.07	0.94807	1611.07	1.19517
	1612.06	0.94806	1612.06	1.19516
	1613.05	0.94805	1613.05	1.19516
	1614.03	0.94804	1614.03	1.19515
	1615.02	0.94803	1615.02	1.19515
	1616	0.94803	1616	1.19515
	1616.98	0.94802	1616.98	1.19514
	1617.97	0.94801	1617.97	1.19514
	1618.95	0.948	1618.95	1.19513
	1619.94	0.948	1619.94	1.19513
	1620.92	0.94799	1620.92	1.19512
	1621.9	0.94798	1621.9	1.19512
	1622.89	0.94797	1622.89	1.19512
	1623.87	0.94797	1623.87	1.19511
	1624.85	0.94796	1624.85	1.19511
	1625.84	0.94795	1625.84	1.1951

[truncated: 18 more sheets: Figure 3g, Figure 3h, Figure 3i, Figure 4a, Figure 4c, Figure 4d, Figure 4e-f, Figure 4g, Figure 4h, Figure 5a-b, Figure 5c-d, Figure 6a, Figure 6b, Figure 6c, Figure 6d, Figure 6e, Figure 6f, Figure 6g]
